# Supplementary material for: [μ2-trans-1,2-Bis­(pyridin-4-yl)ethene-κ2 N:N′]bis­{[1,2-bis­(pyridin-4-yl)ethene-κN]bis­[N-(2-hydroxy­eth­yl)-N-iso­propyl­dithio­carbamato-κ2 S,S′]cadmium} aceto­nitrile tetra­solvate: crystal structure and Hirshfeld surface analysis
Source: Acta Crystallogr E Crystallogr Commun. 2016 Jul 12;72(Pt 8):1085–92. doi: 10.1107/S2056989016010768 (PMC4971847; doi:10.1107/S2056989016010768)
Supplement: Supplementary file 1 [file e-72-01085-sup1.cif]

##############################################################################
#                                                                            #
# This CIF contains the data in a paper accepted for publication in          #
# Acta Crystallographica Section E. It conforms to the requirements of       #
# Notes for Authors for Acta Crystallographica Section E, and has been       #
# peer reviewed under the auspices of the IUCr Commission on Journals.       #
#                                                                            #
# Full details of the Crystallographic Information File format               #
# are given in the paper "The Crystallographic Information File (CIF):       #
# a New Standard Archive File for Crystallography" by S. R. Hall, F. H.      #
# Allen and I. D. Brown [Acta Cryst. (1991), A47, 655-685].                  #
#                                                                            #
# The current version of the core CIF dictionary is obtainable from          #
# ftp://ftp.iucr.org/pub/cif_core.dic.                                       #
#                                                                            #
# Software is freely available for graphical display of the structure(s)     #
# in this CIF. For information consult the CIF software page                 #
# http://www.iucr.org/resources/cif/software.                                #
#                                                                            #
# This file may be used for bona fide research purposes within the           #
# scientific community so long as proper attribution is given to the journal # 
# article from which it was obtained.                                        #
#                                                                            #
##############################################################################
data_I
_database_code_depnum_ccdc_archive 'CCDC 1489732'
_audit_creation_method     'SHELXL-2014/7'
_chemical_name_systematic
;\
[\m~2~-<i>trans</i>-1,2-Bis(pyridin-4-yl)ethene-\k^2^<i>N</i>:<i>N</i>']bis{[1,\
2-bis(pyridin-4-yl)ethene-\k<i>N</i>]bis[<i>N</i>-(2-hydroxyethyl)-<i>N</i>-\
<i>N</i>-isopropyldithiocarbamato-\k^2^<i>S</i>,<i>S</i>']cadmium}
acetonitrile tetrasolvate:
;
_chemical_name_common     ?
_chemical_formula_moiety     'C60 H78 Cd2 N10 O4 S8, 4(C2 H3 N)'
_chemical_formula_sum     'C68 H90 Cd2 N14 O4 S8'
_chemical_formula_iupac     '[Cd2 (C12 H10 N2)3 (C6 H12 N O S2)4], 4C2 H3 N'
_chemical_formula_weight     1648.84
_chemical_melting_point     ?
_shelx_space_group_comment
;
The symmetry employed for this shelxl refinement is uniquely defined
by the following loop, which should always be used as a source of
symmetry information in preference to the above space-group names.
They are only intended as comments.
;
_space_group_crystal_system     monoclinic
_space_group_name_H-M_alt     'P 21/c'
_space_group_name_Hall     '-P 2ybc'
loop_
    _space_group_symop_operation_xyz
    'x, y, z'
    '-x, y+1/2, -z+1/2'
    '-x, -y, -z'
    'x, -y-1/2, z-1/2'
_cell_length_a     16.884(2)
_cell_length_b     14.4021(15)
_cell_length_c     17.327(2)
_cell_angle_alpha     90
_cell_angle_beta     109.112(3)
_cell_angle_gamma     90
_cell_volume     3981.0(8)
_cell_formula_units_Z     2
_cell_measurement_reflns_used     15613
_cell_measurement_theta_min     2.5
_cell_measurement_theta_max     30.5
_cell_measurement_temperature     153(2)
_exptl_crystal_description     'prism'
_exptl_crystal_colour     'yellow'
_exptl_crystal_size_max     0.350
_exptl_crystal_size_mid     0.250
_exptl_crystal_size_min     0.100
_exptl_crystal_density_diffrn     1.376
_exptl_crystal_density_meas     ?
_exptl_crystal_density_method     ?
_exptl_crystal_F_000     1704
_exptl_absorpt_coefficient_mu     0.797
_exptl_absorpt_correction_type     multi-scan
_exptl_absorpt_process_details
;
(ABSCOR; Higashi, 1995)
;
_shelx_estimated_absorpt_T_min     0.768
_shelx_estimated_absorpt_T_max     0.925
_exptl_absorpt_correction_T_min     0.752
_exptl_absorpt_correction_T_max     1.000
_diffrn_ambient_temperature     153(2)
_diffrn_radiation_type     MoK\a
_diffrn_radiation_wavelength     0.71073
_diffrn_radiation_source     'fine-focus sealed tube'
_diffrn_radiation_monochromator     graphite
_diffrn_measurement_device_type     'AFC12K/SATURN724'
_diffrn_measurement_method     \w
_diffrn_detector_area_resol_mean     ?
_diffrn_reflns_number     36088
_diffrn_reflns_av_R_equivalents     0.0329
_diffrn_reflns_theta_min     2.034
_diffrn_reflns_theta_max     26.500
_diffrn_reflns_theta_full     26.500
_diffrn_measured_fraction_theta_max     0.999
_diffrn_measured_fraction_theta_full     0.999
_diffrn_reflns_limit_h_min     -21
_diffrn_reflns_limit_h_max     19
_diffrn_reflns_limit_k_min     -18
_diffrn_reflns_limit_k_max     18
_diffrn_reflns_limit_l_min     -21
_diffrn_reflns_limit_l_max     21
_diffrn_standards_number     0
_diffrn_standards_interval_count     0
_diffrn_standards_interval_time     ?
_diffrn_standards_decay_%     0
_refine_special_details     ?
_reflns_number_total     8240
_reflns_number_gt     7736
_reflns_threshold_expression     'I > 2\s(I)'
_refine_ls_structure_factor_coef     Fsqd
_refine_ls_matrix_type     full
_refine_ls_R_factor_all     0.0497
_refine_ls_R_factor_gt     0.0467
_refine_ls_wR_factor_gt     0.1129
_refine_ls_wR_factor_ref     0.1152
_refine_ls_goodness_of_fit_ref     1.129
_refine_ls_restrained_S_all     1.129
_refine_ls_number_reflns     8240
_refine_ls_number_parameters     445
_refine_ls_number_restraints     2
_refine_ls_weighting_scheme     calc
_refine_ls_weighting_details
              'w=1/[\s^2^(Fo^2^)+(0.0538P)^2^+4.1818P] where P=(Fo^2^+2Fc^2^)/3'
_atom_sites_solution_hydrogens     mixed
_atom_sites_solution_primary     ?
_atom_sites_solution_secondary     ?
_refine_ls_shift/su_max     0.002
_refine_ls_shift/su_mean     0.000
_refine_diff_density_max     1.426
_refine_diff_density_min     -0.810
_refine_ls_extinction_method     none
_refine_ls_extinction_coef     .
loop_
    _atom_type_symbol
    _atom_type_description
    _atom_type_scat_dispersion_real
    _atom_type_scat_dispersion_imag
    _atom_type_scat_source
    'C' 'C' 0.0033 0.0016
                         'International Tables Vol C Tables 4.2.6.8 and 6.1.1.4'
    'H' 'H' 0.0000 0.0000
                         'International Tables Vol C Tables 4.2.6.8 and 6.1.1.4'
    'Cd' 'Cd' -0.8075 1.2024
                         'International Tables Vol C Tables 4.2.6.8 and 6.1.1.4'
    'N' 'N' 0.0061 0.0033
                         'International Tables Vol C Tables 4.2.6.8 and 6.1.1.4'
    'O' 'O' 0.0106 0.0060
                         'International Tables Vol C Tables 4.2.6.8 and 6.1.1.4'
    'S' 'S' 0.1246 0.1234
                         'International Tables Vol C Tables 4.2.6.8 and 6.1.1.4'
_computing_data_collection
;
CrystalClear (Molecular Structure Corporation & Rigaku, 2005)
;
_computing_cell_refinement
;
CrystalClear (Molecular Structure Corporation & Rigaku, 2005)
;
_computing_data_reduction
;
CrystalClear (Molecular Structure Corporation & Rigaku, 2005)
;
_computing_structure_solution
;
SHELXS97 (Sheldrick, 2008)
;
_computing_structure_refinement
;
SHELXL2014 (Sheldrick, 2015)
;
_computing_molecular_graphics
;
ORTEP-3 for Windows (Farrugia, 2012) and DIAMOND (Brandenburg,
2006)
;
_computing_publication_material
;
publCIF (Westrip, 2010)
;
loop_
    _atom_site_type_symbol
    _atom_site_label
    _atom_site_fract_x
    _atom_site_fract_y
    _atom_site_fract_z
    _atom_site_U_iso_or_equiv
    _atom_site_adp_type
    _atom_site_calc_flag
    _atom_site_occupancy
    _atom_site_disorder_assembly
    _atom_site_disorder_group
    Cd Cd 0.86121(2) 0.27028(2) 0.77182(2) 0.02811(9) Uani d 1 . .
    S S1 0.91301(5) 0.14219(6) 0.88291(5) 0.0409(2) Uani d 1 . .
    S S2 0.74876(5) 0.12713(5) 0.75128(4) 0.03067(16) Uani d 1 . .
    S S3 0.80475(5) 0.39522(5) 0.65839(5) 0.03553(18) Uani d 1 . .
    S S4 0.77645(5) 0.40603(5) 0.81826(4) 0.03206(17) Uani d 1 . .
    O O1 0.65163(14) -0.17072(16) 0.73753(15) 0.0409(6) Uani d 1 . .
    H H1O 0.6124(19) -0.142(3) 0.704(2) 0.061 Uiso d 1 . .
    O O2 0.70145(16) 0.70048(15) 0.85595(14) 0.0390(5) Uani d 1 . .
    H H2O 0.677(3) 0.738(2) 0.8189(19) 0.059 Uiso d 1 . .
    N N1 0.81603(16) -0.00780(17) 0.85909(15) 0.0320(5) Uani d 1 . .
    N N2 0.71824(16) 0.53113(17) 0.69907(15) 0.0315(5) Uani d 1 . .
    N N3 0.92734(16) 0.19783(18) 0.68118(16) 0.0338(6) Uani d 1 . .
    N N4 1.00214(16) 0.33683(17) 0.82938(15) 0.0309(5) Uani d 1 . .
    N N5 1.53044(18) 0.5788(2) 1.12686(18) 0.0427(7) Uani d 1 . .
    N N6 0.4531(4) 0.6223(6) 0.6589(4) 0.144(3) Uani d 1 . .
    N N7 0.4216(5) 0.7244(4) 0.4145(4) 0.121(2) Uani d 1 . .
    C C1 0.82450(19) 0.07842(19) 0.83301(18) 0.0295(6) Uani d 1 . .
    C C2 0.7352(2) -0.0575(2) 0.82882(19) 0.0352(7) Uani d 1 . .
    H H2A 0.6892 -0.0117 0.8191 0.042 Uiso calc 1 . .
    H H2B 0.7311 -0.1006 0.8719 0.042 Uiso calc 1 . .
    C C3 0.7226(2) -0.1119(2) 0.7513(2) 0.0373(7) Uani d 1 . .
    H H3A 0.7136 -0.0688 0.7047 0.045 Uiso calc 1 . .
    H H3B 0.7730 -0.1497 0.7564 0.045 Uiso calc 1 . .
    C C4 0.8842(2) -0.0533(2) 0.92667(19) 0.0345(7) Uani d 1 . .
    H H4 0.9366 -0.0166 0.9349 0.041 Uiso calc 1 . .
    C C5 0.9014(2) -0.1517(2) 0.9049(2) 0.0408(7) Uani d 1 . .
    H H5A 0.9520 -0.1753 0.9465 0.061 Uiso calc 1 . .
    H H5B 0.9097 -0.1518 0.8515 0.061 Uiso calc 1 . .
    H H5C 0.8537 -0.1915 0.9028 0.061 Uiso calc 1 . .
    C C6 0.8641(3) -0.0487(3) 1.0054(2) 0.0517(9) Uani d 1 . .
    H H6A 0.9121 -0.0716 1.0504 0.078 Uiso calc 1 . .
    H H6B 0.8149 -0.0872 1.0006 0.078 Uiso calc 1 . .
    H H6C 0.8524 0.0158 1.0162 0.078 Uiso calc 1 . .
    C C7 0.76189(18) 0.45215(19) 0.72260(18) 0.0283(6) Uani d 1 . .
    C C8 0.6803(2) 0.5800(2) 0.75284(19) 0.0338(7) Uani d 1 . .
    H H8A 0.6565 0.5338 0.7814 0.041 Uiso calc 1 . .
    H H8B 0.6337 0.6194 0.7191 0.041 Uiso calc 1 . .
    C C9 0.7430(2) 0.6407(2) 0.8161(2) 0.0361(7) Uani d 1 . .
    H H9A 0.7831 0.6006 0.8571 0.043 Uiso calc 1 . .
    H H9B 0.7752 0.6784 0.7889 0.043 Uiso calc 1 . .
    C C10 0.6999(2) 0.5689(2) 0.6145(2) 0.0426(8) Uani d 1 . .
    H H10 0.7369 0.5350 0.5892 0.051 Uiso calc 1 . .
    C C11 0.7209(3) 0.6707(3) 0.6145(3) 0.0628(11) Uani d 1 . .
    H H11A 0.7093 0.6920 0.5581 0.094 Uiso calc 1 . .
    H H11B 0.7803 0.6801 0.6453 0.094 Uiso calc 1 . .
    H H11C 0.6866 0.7062 0.6401 0.094 Uiso calc 1 . .
    C C12 0.6102(3) 0.5471(4) 0.5636(2) 0.0681(12) Uani d 1 . .
    H H12A 0.5997 0.5692 0.5076 0.102 Uiso calc 1 . .
    H H12B 0.5719 0.5782 0.5872 0.102 Uiso calc 1 . .
    H H12C 0.6012 0.4799 0.5630 0.102 Uiso calc 1 . .
    C C13 0.8862(2) 0.1867(2) 0.6011(2) 0.0416(8) Uani d 1 . .
    H H13 0.8344 0.2182 0.5779 0.050 Uiso calc 1 . .
    C C14 0.9149(2) 0.1318(2) 0.5505(2) 0.0409(8) Uani d 1 . .
    H H14 0.8836 0.1268 0.4941 0.049 Uiso calc 1 . .
    C C15 0.9902(2) 0.0840(2) 0.58273(19) 0.0338(7) Uani d 1 . .
    C C16 1.0352(2) 0.0992(2) 0.6648(2) 0.0351(7) Uani d 1 . .
    H H16 1.0886 0.0712 0.6888 0.042 Uiso calc 1 . .
    C C17 1.0018(2) 0.1548(2) 0.7110(2) 0.0359(7) Uani d 1 . .
    H H17 1.0331 0.1633 0.7671 0.043 Uiso calc 1 . .
    C C18 1.0222(2) 0.0174(2) 0.53632(19) 0.0355(7) Uani d 1 . .
    H H18 1.0787 -0.0024 0.5596 0.043 Uiso calc 1 . .
    C C19 1.0297(2) 0.4016(2) 0.78886(19) 0.0331(6) Uani d 1 . .
    H H19 0.9938 0.4200 0.7364 0.040 Uiso calc 1 . .
    C C20 1.10796(19) 0.4431(2) 0.81939(19) 0.0338(6) Uani d 1 . .
    H H20 1.1244 0.4887 0.7881 0.041 Uiso calc 1 . .
    C C21 1.16227(19) 0.4178(2) 0.89581(18) 0.0304(6) Uani d 1 . .
    C C22 1.13422(19) 0.3486(2) 0.93706(18) 0.0334(6) Uani d 1 . .
    H H22 1.1696 0.3271 0.9887 0.040 Uiso calc 1 . .
    C C23 1.0553(2) 0.3117(2) 0.90285(18) 0.0337(6) Uani d 1 . .
    H H23 1.0374 0.2658 0.9329 0.040 Uiso calc 1 . .
    C C24 1.2428(2) 0.4655(2) 0.93038(19) 0.0337(6) Uani d 1 . .
    H H24 1.2517 0.5206 0.9042 0.040 Uiso calc 1 . .
    C C25 1.3045(2) 0.4366(2) 0.99626(19) 0.0356(7) Uani d 1 . .
    H H25 1.2965 0.3788 1.0190 0.043 Uiso calc 1 . .
    C C26 1.38345(19) 0.4854(2) 1.03704(19) 0.0339(6) Uani d 1 . .
    C C27 1.4043(2) 0.5708(2) 1.0115(2) 0.0392(7) Uani d 1 . .
    H H27 1.3686 0.5987 0.9629 0.047 Uiso calc 1 . .
    C C28 1.4775(2) 0.6149(3) 1.0576(2) 0.0440(8) Uani d 1 . .
    H H28 1.4908 0.6732 1.0394 0.053 Uiso calc 1 . .
    C C29 1.5114(2) 0.4955(3) 1.1492(2) 0.0430(8) Uani d 1 . .
    H H29 1.5492 0.4681 1.1970 0.052 Uiso calc 1 . .
    C C30 1.4403(2) 0.4469(2) 1.1072(2) 0.0383(7) Uani d 1 . .
    H H30 1.4299 0.3875 1.1258 0.046 Uiso calc 1 . .
    C C31 0.3930(3) 0.6527(4) 0.6166(3) 0.0811(16) Uani d 1 . .
    C C32 0.3169(3) 0.6944(4) 0.5636(3) 0.0715(13) Uani d 1 . .
    H H32A 0.3086 0.7549 0.5857 0.107 Uiso calc 1 . .
    H H32B 0.2692 0.6539 0.5603 0.107 Uiso calc 1 . .
    H H32C 0.3210 0.7027 0.5090 0.107 Uiso calc 1 . .
    C C33 0.4380(4) 0.6986(4) 0.3603(3) 0.0757(14) Uani d 1 . .
    C C34 0.4564(4) 0.6632(6) 0.2899(4) 0.119(3) Uani d 1 . .
    H H34A 0.4786 0.5999 0.3012 0.178 Uiso calc 1 . .
    H H34B 0.4980 0.7031 0.2782 0.178 Uiso calc 1 . .
    H H34C 0.4049 0.6624 0.2426 0.178 Uiso calc 1 . .
loop_
    _atom_site_aniso_label
    _atom_site_aniso_U_11
    _atom_site_aniso_U_22
    _atom_site_aniso_U_33
    _atom_site_aniso_U_12
    _atom_site_aniso_U_13
    _atom_site_aniso_U_23
    Cd 0.02812(14) 0.02260(13) 0.03125(13) 0.00156(7) 0.00653(10) 0.00010(8)
    S1 0.0366(4) 0.0298(4) 0.0430(4) -0.0089(3) -0.0052(4) 0.0069(3)
    S2 0.0283(4) 0.0252(3) 0.0334(4) 0.0014(3) 0.0032(3) 0.0011(3)
    S3 0.0419(5) 0.0318(4) 0.0335(4) 0.0103(3) 0.0132(3) 0.0037(3)
    S4 0.0373(4) 0.0265(3) 0.0312(4) 0.0030(3) 0.0096(3) 0.0016(3)
    O1 0.0307(12) 0.0283(11) 0.0510(14) -0.0040(9) -0.0041(10) 0.0085(10)
    O2 0.0532(15) 0.0263(11) 0.0402(12) 0.0070(10) 0.0189(11) 0.0020(9)
    N1 0.0309(14) 0.0261(12) 0.0331(12) -0.0038(10) 0.0025(11) 0.0019(10)
    N2 0.0324(14) 0.0270(12) 0.0335(12) 0.0059(10) 0.0086(11) 0.0034(10)
    N3 0.0322(14) 0.0327(13) 0.0352(13) 0.0048(11) 0.0094(11) -0.0044(11)
    N4 0.0306(13) 0.0261(12) 0.0353(13) -0.0009(10) 0.0096(11) -0.0012(10)
    N5 0.0317(15) 0.0477(16) 0.0436(15) -0.0062(12) 0.0053(12) -0.0076(13)
    N6 0.081(4) 0.252(8) 0.111(4) 0.064(5) 0.049(3) 0.090(5)
    N7 0.174(7) 0.100(4) 0.112(4) -0.036(4) 0.076(5) -0.044(3)
    C1 0.0322(16) 0.0232(13) 0.0315(14) -0.0017(11) 0.0084(12) -0.0016(11)
    C2 0.0311(16) 0.0319(15) 0.0394(16) -0.0069(12) 0.0071(13) 0.0028(13)
    C3 0.0311(17) 0.0302(15) 0.0445(17) -0.0047(13) 0.0041(14) 0.0037(13)
    C4 0.0309(16) 0.0303(15) 0.0366(16) 0.0001(12) 0.0034(13) 0.0032(13)
    C5 0.046(2) 0.0329(16) 0.0393(16) 0.0094(14) 0.0086(15) 0.0055(14)
    C6 0.055(2) 0.060(2) 0.0389(17) 0.0110(19) 0.0140(17) 0.0000(17)
    C7 0.0239(14) 0.0227(13) 0.0340(14) -0.0010(11) 0.0035(12) -0.0015(11)
    C8 0.0347(17) 0.0265(14) 0.0404(16) 0.0058(12) 0.0125(14) 0.0007(13)
    C9 0.0349(17) 0.0283(15) 0.0435(17) 0.0034(13) 0.0110(14) -0.0024(13)
    C10 0.052(2) 0.0368(17) 0.0389(17) 0.0166(15) 0.0155(16) 0.0121(14)
    C11 0.091(3) 0.044(2) 0.061(2) 0.011(2) 0.035(2) 0.0156(19)
    C12 0.065(3) 0.083(3) 0.043(2) 0.010(2) -0.001(2) 0.007(2)
    C13 0.044(2) 0.0375(17) 0.0379(16) 0.0130(15) 0.0069(15) -0.0028(14)
    C14 0.048(2) 0.0373(17) 0.0332(16) 0.0086(15) 0.0073(15) -0.0029(13)
    C15 0.0381(17) 0.0267(14) 0.0390(16) 0.0030(12) 0.0157(14) 0.0035(13)
    C16 0.0289(16) 0.0320(15) 0.0438(17) 0.0026(12) 0.0111(14) -0.0023(13)
    C17 0.0317(16) 0.0345(16) 0.0381(16) 0.0011(13) 0.0068(13) -0.0055(13)
    C18 0.0372(17) 0.0322(15) 0.0394(15) 0.0036(13) 0.0156(14) 0.0050(13)
    C19 0.0329(16) 0.0317(15) 0.0321(14) -0.0006(12) 0.0072(13) 0.0017(12)
    C20 0.0324(16) 0.0313(15) 0.0367(15) -0.0019(12) 0.0102(13) 0.0044(13)
    C21 0.0267(15) 0.0291(14) 0.0338(14) -0.0027(11) 0.0077(12) -0.0039(12)
    C22 0.0300(16) 0.0342(15) 0.0311(14) -0.0032(12) 0.0032(12) -0.0005(12)
    C23 0.0340(17) 0.0317(15) 0.0321(15) -0.0030(12) 0.0066(13) 0.0032(12)
    C24 0.0340(17) 0.0304(15) 0.0369(15) -0.0042(12) 0.0119(13) 0.0000(13)
    C25 0.0335(17) 0.0361(16) 0.0356(15) -0.0045(13) 0.0093(13) -0.0001(13)
    C26 0.0298(16) 0.0357(15) 0.0360(15) -0.0051(12) 0.0106(13) -0.0049(13)
    C27 0.0317(17) 0.0404(17) 0.0398(17) -0.0012(14) 0.0039(14) 0.0015(14)
    C28 0.0363(19) 0.0414(18) 0.0506(19) -0.0076(14) 0.0090(16) -0.0005(16)
    C29 0.0334(18) 0.056(2) 0.0350(16) -0.0043(15) 0.0050(14) 0.0002(15)
    C30 0.0328(17) 0.0418(18) 0.0392(16) -0.0061(14) 0.0106(14) 0.0020(14)
    C31 0.065(3) 0.119(5) 0.070(3) 0.016(3) 0.037(3) 0.033(3)
    C32 0.057(3) 0.093(4) 0.060(3) -0.002(3) 0.014(2) 0.014(3)
    C33 0.084(4) 0.068(3) 0.076(3) -0.018(3) 0.028(3) -0.015(3)
    C34 0.087(4) 0.193(8) 0.085(4) -0.049(5) 0.040(3) -0.059(5)
_geom_special_details
;
 All esds (except the esd in the dihedral angle between two l.s. planes)
 are estimated using the full covariance matrix.  The cell esds are taken
 into account individually in the estimation of esds in distances, angles
 and torsion angles; correlations between esds in cell parameters are only
 used when they are defined by crystal symmetry.  An approximate (isotropic)
 treatment of cell esds is used for estimating esds involving l.s. planes.
;
loop_
    _geom_bond_atom_site_label_1
    _geom_bond_atom_site_label_2
    _geom_bond_site_symmetry_2
    _geom_bond_distance
    _geom_bond_publ_flag
    Cd S1 . 2.6019(8) y
    Cd S2 . 2.7457(8) y
    Cd S3 . 2.6043(8) y
    Cd S4 . 2.6967(8) y
    Cd N3 . 2.439(3) y
    Cd N4 . 2.454(3) y
    C1 S1 . 1.726(3) y
    C1 S2 . 1.717(3) y
    C7 S3 . 1.721(3) y
    C7 S4 . 1.727(3) y
    O1 C3 . 1.422(4) ?
    O1 H1O . 0.839(10) ?
    O2 C9 . 1.425(4) ?
    O2 H2O . 0.840(10) ?
    N1 C1 . 1.345(4) ?
    N1 C2 . 1.477(4) ?
    N1 C4 . 1.498(4) ?
    N2 C7 . 1.344(4) ?
    N2 C8 . 1.472(4) ?
    N2 C10 . 1.497(4) ?
    N3 C17 . 1.343(4) ?
    N3 C13 . 1.343(4) ?
    N4 C19 . 1.339(4) ?
    N4 C23 . 1.345(4) ?
    N5 C29 . 1.333(5) ?
    N5 C28 . 1.344(5) ?
    N6 C31 . 1.128(7) ?
    N7 C33 . 1.126(7) ?
    C2 C3 . 1.508(5) ?
    C2 H2A . 0.9900 ?
    C2 H2B . 0.9900 ?
    C3 H3A . 0.9900 ?
    C3 H3B . 0.9900 ?
    C4 C6 . 1.510(5) ?
    C4 C5 . 1.519(4) ?
    C4 H4 . 1.0000 ?
    C5 H5A . 0.9800 ?
    C5 H5B . 0.9800 ?
    C5 H5C . 0.9800 ?
    C6 H6A . 0.9800 ?
    C6 H6B . 0.9800 ?
    C6 H6C . 0.9800 ?
    C8 C9 . 1.525(4) ?
    C8 H8A . 0.9900 ?
    C8 H8B . 0.9900 ?
    C9 H9A . 0.9900 ?
    C9 H9B . 0.9900 ?
    C10 C11 . 1.510(5) ?
    C10 C12 . 1.514(6) ?
    C10 H10 . 1.0000 ?
    C11 H11A . 0.9800 ?
    C11 H11B . 0.9800 ?
    C11 H11C . 0.9800 ?
    C12 H12A . 0.9800 ?
    C12 H12B . 0.9800 ?
    C12 H12C . 0.9800 ?
    C13 C14 . 1.381(5) ?
    C13 H13 . 0.9500 ?
    C14 C15 . 1.391(5) ?
    C14 H14 . 0.9500 ?
    C15 C16 . 1.393(4) ?
    C15 C18 . 1.464(4) ?
    C16 C17 . 1.377(4) ?
    C16 H16 . 0.9500 ?
    C17 H17 . 0.9500 ?
    C18 C18 3_756 1.334(6) ?
    C18 H18 . 0.9500 ?
    C19 C20 . 1.388(4) ?
    C19 H19 . 0.9500 ?
    C20 C21 . 1.390(4) ?
    C20 H20 . 0.9500 ?
    C21 C22 . 1.396(4) ?
    C21 C24 . 1.465(4) ?
    C22 C23 . 1.375(4) ?
    C22 H22 . 0.9500 ?
    C23 H23 . 0.9500 ?
    C24 C25 . 1.335(4) ?
    C24 H24 . 0.9500 ?
    C25 C26 . 1.468(4) ?
    C25 H25 . 0.9500 ?
    C26 C27 . 1.391(5) ?
    C26 C30 . 1.393(5) ?
    C27 C28 . 1.386(5) ?
    C27 H27 . 0.9500 ?
    C28 H28 . 0.9500 ?
    C29 C30 . 1.375(5) ?
    C29 H29 . 0.9500 ?
    C30 H30 . 0.9500 ?
    C31 C32 . 1.443(7) ?
    C32 H32A . 0.9800 ?
    C32 H32B . 0.9800 ?
    C32 H32C . 0.9800 ?
    C33 C34 . 1.445(8) ?
    C34 H34A . 0.9800 ?
    C34 H34B . 0.9800 ?
    C34 H34C . 0.9800 ?
loop_
    _geom_angle_atom_site_label_1
    _geom_angle_atom_site_label_2
    _geom_angle_atom_site_label_3
    _geom_angle_site_symmetry_1
    _geom_angle_site_symmetry_3
    _geom_angle
    _geom_angle_publ_flag
    S1 Cd S2 . . 67.31(2) y
    S1 Cd S3 . . 178.06(3) y
    S1 Cd S4 . . 112.08(3) y
    S1 Cd N3 . . 93.39(7) y
    S1 Cd N4 . . 85.98(6) y
    S2 Cd S3 . . 110.75(3) y
    S2 Cd S4 . . 99.85(3) y
    S2 Cd N3 . . 92.19(7) y
    S2 Cd N4 . . 152.04(6) y
    S3 Cd S4 . . 68.00(2) y
    S3 Cd N3 . . 86.63(7) y
    S3 Cd N4 . . 95.94(6) y
    S4 Cd N3 . . 154.39(6) y
    S4 Cd N4 . . 97.72(6) y
    N3 Cd N4 . . 80.87(9) y
    C1 S1 Cd . . 88.88(10) ?
    C1 S2 Cd . . 84.44(10) ?
    C7 S3 Cd . . 88.21(10) ?
    C7 S4 Cd . . 85.13(10) ?
    C3 O1 H1O . . 104(3) ?
    C9 O2 H2O . . 102(3) ?
    C1 N1 C2 . . 121.0(3) ?
    C1 N1 C4 . . 121.8(2) ?
    C2 N1 C4 . . 116.8(2) ?
    C7 N2 C8 . . 121.5(3) ?
    C7 N2 C10 . . 121.4(3) ?
    C8 N2 C10 . . 116.9(2) ?
    C17 N3 C13 . . 116.4(3) ?
    C17 N3 Cd . . 121.2(2) ?
    C13 N3 Cd . . 121.7(2) ?
    C19 N4 C23 . . 116.4(3) ?
    C19 N4 Cd . . 121.1(2) ?
    C23 N4 Cd . . 122.5(2) ?
    C29 N5 C28 . . 117.0(3) ?
    N1 C1 S2 . . 121.5(2) ?
    N1 C1 S1 . . 119.5(2) ?
    S2 C1 S1 . . 119.00(17) ?
    N1 C2 C3 . . 114.3(3) ?
    N1 C2 H2A . . 108.7 ?
    C3 C2 H2A . . 108.7 ?
    N1 C2 H2B . . 108.7 ?
    C3 C2 H2B . . 108.7 ?
    H2A C2 H2B . . 107.6 ?
    O1 C3 C2 . . 109.0(3) ?
    O1 C3 H3A . . 109.9 ?
    C2 C3 H3A . . 109.9 ?
    O1 C3 H3B . . 109.9 ?
    C2 C3 H3B . . 109.9 ?
    H3A C3 H3B . . 108.3 ?
    N1 C4 C6 . . 110.1(3) ?
    N1 C4 C5 . . 112.0(3) ?
    C6 C4 C5 . . 112.5(3) ?
    N1 C4 H4 . . 107.3 ?
    C6 C4 H4 . . 107.3 ?
    C5 C4 H4 . . 107.3 ?
    C4 C5 H5A . . 109.5 ?
    C4 C5 H5B . . 109.5 ?
    H5A C5 H5B . . 109.5 ?
    C4 C5 H5C . . 109.5 ?
    H5A C5 H5C . . 109.5 ?
    H5B C5 H5C . . 109.5 ?
    C4 C6 H6A . . 109.5 ?
    C4 C6 H6B . . 109.5 ?
    H6A C6 H6B . . 109.5 ?
    C4 C6 H6C . . 109.5 ?
    H6A C6 H6C . . 109.5 ?
    H6B C6 H6C . . 109.5 ?
    N2 C7 S3 . . 120.8(2) ?
    N2 C7 S4 . . 120.5(2) ?
    S3 C7 S4 . . 118.65(16) ?
    N2 C8 C9 . . 112.6(3) ?
    N2 C8 H8A . . 109.1 ?
    C9 C8 H8A . . 109.1 ?
    N2 C8 H8B . . 109.1 ?
    C9 C8 H8B . . 109.1 ?
    H8A C8 H8B . . 107.8 ?
    O2 C9 C8 . . 111.0(3) ?
    O2 C9 H9A . . 109.4 ?
    C8 C9 H9A . . 109.4 ?
    O2 C9 H9B . . 109.4 ?
    C8 C9 H9B . . 109.4 ?
    H9A C9 H9B . . 108.0 ?
    N2 C10 C11 . . 112.3(3) ?
    N2 C10 C12 . . 110.1(3) ?
    C11 C10 C12 . . 113.0(3) ?
    N2 C10 H10 . . 107.0 ?
    C11 C10 H10 . . 107.0 ?
    C12 C10 H10 . . 107.0 ?
    C10 C11 H11A . . 109.5 ?
    C10 C11 H11B . . 109.5 ?
    H11A C11 H11B . . 109.5 ?
    C10 C11 H11C . . 109.5 ?
    H11A C11 H11C . . 109.5 ?
    H11B C11 H11C . . 109.5 ?
    C10 C12 H12A . . 109.5 ?
    C10 C12 H12B . . 109.5 ?
    H12A C12 H12B . . 109.5 ?
    C10 C12 H12C . . 109.5 ?
    H12A C12 H12C . . 109.5 ?
    H12B C12 H12C . . 109.5 ?
    N3 C13 C14 . . 123.6(3) ?
    N3 C13 H13 . . 118.2 ?
    C14 C13 H13 . . 118.2 ?
    C13 C14 C15 . . 119.5(3) ?
    C13 C14 H14 . . 120.2 ?
    C15 C14 H14 . . 120.2 ?
    C14 C15 C16 . . 117.0(3) ?
    C14 C15 C18 . . 123.8(3) ?
    C16 C15 C18 . . 119.2(3) ?
    C17 C16 C15 . . 119.6(3) ?
    C17 C16 H16 . . 120.2 ?
    C15 C16 H16 . . 120.2 ?
    N3 C17 C16 . . 123.7(3) ?
    N3 C17 H17 . . 118.2 ?
    C16 C17 H17 . . 118.2 ?
    C18 C18 C15 3_756 . 124.8(4) ?
    C18 C18 H18 3_756 . 117.6 ?
    C15 C18 H18 . . 117.6 ?
    N4 C19 C20 . . 123.4(3) ?
    N4 C19 H19 . . 118.3 ?
    C20 C19 H19 . . 118.3 ?
    C19 C20 C21 . . 119.9(3) ?
    C19 C20 H20 . . 120.0 ?
    C21 C20 H20 . . 120.0 ?
    C20 C21 C22 . . 116.5(3) ?
    C20 C21 C24 . . 120.1(3) ?
    C22 C21 C24 . . 123.4(3) ?
    C23 C22 C21 . . 119.9(3) ?
    C23 C22 H22 . . 120.1 ?
    C21 C22 H22 . . 120.1 ?
    N4 C23 C22 . . 123.8(3) ?
    N4 C23 H23 . . 118.1 ?
    C22 C23 H23 . . 118.1 ?
    C25 C24 C21 . . 124.3(3) ?
    C25 C24 H24 . . 117.8 ?
    C21 C24 H24 . . 117.8 ?
    C24 C25 C26 . . 126.5(3) ?
    C24 C25 H25 . . 116.8 ?
    C26 C25 H25 . . 116.8 ?
    C27 C26 C30 . . 117.2(3) ?
    C27 C26 C25 . . 123.7(3) ?
    C30 C26 C25 . . 119.1(3) ?
    C28 C27 C26 . . 119.5(3) ?
    C28 C27 H27 . . 120.3 ?
    C26 C27 H27 . . 120.3 ?
    N5 C28 C27 . . 123.0(3) ?
    N5 C28 H28 . . 118.5 ?
    C27 C28 H28 . . 118.5 ?
    N5 C29 C30 . . 123.8(3) ?
    N5 C29 H29 . . 118.1 ?
    C30 C29 H29 . . 118.1 ?
    C29 C30 C26 . . 119.5(3) ?
    C29 C30 H30 . . 120.3 ?
    C26 C30 H30 . . 120.3 ?
    N6 C31 C32 . . 178.2(9) ?
    C31 C32 H32A . . 109.5 ?
    C31 C32 H32B . . 109.5 ?
    H32A C32 H32B . . 109.5 ?
    C31 C32 H32C . . 109.5 ?
    H32A C32 H32C . . 109.5 ?
    H32B C32 H32C . . 109.5 ?
    N7 C33 C34 . . 177.8(7) ?
    C33 C34 H34A . . 109.5 ?
    C33 C34 H34B . . 109.5 ?
    H34A C34 H34B . . 109.5 ?
    C33 C34 H34C . . 109.5 ?
    H34A C34 H34C . . 109.5 ?
    H34B C34 H34C . . 109.5 ?
loop_
    _geom_torsion_atom_site_label_1
    _geom_torsion_atom_site_label_2
    _geom_torsion_atom_site_label_3
    _geom_torsion_atom_site_label_4
    _geom_torsion_site_symmetry_1
    _geom_torsion_site_symmetry_2
    _geom_torsion_site_symmetry_3
    _geom_torsion_site_symmetry_4
    _geom_torsion
    _geom_torsion_publ_flag
    C2 N1 C1 S2 . . . . -11.5(4) ?
    C4 N1 C1 S2 . . . . 175.8(2) ?
    C2 N1 C1 S1 . . . . 168.1(2) ?
    C4 N1 C1 S1 . . . . -4.6(4) ?
    Cd S2 C1 N1 . . . . -174.7(3) ?
    Cd S2 C1 S1 . . . . 5.71(16) ?
    Cd S1 C1 N1 . . . . 174.4(2) ?
    Cd S1 C1 S2 . . . . -6.00(17) ?
    C1 N1 C2 C3 . . . . 87.7(4) ?
    C4 N1 C2 C3 . . . . -99.3(3) ?
    N1 C2 C3 O1 . . . . 168.4(2) ?
    C1 N1 C4 C6 . . . . 101.6(3) ?
    C2 N1 C4 C6 . . . . -71.4(4) ?
    C1 N1 C4 C5 . . . . -132.3(3) ?
    C2 N1 C4 C5 . . . . 54.6(4) ?
    C8 N2 C7 S3 . . . . 179.2(2) ?
    C10 N2 C7 S3 . . . . 4.5(4) ?
    C8 N2 C7 S4 . . . . -1.1(4) ?
    C10 N2 C7 S4 . . . . -175.8(2) ?
    Cd S3 C7 N2 . . . . -179.5(2) ?
    Cd S3 C7 S4 . . . . 0.81(16) ?
    Cd S4 C7 N2 . . . . 179.5(2) ?
    Cd S4 C7 S3 . . . . -0.78(15) ?
    C7 N2 C8 C9 . . . . 81.4(3) ?
    C10 N2 C8 C9 . . . . -103.6(3) ?
    N2 C8 C9 O2 . . . . 168.5(2) ?
    C7 N2 C10 C11 . . . . -131.1(3) ?
    C8 N2 C10 C11 . . . . 53.9(4) ?
    C7 N2 C10 C12 . . . . 102.0(4) ?
    C8 N2 C10 C12 . . . . -72.9(4) ?
    C17 N3 C13 C14 . . . . 2.4(5) ?
    Cd N3 C13 C14 . . . . -167.9(3) ?
    N3 C13 C14 C15 . . . . 0.6(6) ?
    C13 C14 C15 C16 . . . . -3.7(5) ?
    C13 C14 C15 C18 . . . . 174.0(3) ?
    C14 C15 C16 C17 . . . . 4.0(5) ?
    C18 C15 C16 C17 . . . . -173.9(3) ?
    C13 N3 C17 C16 . . . . -2.1(5) ?
    Cd N3 C17 C16 . . . . 168.2(2) ?
    C15 C16 C17 N3 . . . . -1.1(5) ?
    C14 C15 C18 C18 . . . 3_756 -12.2(6) ?
    C16 C15 C18 C18 . . . 3_756 165.5(4) ?
    C23 N4 C19 C20 . . . . -0.9(4) ?
    Cd N4 C19 C20 . . . . 178.4(2) ?
    N4 C19 C20 C21 . . . . 0.1(5) ?
    C19 C20 C21 C22 . . . . 1.5(4) ?
    C19 C20 C21 C24 . . . . -176.2(3) ?
    C20 C21 C22 C23 . . . . -2.2(4) ?
    C24 C21 C22 C23 . . . . 175.4(3) ?
    C19 N4 C23 C22 . . . . 0.1(5) ?
    Cd N4 C23 C22 . . . . -179.2(2) ?
    C21 C22 C23 N4 . . . . 1.5(5) ?
    C20 C21 C24 C25 . . . . -168.5(3) ?
    C22 C21 C24 C25 . . . . 13.9(5) ?
    C21 C24 C25 C26 . . . . -174.9(3) ?
    C24 C25 C26 C27 . . . . 0.4(5) ?
    C24 C25 C26 C30 . . . . 177.9(3) ?
    C30 C26 C27 C28 . . . . -2.4(5) ?
    C25 C26 C27 C28 . . . . 175.1(3) ?
    C29 N5 C28 C27 . . . . 2.3(5) ?
    C26 C27 C28 N5 . . . . 0.0(5) ?
    C28 N5 C29 C30 . . . . -2.2(5) ?
    N5 C29 C30 C26 . . . . -0.2(5) ?
    C27 C26 C30 C29 . . . . 2.5(5) ?
    C25 C26 C30 C29 . . . . -175.1(3) ?
loop_
    _geom_hbond_atom_site_label_D
    _geom_hbond_atom_site_label_H
    _geom_hbond_atom_site_label_A
    _geom_hbond_site_symmetry_A
    _geom_hbond_distance_DH
    _geom_hbond_distance_HA
    _geom_hbond_distance_DA
    _geom_hbond_angle_DHA
    O1 H1O N5 4_465 0.83(4) 1.82(4) 2.655(4) 177(3)
    O2 H2O O1 1_565 0.84(3) 1.87(3) 2.689(3) 165(5)
    C25 H25 O2 3_767 0.95 2.44 3.261(4) 145
    C28 H28 N7 4_676 0.95 2.56 3.296(7) 134
_shelx_hkl_file
;
  -1   1   1 -6.2700 20.3400   1
  -1   1   1 59.9600 25.2800   1
   1   0   1 17.2300 35.9600   1
  -1   0   2 38351.8 823.860   1
   2   0  -1 90.2300 37.1800   1
  -2   0   1 99.7100 60.9100   1
   0   0   2 686704. 8720.96   1
   0   0   2 689138. 8750.52   1
   1  -1   1 4774.49 374.120   1
  -1   1  -1 4771.76 365.370   1
   1  -1   1 4803.01 352.610   1
   1   1   1 4668.85 345.390   1
  -1   1  -1 4183.20 311.010   1
  -1  -1  -1 4948.70 358.350   1
   1  -1   1 4783.07 374.190   1
  -1   1  -1 4854.11 371.260   1
   2   0   0 93518.1 1676.18   1
  -2   0   0 95492.5 1710.85   1
   1   1  -2 252447. 3252.18   1
  -1  -1   2 249398. 3210.29   1
  -1  -1   2 244554. 3157.69   1
   1   1  -2 245523. 3169.83   1
   2  -1  -1 6050.84 436.780   1
  -2  -1   1 6357.26 465.170   1
   2   1  -1 5479.41 407.080   1
  -2   1   1 5966.31 431.190   1
   0   2   0 2351.15 186.410   1
   0  -2   0 2449.25 218.770   1
   0  -2   0 2455.14 198.620   1
   0   2   0 2638.02 221.440   1
   0  -1  -2 35926.9 770.140   1
   0  -1   2 36700.3 811.920   1
   0   1  -2 36686.5 810.930   1
   0  -1   2 36505.7 808.290   1
   0  -1   2 38322.2 840.830   1
   0   1  -2 36774.0 812.690   1
   0   1   2 37477.3 801.480   1
   2  -1   0 337286. 4328.70   1
  -2   1   0 339275. 4352.19   1
   2   1   0 335886. 4311.86   1
  -2   1   0 323875. 4154.35   1
   2   0  -2 417874. 5326.55   1
  -2   0   2 418214. 5331.86   1
   0   2   1 13405.1 478.480   1
   0   2  -1 13462.9 481.990   1
   0  -2   1 13672.1 544.200   1
   0   2  -1 13424.8 496.910   1
   0  -2   1 12091.1 436.470   1
   0   2   1 12810.7 446.700   1
   0  -2  -1 13736.4 480.520   1
   1  -2   0 112416. 2005.67   1
  -1  -2   0 107951. 1924.39   1
   1   2   0 116591. 2081.10   1
  -1   2   0 108645. 1941.13   1
   1  -2   0 112221. 2001.56   1
  -1  -2   0 108044. 1936.56   1
   1   2   0 109997. 1970.34   1
  -1   2   0 107136. 1915.33   1
   1   0   2 204467. 2644.89   1
  -1   0  -2 204398. 2645.70   1
   1   0   2 202651. 2623.96   1
  -1   0  -2 204168. 2642.26   1
   1   0   2 200610. 2571.69   1
  -1   0  -2 201823. 2587.03   1
   1   2  -1 26044.8 593.790   1
  -1  -2   1 25972.2 595.260   1
   1   2  -1 26110.1 635.300   1
   1   2  -1 25789.3 589.780   1
  -2   0  -1 -52.890 56.3400   1
   2   0   1 -58.390 75.8300   1
  -2   1   2 406869. 5174.64   1
  -2  -1   2 434621. 5561.84   1
   1  -1   2 110331. 1982.92   1
   1   1   2 110918. 1977.71   1
  -1  -1  -2 107567. 1919.59   1
  -1   1  -2 109653. 1971.36   1
   1  -1   2 114346. 2062.17   1
   1  -1   2 110567. 1981.97   1
  -1   1  -2 109369. 1963.01   1
  -1   1  -2 111211. 2002.91   1
  -2   1  -1 237674. 3089.62   1
   2   1   1 237788. 3090.60   1
   2  -1   1 235227. 3055.48   1
  -2   1  -1 236196. 3068.30   1
   2  -1   1 237849. 3090.24   1
  -2  -1  -1 235271. 3050.02   1
  -1   2  -1 4056.21 313.240   1
  -1  -2  -1 4575.86 341.280   1
   1   2   1 4805.48 357.720   1
  -1   2  -1 4747.69 368.180   1
   1  -2   1 4451.31 341.420   1
   1   2   1 4326.13 328.050   1
   1  -2   1 4525.60 479.870   1
  -1  -2  -1 4687.92 367.010   1
   1  -2   1 4853.26 367.840   1
  -1   2  -1 4956.45 405.060   1
   1   0  -3 -46.030 43.8400   1
  -1   0   3 -10.290 37.7700   1
  -3   0   1 -77.060 73.8400   1
   3   0  -1 -350.24 91.2000   1
  -1  -2   2 22061.3 778.250   1
   1   2  -2 18613.0 703.140   1
  -1  -2   2 20902.5 772.080   1
  -1   2   2 20485.4 696.890   1
   1   2  -2 21266.2 796.260   1
   0   0   3 -101.75 688.380   1
   0   0   3 -9.8300 60.1500   1
   0   0  -3 -29.840 67.1900   1
   0   0  -3 -167.74 61.8200   1
  -2  -2   1 2307.25 240.260   1
   2   2  -1 2963.28 407.940   1
  -2   2   1 2316.46 182.920   1
   2  -2  -1 2321.95 224.460   1
  -2  -2   1 3206.90 337.160   1
  -2   2   1 2537.96 218.930   1
   2   2  -1 2804.93 306.260   1
   2  -2  -1 2608.22 239.580   1
   0   2  -2 275572. 3570.32   1
   0   2  -2 272438. 3534.68   1
   0  -2  -2 276069. 3527.45   1
   0  -2   2 280503. 3631.61   1
   0   2   2 279416. 3572.64   1
   0  -2   2 281965. 3658.73   1
   2   0  -3 -42.080 50.7700   1
  -2   0   3 -4.1800 47.5300   1
   2   0  -3 -145.70 58.7600   1
  -1   1   3 79078.9 1394.32   1
  -1  -1   3 84743.8 1535.18   1
   1   1  -3 84799.6 1535.93   1
  -1  -1   3 84036.4 1538.08   1
  -2  -2   0 28402.7 651.350   1
   2   2   0 28833.6 659.240   1
  -2   2   0 28322.5 642.920   1
  -2   2   0 28829.9 655.550   1
   2  -2   0 28778.4 675.310   1
   2   2   0 28531.5 638.410   1
  -2  -2   0 29117.1 656.530   1
   2  -2   0 29331.7 671.790   1
  -3   0   2 105634. 1896.41   1
   3   0  -2 108216. 1941.75   1
  -3   0   0 140370. 1874.03   1
   3   0   0 129843. 2335.29   1
   3  -1  -1 14694.6 536.040   1
  -3   1   1 14030.8 519.400   1
  -3  -1   1 13536.7 517.760   1
   3   1  -1 12716.6 473.410   1
   0   1  -3 17990.7 645.180   1
   0  -1   3 18235.0 730.460   1
   0  -1   3 18100.8 662.260   1
   0   1  -3 19011.7 678.380   1
   0   1   3 19610.8 678.010   1
   0  -1  -3 19737.8 698.140   1
   0  -1   3 17709.0 630.080   1
   0   1  -3 17860.3 636.570   1
   0  -1  -3 18834.4 681.650   1
   2   1  -3 466623. 5982.43   1
  -2   1   3 462746. 5875.59   1
   2   1  -3 471161. 6034.04   1
  -2  -1   3 470005. 6017.54   1
  -2   2   2 16915.4 584.460   1
   2  -2  -2 18283.5 645.160   1
   2   2  -2 16896.0 636.970   1
  -2  -2   2 19154.2 712.880   1
  -2   2   2 18280.7 629.680   1
   2  -2  -2 19020.5 685.340   1
   2   2  -2 17889.2 689.150   1
  -2  -2   2 18215.0 697.920   1
  -3  -1   2 5845.64 452.170   1
   3   1  -2 5848.08 530.160   1
  -3   1   2 5384.05 399.900   1
   3  -1  -2 5338.47 404.470   1
  -3   1   0 184911. 2433.26   1
   3  -1   0 188524. 2478.68   1
  -3   1   0 187601. 2464.33   1
  -3  -1   0 184887. 2437.55   1
   3   1   0 189557. 2510.92   1
   2   0   2 143715. 1931.27   1
  -2   0  -2 147327. 1975.24   1
  -2   0  -2 142910. 1905.99   1
  -1   2  -2 129678. 2342.51   1
   1  -2   2 131574. 2374.93   1
  -1   2  -2 127011. 2292.83   1
   1  -2   2 129044. 2330.73   1
   1  -2   2 132836. 2400.63   1
   1   2   2 126357. 2253.04   1
  -1  -2  -2 124607. 2228.25   1
  -1   2  -2 124744. 2253.59   1
   0  -3   0 616.660 238.230   1
   0   3   0 98.8900 66.1200   1
   0   3   0 131.720 83.0800   1
   0  -3   0 170.810 98.2500   1
   2  -2   1 645.140 216.050   1
  -2   2  -1 177.780 119.230   1
   2   2   1 353.650 163.610   1
  -2  -2  -1 281.780 114.350   1
   2  -2   1 329.430 124.320   1
  -2   2  -1 190.020 87.0900   1
  -2  -2  -1 202.460 86.6000   1
   2   2   1 203.350 72.3000   1
  -1   0  -3 325.270 139.650   1
  -1   0  -3 201.940 82.0600   1
   1   0   3 296.010 143.040   1
   1   0   3 79.1600 69.2000   1
   2  -1   2 467717. 6016.84   1
  -2   1  -2 470104. 6051.53   1
  -2  -1  -2 462324. 5936.19   1
   2   1   2 458914. 5892.32   1
  -2   1  -2 464263. 5946.69   1
  -2   1  -2 461292. 5936.24   1
   2  -1   2 472342. 6082.27   1
   3   0  -3 232.690 105.920   1
  -3   0   3 251.560 106.380   1
   3   0   1 991.170 138.980   1
  -3   0  -1 379.490 147.210   1
   0  -3   1 4305.49 442.990   1
   0   3  -1 4249.37 385.760   1
   0  -3   1 4921.05 624.010   1
   0   3   1 3230.03 306.850   1
   0   3  -1 3531.00 298.830   1
   0   3   1 3485.66 386.590   1
   0   3   1 3541.22 318.110   1
  -1   3   0 156414. 2068.34   1
  -1   3   0 160144. 2137.00   1
  -1  -3   0 160691. 2173.60   1
   1  -3   0 162653. 2158.17   1
   1   3   0 158483. 2104.44   1
   1  -3   0 159026. 2104.57   1
   1   3   0 158575. 2104.10   1
  -1  -3   0 155389. 2088.34   1
   1   3   0 160460. 2139.40   1
  -1  -3   1 56926.0 1273.84   1
   1   3  -1 55130.6 1257.40   1
   1   3  -1 56278.1 1268.36   1
   1  -3  -1 53980.7 1186.26   1
  -1   3   1 51737.8 1128.16   1
  -1  -3   1 57264.3 1362.08   1
   1   3  -1 56213.8 1314.24   1
   1   2  -3 48329.9 1119.26   1
  -1  -2   3 47975.1 1113.03   1
   1   2  -3 48265.6 1107.45   1
  -1  -2   3 48755.6 1286.23   1
   1   2  -3 49790.6 1248.07   1
   1  -1   3 678.950 240.380   1
  -1   1  -3 411.040 172.450   1
   1  -1   3 362.790 174.820   1
  -1   1  -3 690.330 252.790   1
  -1   1  -3 215.000 119.810   1
  -3  -2   1 149845. 2015.79   1
   3   2  -1 151036. 2027.62   1
  -3  -2   1 146270. 1964.52   1
   3  -2  -1 152208. 2042.03   1
   3  -2  -1 152094. 2031.61   1
  -3   2   1 147467. 1958.17   1
  -3   2   1 150551. 1998.28   1
   3  -1  -3 10101.7 450.310   1
  -3   1   3 8852.61 390.530   1
   3   1  -3 8566.57 467.280   1
  -3  -1   3 9152.20 455.250   1
  -3  -1  -1 129910. 2353.63   1
   3   1   1 134677. 2448.33   1
   3  -1   1 131030. 2379.31   1
  -3   1  -1 129916. 2354.75   1
  -3   1  -1 127036. 2302.88   1
   0   2   3 50270.9 1106.25   1
   0  -2  -3 52383.7 1160.28   1
   0   2  -3 51176.0 1163.70   1
   0  -2   3 51984.7 1308.23   1
   0  -2   3 53624.1 1248.21   1
   0  -2   3 52832.8 1402.60   1
   0   2  -3 54841.8 1386.63   1
  -2   2   3 10970.6 390.660   1
   2   2  -3 11930.7 754.960   1
  -2  -2   3 12706.9 788.370   1
   2   2  -3 12796.0 678.000   1
  -2  -2   3 11399.6 460.700   1
   2   2  -3 14108.2 1055.80   1
   1  -3   1 61675.6 1381.20   1
   1   3   1 61885.3 1368.99   1
  -1  -3  -1 61691.5 1387.75   1
   1   3   1 62257.3 1395.11   1
  -1   3  -1 61120.1 1406.27   1
  -1   3  -1 64023.7 16868.6   1
   1  -3   1 61796.8 1572.34   1
  -1  -3  -1 58467.7 1299.40   1
   1  -3   1 59938.4 1371.08   1
  -1   0   4 53254.7 1164.11   1
  -1   0   4 55145.3 1217.59   1
   1   0  -4 54232.1 1191.19   1
  -3   2   2 11198.2 463.880   1
   3  -2  -2 11397.7 507.790   1
   3   2  -2 13816.9 928.470   1
  -3  -2   2 11522.7 472.680   1
  -3   2   2 10464.8 425.160   1
  -3  -2   2 10562.6 494.100   1
  -3  -2   0 29192.2 721.800   1
   3   2   0 30131.1 799.640   1
  -3  -2   0 30105.8 847.060   1
  -3   2   0 29105.5 721.770   1
  -3   2   0 29489.6 809.460   1
   3  -2   0 30450.6 846.380   1
   3  -2   0 29638.0 716.770   1
  -2   0   4 364218. 4672.57   1
   2   0  -4 356809. 4579.74   1
   2   0  -4 340031. 4364.49   1
   4   0  -1 671.940 236.960   1
  -4   0   1 1880.69 249.480   1
  -1   3   2 94372.0 1691.58   1
  -1   3   2 92895.9 1668.47   1
   1  -3  -2 91425.7 1640.96   1
  -1  -3   2 95378.8 1830.10   1
   1   3  -2 97344.6 1815.32   1
  -1  -3   2 97234.6 1864.66   1
   1   3  -2 98943.9 2028.44   1
  -4   0   2 33139.2 892.420   1
   4   0  -2 32009.0 795.730   1
   2  -3  -1 4240.55 436.210   1
  -2   3   1 3820.78 320.150   1
   2   3  -1 4767.39 599.510   1
  -2  -3   1 5648.24 652.930   1
   2   3  -1 6008.25 729.240   1
  -2  -3   1 6192.82 785.300   1
   2  -3  -1 3387.01 280.700   1
  -2   3   1 4657.77 375.080   1
   0  -3  -2 26736.9 850.800   1
   0   3   2 24137.0 628.010   1
   0   3  -2 27779.4 844.190   1
   0  -3   2 24063.6 727.410   1
   0   3  -2 25919.0 734.770   1
   0  -3   2 27598.8 845.640   1
  -1   1   4 226849. 2912.12   1
   1  -1  -4 221774. 2853.65   1
  -1  -1   4 223383. 2939.17   1
   1   1  -4 230118. 3013.43   1
   2   3   0 54424.1 1356.71   1
  -2  -3   0 54942.5 1265.44   1
   2   3   0 55736.0 1273.12   1
  -2  -3   0 55321.2 1271.40   1
  -2   3   0 55811.4 1247.17   1
   2  -3   0 53348.0 1297.93   1
  -2   3   0 54203.3 1229.84   1
   2  -3   0 54694.7 1259.27   1
   0   0   4 782.350 229.550   1
   0   0  -4 769.210 259.090   1
   0   0   4 1167.52 215.730   1
   0   0  -4 1014.42 195.720   1
   0   0   4 747.130 216.700   1
   2  -2   2 18039.9 670.700   1
  -2   2  -2 18180.4 714.710   1
   2   2   2 18926.1 663.690   1
  -2  -2  -2 17867.0 683.920   1
   2  -2   2 19013.3 722.190   1
   2   2   2 17677.7 681.620   1
  -2   2  -2 19414.8 959.380   1
  -2   2  -2 19474.5 779.640   1
   2   1  -4 151250. 2019.63   1
   2  -1  -4 143120. 1846.85   1
  -2  -1   4 151393. 2075.67   1
   2   1  -4 146882. 1962.12   1
  -2  -1   4 148571. 1982.46   1
   2  -1  -4 143859. 1857.34   1
  -4   1   1 14135.0 561.870   1
   4  -1  -1 14390.1 597.890   1
   4   1  -1 14307.6 560.730   1
  -4  -1   1 14265.7 568.410   1
   4  -1  -2 243622. 3178.74   1
  -4   1   2 248333. 3247.81   1
   4   1  -2 256702. 3369.39   1
  -4  -1   2 254512. 3341.74   1
  -4   0   0 4876.38 547.400   1
   4   0   0 3201.02 339.260   1
  -2  -3   2 90674.3 1927.23   1
   2  -3  -2 82870.9 1499.40   1
  -2   3   2 84702.2 1532.00   1
  -2  -3   2 85679.6 1624.35   1
   2   3  -2 83078.5 1566.32   1
   2   3  -2 82875.6 1565.98   1
   2  -3  -2 85175.7 1536.46   1
   2   3  -2 89436.6 1724.46   1
   1   2   3 10885.8 441.290   1
  -1   2  -3 10652.3 445.530   1
   1  -2   3 10266.4 467.200   1
  -1   2  -3 10920.1 503.500   1
  -1   2  -3 9298.69 380.850   1
   1  -2   3 10274.7 493.980   1
  -1  -2  -3 10173.8 434.610   1
   2   0   3 507.570 193.860   1
  -2   0  -3 772.290 268.800   1
  -2   0  -3 373.470 156.530   1
   2   0   3 1080.08 208.970   1
  -2   0  -3 397.820 141.300   1
   0  -1   4 5736.12 453.020   1
   0  -1  -4 5745.32 444.560   1
   0   1   4 6209.29 476.180   1
   0  -1   4 8292.76 856.730   1
   0   1  -4 5345.01 426.160   1
   0   1  -4 6989.46 671.840   1
   0  -1  -4 6018.72 504.520   1
   0  -1   4 6230.00 574.110   1
   0   1  -4 5912.09 474.590   1
   0   1   4 5960.60 462.640   1
  -3   0   4 73909.5 1415.66   1
   3   0  -4 73256.0 1342.30   1
   3   0   2 60237.4 1340.35   1
  -3   0  -2 61318.2 1365.80   1
   3  -2  -3 331967. 4247.18   1
  -3   2   3 344995. 4414.25   1
  -3  -2   3 348237. 4563.43   1
   3   2  -3 349850. 4547.54   1
  -3   2   3 330612. 4232.76   1
  -3  -2  -1 183201. 2444.31   1
  -3  -2  -1 188615. 2439.59   1
   3   2   1 187324. 2519.05   1
  -3   2  -1 185730. 2494.53   1
   3  -2   1 187753. 2505.48   1
   3  -2   1 188195. 2503.42   1
  -3   2  -1 187730. 2511.42   1
   4   0  -3 851.900 192.180   1
  -4   0   3 784.920 261.560   1
   1   3   2 39979.1 960.240   1
  -1   3  -2 38152.5 897.770   1
  -1   3  -2 40057.0 1039.65   1
  -1  -3  -2 38572.5 1000.43   1
   1  -3   2 37137.6 871.370   1
   1  -3   2 38114.2 897.460   1
   1  -3   2 38968.8 994.610   1
   1   3   2 39456.8 934.190   1
   4   1   0 326621. 4268.51   1
  -4  -1   0 323387. 4266.32   1
  -4   1   0 312138. 4075.51   1
   4  -1   0 326353. 4248.83   1
  -2   3  -1 37949.5 904.450   1
   2   3   1 35685.1 842.410   1
   2   3   1 38394.2 903.650   1
  -2  -3  -1 37895.1 960.880   1
   2  -3   1 37509.4 887.840   1
  -2  -3  -1 39029.4 911.520   1
  -2   3  -1 39153.3 1041.70   1
   2  -3   1 37415.6 1046.64   1
  -2   3  -1 35887.2 851.800   1
  -2   1  -3 28201.0 830.930   1
  -2  -1  -3 26529.5 629.760   1
   2   1   3 26781.8 694.750   1
  -2   1  -3 26421.1 752.610   1
  -2   1  -3 27673.8 750.560   1
   2  -1   3 26088.8 876.050   1
   2  -1   3 26359.5 639.320   1
   2  -1   3 27536.2 674.680   1
   3   1  -4 76414.3 1415.96   1
   3  -1  -4 72580.4 1313.46   1
  -3   1   4 73505.6 1320.54   1
   3   1  -4 76072.8 1431.76   1
  -3  -1   4 77779.0 1482.67   1
  -3   1  -2 25208.1 626.870   1
   3  -1   2 26127.7 634.290   1
  -3   1  -2 23815.5 931.380   1
   3  -1   2 27738.9 691.090   1
  -3  -1  -2 26311.1 635.150   1
   3   1   2 26076.7 673.550   1
   4   1  -3 5815.85 603.530   1
  -4   1   3 5380.37 508.080   1
   4  -1  -3 4375.47 338.790   1
  -4  -1   3 4682.80 435.900   1
   1   2  -4 453.160 169.530   1
  -1   2   4 487.860 148.760   1
  -1  -2   4 273.830 129.360   1
   1   2  -4 488.710 195.670   1
   1  -2  -4 457.160 144.010   1
  -1  -2   4 399.150 163.620   1
  -1  -3   3 64997.6 1234.99   1
  -1   3   3 64590.1 1183.52   1
   1   3  -3 59669.5 1336.23   1
   1   3  -3 65523.6 1264.23   1
  -1  -3   3 64793.1 1322.28   1
   1   3  -3 61078.0 1367.13   1
  -1   3   3 60454.7 1292.67   1
  -1   0  -4 194090. 2528.52   1
   1   0   4 194504. 2543.36   1
   1   0   4 197096. 2594.76   1
  -1   0  -4 201714. 2656.77   1
  -1   0  -4 194542. 2562.04   1
   1   0   4 197690. 2615.62   1
  -2  -2   4 82008.4 1524.87   1
   2   2  -4 87288.9 1638.59   1
   2   2  -4 84350.2 1582.56   1
   2   2  -4 81922.2 1526.70   1
  -2  -2   4 85277.0 1613.32   1
   3   3  -1 45401.8 1092.13   1
  -3   3   1 41895.3 953.320   1
  -3  -3   1 46676.6 1084.82   1
  -3  -3   1 44159.6 1073.41   1
  -3   3   1 44119.5 994.700   1
   3  -3  -1 41356.7 1002.02   1
   3   3  -1 40430.2 936.160   1
   3  -3  -1 44429.1 1052.26   1
   4  -2  -1 22785.5 857.040   1
  -4   2   1 24127.3 691.590   1
  -4   2   1 22899.6 842.060   1
   4   2  -1 23203.6 858.780   1
  -4  -2   1 21996.5 802.280   1
  -4   0  -1 182.900 103.570   1
   4   0   1 -236.58 141.360   1
   0  -3   3 20873.3 773.690   1
   0  -3   3 19575.2 725.790   1
   0   3  -3 20313.3 788.540   1
   0  -3   3 21382.7 790.430   1
   0  -3  -3 19841.4 692.720   1
   0   3   3 20911.5 731.570   1
   0  -3   3 19365.7 731.670   1
  -4   2   2 387363. 4994.89   1
  -4   2   2 410027. 5281.10   1
   4  -2  -2 400467. 5155.11   1
   4   2  -2 408272. 5294.29   1
  -4  -2   2 394428. 5123.71   1
   0   4   0 111786. 2041.81   1
   0  -4   0 112131. 2049.04   1
   0  -4   0 112287. 2071.87   1
   0   4   0 113422. 2106.02   1
   2  -3  -3 24297.3 546.340   1
   2   3  -3 24794.8 640.960   1
  -2  -3   3 24213.1 611.230   1
   2   3  -3 24012.0 668.510   1
  -2  -3   3 24561.2 761.750   1
  -2   3   3 23294.7 797.210   1
   2   3  -3 23180.4 962.280   1
   2  -3  -3 23674.8 821.790   1
   1  -1   4 2950.27 304.620   1
   1  -1   4 4139.94 349.610   1
  -1   1  -4 4188.43 358.830   1
   1   1   4 3999.95 350.440   1
  -1  -1  -4 3973.46 312.690   1
  -1  -1  -4 3815.51 302.200   1
  -1   1  -4 4580.89 375.150   1
   1  -1   4 5251.73 615.490   1
  -1   1  -4 3693.41 512.030   1
   3   3  -2 235146. 3142.06   1
  -3  -3   2 230499. 3048.32   1
  -3   3   2 233595. 3044.69   1
   3  -3  -2 234639. 3045.14   1
  -3  -3   2 232891. 3087.08   1
   3   3  -2 236192. 3125.40   1
  -3  -3   0 248615. 3248.36   1
  -3  -3   0 251910. 3331.11   1
   3  -3   0 247540. 3255.16   1
  -3   3   0 248621. 3264.82   1
   3   3   0 254118. 3335.29   1
   3  -3   0 251191. 3297.83   1
  -3   3   0 248870. 3265.79   1
   3   3   0 254853. 3312.23   1
   0  -2   4 47167.1 1166.87   1
   0  -2   4 45840.6 1044.03   1
   0   2  -4 47047.6 1106.55   1
   0  -2  -4 46612.4 1019.76   1
   0   2   4 47117.1 1027.23   1
   0   2  -4 46322.8 1055.14   1
   0  -2   4 48143.7 1092.39   1
   0   4  -1 13.4400 62.1500   1
   0  -4   1 104.620 65.2100   1
   0   4   1 77.1000 64.2600   1
   0   4   1 139.110 68.3400   1
   0   4  -1 202.360 138.360   1
   0   4   1 -38.630 123.450   1
   0  -4   1 -61.000 116.470   1
   0   4  -1 117.210 88.3300   1
   1  -4   0 1769.65 301.960   1
   1   4   0 1336.18 167.100   1
  -1   4   0 1609.32 260.260   1
  -1  -4   0 1531.87 242.500   1
  -1  -4   0 1273.83 219.360   1
   1   4   0 1715.72 212.160   1
   1   4   0 1524.18 236.300   1
  -1   4   0 1898.82 330.200   1
  -4  -1  -1 134748. 2452.51   1
  -4   1  -1 136951. 36033.7   1
   4  -1   1 135771. 2473.06   1
  -4   1  -1 140373. 1911.33   1
   4   1   1 137662. 1881.40   1
   4  -2   0 305785. 3991.71   1
  -4   2   0 283988. 3717.29   1
   4   2   0 292903. 3864.82   1
  -4  -2   0 286001. 3751.64   1
  -4   2   0 297881. 3890.39   1
   1   4  -1 -53.330 126.960   1
  -1   4   1 -74.160 89.5100   1
  -1   4   1 -242.34 129.450   1
  -1  -4   1 -163.89 124.120   1
   1   4  -1 -19.150 131.670   1
  -1  -4   1 -36.520 118.440   1
   1   4  -1 -102.58 144.990   1
  -4   0   4 7210.13 1919.88   1
   4   0  -4 7074.46 585.410   1
  -2   2  -3 -52.500 130.740   1
  -2   2  -3 16.7100 73.4400   1
   2   2   3 390.850 130.080   1
  -2  -2  -3 195.750 90.3700   1
  -2   2  -3 730.870 243.490   1
   2  -2   3 -37.770 142.420   1
   2  -2   3 114.800 116.320   1
   2  -2   3 -231.73 124.480   1
   2   0  -5 -33.260 67.3400   1
  -2   0   5 -5.4800 69.4700   1
   2  -3   2 101906. 1879.32   1
   2  -3   2 100454. 1872.97   1
  -2  -3  -2 96140.9 1720.35   1
   2   3   2 100751. 1859.61   1
  -2   3  -2 102357. 1901.89   1
   2   3   2 108180. 1931.65   1
   2  -3   2 101706. 1911.38   1
  -2   3  -2 102771. 1901.70   1
  -2  -3  -2 103585. 1893.98   1
  -2   3  -2 100667. 1882.79   1
   3   2  -4 637300. 8183.19   1
  -3  -2   4 621025. 7982.29   1
  -3  -2   4 624557. 8051.16   1
   3   2  -4 633220. 8123.17   1
  -3   2   4 606210. 7696.14   1
  -3   2  -2 124634. 2276.06   1
  -3  -2  -2 119355. 2101.34   1
  -3   2  -2 121584. 2222.67   1
   3  -2   2 125655. 2295.29   1
  -3   2  -2 124839. 2286.29   1
   3  -2   2 124046. 2271.45   1
  -3  -2  -2 126255. 2308.95   1
   3   2   2 122709. 2232.63   1
  -1   0   5 -23.100 63.5900   1
   1   0  -5 11.6900 44.7000   1
  -1   0   5 -54.520 71.4900   1
   4  -2  -3 180010. 2355.58   1
  -4  -2   3 182040. 2445.39   1
   4   2  -3 183798. 2458.52   1
  -4   2   3 180091. 2358.75   1
  -4  -1   4 122585. 2234.88   1
   4  -1  -4 118169. 2119.21   1
  -4   1   4 116519. 2089.22   1
   4   1  -4 122788. 2229.92   1
  -1  -4  -1 26936.6 655.900   1
   1   4   1 27702.1 719.550   1
  -1   4  -1 26808.4 675.330   1
   1  -4   1 25240.9 695.670   1
  -1   4  -1 27547.5 743.380   1
   1   4   1 27231.4 648.590   1
  -1  -4  -1 27390.0 700.460   1
   1  -4   1 26622.0 651.500   1
   1  -4   1 26429.3 648.550   1
   5   0  -2 1292.22 235.400   1
  -5   0   2 1191.96 162.150   1
  -1  -3  -3 28075.6 651.280   1
   1  -3   3 27340.5 687.390   1
  -1   3  -3 27912.1 883.770   1
  -1   3  -3 27009.7 662.640   1
   1   3   3 27373.3 633.770   1
  -1   3  -3 26910.6 677.540   1
   1  -3   3 27611.4 677.300   1
   1  -3   3 28255.7 762.230   1
  -2  -1   5 4434.42 382.180   1
   2   1  -5 4264.61 343.310   1
   2  -1  -5 4551.66 346.520   1
  -2   1   5 4421.44 334.480   1
  -2  -1   5 3636.58 311.920   1
  -2   1   5 3576.46 302.010   1
  -5   0   1 -138.89 122.080   1
   5   0  -1 -202.46 139.740   1
  -1  -1   5 761.800 258.700   1
  -1  -1   5 592.800 198.750   1
   1  -1  -5 391.960 149.760   1
  -1   1   5 580.140 186.800   1
   1   1  -5 810.160 137.930   1
   1  -1  -5 571.040 202.430   1
  -1  -1   5 531.470 248.370   1
  -1   1   5 687.910 211.680   1
  -3  -3   3 959369. 12271.9   1
   3   3  -3 999998. 263069.   1
  -3  -3   3 960257. 252615.   1
   3  -3  -3 924017. 11737.7   1
  -3   3   3 999324. 262888.   1
   3   3  -3 959441. 12270.5   1
   3   3  -3 980820. 258025.   1
   3   3   1 1533.55 207.920   1
  -3  -3  -1 1571.28 238.200   1
  -3   3  -1 1833.85 377.720   1
  -3   3  -1 1072.47 144.220   1
   3  -3   1 692.310 267.030   1
   3   3   1 1436.25 182.950   1
  -3  -3  -1 1282.78 177.400   1
   3  -3   1 909.720 135.260   1
  -1   4   2 26749.3 620.830   1
   1  -4  -2 27391.4 659.490   1
  -1  -4   2 27168.8 672.110   1
   1   4  -2 27567.2 690.650   1
   1   4  -2 27246.7 707.650   1
  -1  -4   2 27332.9 758.580   1
  -1   4   2 27510.7 632.010   1
   1   4  -2 26195.5 711.320   1
   3   0  -5 -151.14 116.080   1
   3   0  -5 -129.02 62.0800   1
  -3   0  -3 -60.040 106.660   1
  -3   0  -3 -132.16 98.5600   1
  -3   0  -3 23.5100 30.7100   1
   3   0   3 -132.27 109.250   1
   2   4  -1 4251.35 394.350   1
  -2   4   1 4783.01 409.950   1
   2   4  -1 4327.75 365.970   1
   2  -4  -1 4812.22 378.960   1
  -2  -4   1 4743.99 389.650   1
  -2  -4   1 4304.88 396.310   1
   2   4  -1 4967.06 398.330   1
   2  -4  -1 4641.81 420.690   1
   0  -4  -2 2220.74 233.430   1
   0   4   2 2042.70 343.600   1
   0   4   2 1791.98 296.460   1
   0   4  -2 2191.11 297.470   1
   0   4   2 2288.64 336.580   1
   0  -4   2 2038.66 289.000   1
   0   4  -2 2338.22 335.850   1
   0  -4   2 2330.15 375.830   1
   2  -4   0 -73.580 108.640   1
   2   4   0 173.260 79.1800   1
  -2   4   0 -122.01 135.230   1
  -2  -4   0 173.940 91.1400   1
   2   4   0 295.770 133.830   1
   2  -4   0 68.7900 71.0200   1
  -2   4   0 -16.030 104.330   1
  -2  -4   0 291.830 120.490   1
   5   1  -2 103442. 1922.06   1
  -5   1   2 102769. 1886.40   1
   5  -1  -2 99263.3 1829.70   1
  -5  -1   2 99669.3 1845.14   1
  -1  -2  -4 78627.5 1443.89   1
   1   2   4 81335.5 1486.56   1
  -1   2  -4 80481.9 1508.19   1
   1  -2   4 77700.8 1488.30   1
   1  -2   4 78022.7 1482.69   1
  -1   2  -4 79302.6 1493.80   1
  -1   2  -4 77378.5 1457.48   1
   1  -2   4 81461.3 1528.40   1
   0   0   5 -32.660 108.110   1
   0   0   5 -4.4700 97.1700   1
   0   0   5 -104.89 98.7000   1
   0   0  -5 -153.76 95.8300   1
   0   0  -5 115.560 56.1900   1
  -5   0   3 117.130 60.2900   1
   5   0  -3 130.520 133.800   1
  -5  -1   1 3785.90 452.060   1
  -5   1   1 3411.55 394.720   1
   5  -1  -1 3420.84 505.840   1
   5   1  -1 3309.61 446.600   1
  -2   0  -4 1708.95 171.850   1
  -2   0  -4 2601.85 361.870   1
   2   0   4 2861.91 448.760   1
   2   0   4 2512.92 373.970   1
  -2   0  -4 2213.44 217.720   1
   3   1  -5 381546. 4941.14   1
   3   1  -5 390187. 5050.37   1
   3  -1  -5 375017. 4795.80   1
   3  -1  -5 390670. 4991.69   1
  -4  -2  -1 610.030 227.060   1
   4  -2   1 1678.04 289.240   1
   4  -2   1 444.590 187.490   1
   4   2   1 556.340 182.650   1
  -4   2  -1 1108.53 218.030   1
  -4   2  -1 476.160 177.400   1
   3   1   3 12982.3 538.640   1
  -3  -1  -3 13478.2 524.800   1
  -3   1  -3 13538.8 521.440   1
   3  -1   3 12925.7 501.620   1
  -3   1  -3 13312.2 567.710   1
   3  -1   3 13987.7 545.130   1
  -3   1  -3 13645.1 533.520   1
  -1   3   4 65131.5 1164.94   1
   1   3  -4 65441.3 1306.48   1
  -1  -3   4 62759.1 1404.29   1
   1   3  -4 64475.3 1241.14   1
  -1  -3   4 63174.7 1439.17   1
   2  -4  -2 204.330 87.5700   1
   2  -4  -2 -28.890 74.9600   1
   2   4  -2 -65.070 187.370   1
  -2  -4   2 122.840 97.8100   1
   2   4  -2 -148.50 130.470   1
   2  -4  -2 268.400 98.9400   1
  -2   4   2 34.5300 37.4000   1
   2   4  -2 31.3500 111.550   1
  -4   0  -2 68601.6 1313.23   1
   4   0   2 70175.4 1338.70   1
   0  -1  -5 49186.1 1117.65   1
   0  -1  -5 50109.0 1108.22   1
   0   1   5 49306.5 1108.06   1
   0  -1   5 48222.4 1089.56   1
   0   1  -5 48973.4 1140.57   1
   0   1  -5 51386.9 1169.78   1
   0  -1   5 48962.6 1114.87   1
   0  -1   5 49627.9 1127.67   1
   0   1  -5 49600.0 1118.50   1
   0   1   5 49861.6 1096.81   1
   5   0   0 69773.6 1333.14   1
  -5   0   0 72086.8 1373.93   1
  -2   3   4 105828. 1856.99   1
  -2  -3   4 109457. 2042.01   1
   2   3  -4 110890. 2059.92   1
   2   3  -4 109112. 2034.86   1
  -2  -3   4 107796. 1985.92   1
   2   3  -4 112019. 2066.86   1
   5   1  -3 25117.6 674.670   1
  -5   1   3 27073.3 778.380   1
   5  -1  -3 26903.0 681.120   1
  -5  -1   3 26277.1 690.240   1
  -4  -3   1 164125. 2194.09   1
   4   3  -1 168338. 2279.45   1
  -4  -3   1 168026. 2275.72   1
   4  -3  -1 172404. 2303.33   1
  -4   3   1 168923. 2269.62   1
   4  -3  -1 171704. 2296.94   1
  -4   3   1 167587. 2257.44   1
  -2  -1  -4 71526.1 1365.72   1
  -2   1  -4 70661.7 1355.53   1
   2   1   4 71054.0 1345.52   1
  -2  -1  -4 72359.6 1377.18   1
  -2   1  -4 70564.9 1334.63   1
   2  -1   4 70898.5 1341.15   1
   2   1   4 70889.6 1279.15   1
  -2   1  -4 70667.7 1315.35   1
   2  -1   4 70866.8 1366.37   1
   2  -1   4 72590.1 1384.58   1
  -1   4  -2 45269.3 1045.84   1
  -1   4  -2 43525.0 1116.95   1
   1  -4   2 45682.7 1091.57   1
   1   4   2 44890.3 1004.98   1
  -1  -4  -2 46427.1 1042.28   1
   1  -4   2 45366.7 1048.39   1
   1  -4   2 46020.7 1264.79   1
   1   4   2 46575.0 1078.19   1
  -4  -3   2 11981.6 486.860   1
   4   3  -2 12494.2 529.410   1
  -4  -3   2 11980.7 512.790   1
  -4   3   2 12724.4 495.700   1
   4  -3  -2 12396.5 486.890   1
  -4   3   2 11975.2 489.850   1
   2   4   1 153952. 2079.15   1
   2  -4   1 155545. 2114.46   1
  -2   4  -1 154549. 2190.77   1
  -2  -4  -1 150527. 2004.94   1
   2   4   1 157679. 2107.04   1
  -2   4  -1 155293. 2103.80   1
  -2   4  -1 153415. 2120.22   1
  -2  -4  -1 150259. 2027.58   1
   2  -4   1 153777. 2098.29   1
   4  -2  -4 22089.2 773.260   1
   4   2  -4 24121.0 688.640   1
  -4  -2   4 24001.2 6324.87   1
  -4   2   4 23195.4 807.980   1
   4   1   2 66885.9 1291.52   1
   4  -1   2 66189.9 1274.43   1
  -4   1  -2 65248.6 1276.29   1
  -4  -1  -2 65247.2 1291.33   1
   5   1   0 25180.3 662.180   1
  -5   1   0 23877.1 6292.13   1
   5  -1   0 24227.4 625.070   1
  -5  -1   0 25548.0 642.870   1
   0  -3  -4 12346.1 492.750   1
   0   3   4 12129.3 461.190   1
   0  -3   4 12711.5 555.650   1
   0  -3   4 12931.1 515.600   1
   0   3  -4 12281.8 491.090   1
   0  -3   4 12525.6 525.710   1
   0   3  -4 13956.2 804.640   1
  -2  -2   5 11663.8 648.800   1
   2   2  -5 10610.6 516.530   1
  -2  -2   5 10269.7 470.800   1
   2   2  -5 10613.8 536.800   1
   1  -2  -5 11212.2 418.910   1
   1  -2  -5 10867.3 394.240   1
  -1   2   5 10541.5 417.300   1
  -1  -2   5 10626.3 504.140   1
  -1  -2   5 10886.3 590.390   1
   1   2  -5 10192.3 450.540   1
  -1  -2   5 10244.8 434.750   1
   1   2  -5 10805.0 524.200   1
  -4   0   5 -22.420 62.5700   1
   4   0  -5 -7.7500 66.3500   1
  -4  -3   0 31455.6 732.210   1
  -4  -3   0 30870.2 766.420   1
   4   3   0 31512.1 760.030   1
   4  -3   0 31933.4 798.320   1
   4  -3   0 31187.7 863.620   1
  -4   3   0 32366.1 934.620   1
  -4   3   0 30576.0 748.130   1
  -1  -4   3 448.890 190.020   1
   1   4  -3 639.120 198.420   1
   1   4  -3 1259.66 196.750   1
  -1   4   3 1504.05 219.810   1
  -1  -4   3 1029.08 190.340   1
  -1   4   3 1108.66 172.710   1
   1   4  -3 1255.19 175.360   1
  -5  -2   2 28946.7 716.960   1
   5  -2  -2 29257.9 765.600   1
  -5   2   2 28681.4 688.930   1
   5   2  -2 30088.7 732.980   1
  -2   3  -3 297984. 3979.36   1
   2  -3   3 307099. 4036.91   1
   2   3   3 298906. 3818.41   1
  -2  -3  -3 304240. 3961.84   1
  -2   3  -3 301226. 3995.40   1
   2  -3   3 304151. 4025.30   1
  -2   3  -3 312387. 4104.20   1
   2  -3   3 307826. 4047.35   1
   5   0  -4 6735.99 545.820   1
  -5   0   4 7040.89 593.850   1
   3  -3  -4 25254.2 559.240   1
  -3   3   4 26675.0 594.380   1
  -3   3   4 27649.9 611.310   1
   3   3  -4 27501.9 752.690   1
  -3  -3   4 27344.0 787.030   1
   3   3  -4 26634.0 820.680   1
   3   3  -4 27889.7 797.950   1
   5   2  -1 65258.8 1314.09   1
  -5  -2   1 64113.8 16874.4   1
   5  -2  -1 66152.4 1261.80   1
  -5   2   1 65325.1 1246.32   1
  -5   2   1 61180.8 1366.97   1
  -3  -4   1 3778.27 321.450   1
   3   4  -1 4212.37 451.730   1
  -3  -4   1 4014.61 365.300   1
   3   4  -1 4124.98 589.340   1
  -3   4   1 4155.79 358.400   1
   3  -4  -1 4070.66 354.010   1
   3  -4  -1 3651.01 308.940   1
  -3   4   1 3665.08 355.710   1
  -3  -3  -2 139474. 1813.24   1
  -3   3  -2 142489. 1957.55   1
   3  -3   2 142965. 1969.20   1
  -3   3  -2 144292. 1984.97   1
   3   3   2 142024. 1941.28   1
  -3  -3  -2 137688. 1875.13   1
  -3   3  -2 145865. 2005.75   1
   3  -3   2 142937. 2008.35   1
  -1   0  -5 -3.3200 61.3000   1
  -1   0  -5 -184.02 101.730   1
   1   0   5 -227.78 93.7900   1
  -1   0  -5 174.830 104.220   1
   1   0   5 -78.730 124.230   1
   1   0   5 -53.290 88.1200   1
  -4   3   3 46622.5 1064.55   1
   4  -3  -3 46764.1 1051.85   1
  -4   3   3 44621.4 988.880   1
   4   3  -3 48323.2 1122.06   1
  -4  -3   3 46173.0 1116.94   1
  -4  -3   3 46435.0 1180.24   1
   0  -4   3 45780.3 1243.53   1
   0   4  -3 44861.9 1042.13   1
   0   4   3 43784.6 976.410   1
   0  -4   3 44638.4 1036.48   1
   0   4  -3 43548.0 1096.48   1
   0  -4  -3 45297.9 1000.98   1
   3  -2   3 30882.3 755.790   1
  -3   2  -3 28950.4 712.680   1
   3   2   3 30981.5 807.110   1
  -3  -2  -3 29352.0 763.530   1
  -3   2  -3 30007.6 757.280   1
   3  -2   3 29557.3 791.650   1
  -3   2  -3 30663.0 949.040   1
  -4  -1   5 55376.1 1242.59   1
   4  -1  -5 55210.6 1210.32   1
   4   1  -5 56756.7 1264.20   1
  -4   1   5 57432.7 1249.72   1
   2  -4  -3 323321. 4151.76   1
   2  -4  -3 320102. 4113.61   1
  -2  -4   3 332167. 4351.66   1
   2   4  -3 344439. 4546.95   1
  -2  -4   3 342239. 4506.42   1
   2   4  -3 323218. 4241.95   1
   2   4  -3 342983. 4506.00   1
  -3   4   2 118626. 2144.38   1
   3  -4  -2 120150. 2170.47   1
   3   4  -2 124882. 2308.31   1
  -3   4   2 113913. 2061.79   1
   3  -4  -2 121083. 2186.15   1
  -3  -4   2 122397. 2257.57   1
  -3  -4   2 124571. 2377.36   1
   3   4  -2 122561. 2282.27   1
   3   4   0 59963.7 1334.40   1
  -3  -4   0 58604.5 1386.78   1
   3  -4   0 60715.3 1361.27   1
  -3   4   0 57816.0 1313.60   1
   3   4   0 57723.5 1334.62   1
  -3   4   0 57447.1 1286.64   1
   3  -4   0 57711.1 1302.61   1
  -3  -4   0 56448.5 1328.28   1
   0  -2  -5 1246.80 119.300   1
   0  -2  -5 1603.99 220.330   1
   0   2   5 1617.02 195.480   1
   0  -2   5 1194.50 204.480   1
   0   2  -5 1081.56 197.910   1
   0  -2   5 1385.56 218.390   1
   0   2  -5 1001.84 178.360   1
  -5  -1   4 5903.35 527.890   1
   5  -1  -4 6361.12 536.670   1
  -5   1   4 6253.01 598.920   1
   5   1  -4 6691.77 513.510   1
  -5   2   3 4174.41 398.680   1
   5  -2  -3 4195.42 331.860   1
  -5  -2   3 5094.31 548.350   1
   5   2  -3 4721.02 573.650   1
   5   0   1 1861.71 190.490   1
  -5   0  -1 1850.40 190.280   1
  -1  -1  -5 68543.6 1288.29   1
  -1   1  -5 64959.0 1240.00   1
   1  -1   5 68291.4 1394.32   1
   1   1   5 68054.8 1247.07   1
  -1  -1  -5 68030.3 1293.88   1
   1  -1   5 66932.8 1282.35   1
  -1   1  -5 68314.2 1310.63   1
   1   1   5 68547.8 1277.04   1
   1  -1   5 69584.8 1350.25   1
  -1   1  -5 68100.5 1311.06   1
   2  -2   4 33192.3 800.160   1
   2  -2   4 31947.6 909.620   1
  -2   2  -4 33070.3 941.460   1
   2  -2   4 31666.8 934.300   1
  -2   2  -4 33269.4 842.250   1
  -2   2  -4 31566.6 800.160   1
  -2  -2  -4 32734.7 786.370   1
   2   2   4 32587.1 846.360   1
  -1   3  -4 100176. 1873.32   1
   1   3   4 100036. 1813.43   1
   1  -3   4 101135. 1880.14   1
   1  -3   4 99551.4 1862.27   1
  -1   3  -4 102732. 2015.38   1
  -1   3  -4 96685.1 1838.02   1
   1  -3   4 103719. 1946.81   1
  -1  -3  -4 103525. 1882.07   1
  -4  -2  -2 151055. 2072.54   1
   4   2   2 152932. 2114.22   1
  -4   2  -2 151926. 2092.25   1
   4  -2   2 153225. 2105.43   1
   4  -2   2 146725. 2031.27   1
  -4   2  -2 152507. 2234.48   1
  -5  -2   0 93200.7 1749.14   1
   5   2   0 93413.8 1808.06   1
  -5   2   0 91598.5 1716.56   1
   5  -2   0 94277.6 1761.21   1
  -5   2   0 92481.5 1725.66   1
  -2   4  -2 55937.1 1277.45   1
   2  -4   2 54079.2 1243.37   1
   2   4   2 53170.0 1191.21   1
  -2   4  -2 52310.9 1298.17   1
   2  -4   2 51720.2 1298.76   1
   2  -4   2 55939.3 1274.04   1
  -2  -4  -2 53425.3 1195.34   1
   2   4   2 54882.6 1240.48   1
  -2   4  -2 52713.5 1239.51   1
  -5   1  -1 7148.24 1892.28   1
   5  -1   1 7025.83 538.150   1
  -5  -1  -1 7384.89 328.210   1
  -5   1  -1 7783.42 382.540   1
   5   1   1 7555.42 342.360   1
  -2   0   6 22598.9 864.200   1
  -2   0   6 21495.0 831.170   1
   2   0  -6 21545.2 833.240   1
   4   3   1 91468.1 1733.85   1
   4  -3   1 90819.4 1708.80   1
  -4  -3  -1 90190.0 1631.32   1
  -4   3  -1 90970.9 1706.88   1
   4  -3   1 91107.5 1710.14   1
  -4   3  -1 92781.6 1799.18   1
  -4  -3  -1 91098.9 1706.09   1
   0  -5   0 39.7900 116.070   1
   0   5   0 -52.580 120.130   1
   0   5   0 24.1200 83.0600   1
   0   5   0 90.1800 57.9100   1
   0  -5   0 -22.920 121.330   1
  -1  -4  -3 1222.28 175.800   1
   1   4   3 1017.46 140.790   1
   1  -4   3 1101.07 184.570   1
  -1   4  -3 813.390 147.740   1
  -1   4  -3 974.020 168.490   1
   1  -4   3 1040.47 160.920   1
   1   4   3 1147.76 173.010   1
   1  -4   3 877.280 148.460   1
   1   0  -6 957.830 117.560   1
  -1   0   6 998.740 146.830   1
  -1   0   6 1100.98 205.470   1
  -1   0   6 1718.52 255.690   1
   3  -4  -3 272926. 3525.58   1
   3  -4  -3 267604. 3470.46   1
  -3  -4   3 272307. 3616.69   1
   3   4  -3 277406. 3674.17   1
  -3  -4   3 260857. 3514.09   1
   3   4  -3 274761. 3645.39   1
   3   4  -3 276461. 3699.07   1
  -3  -4  -1 2529.84 269.150   1
  -3  -4  -1 2968.17 264.180   1
   3   4   1 3228.80 368.120   1
   3   4   1 3173.85 476.360   1
   3  -4   1 3089.85 577.950   1
  -3   4  -1 2516.94 289.580   1
  -3   4  -1 2540.51 243.050   1
  -3   4  -1 3555.41 478.790   1
   0  -5   1 223.610 110.560   1
   0   5   1 395.880 143.760   1
   0   5   1 474.120 185.790   1
   0   5  -1 434.270 153.250   1
   0  -5   1 657.240 199.240   1
   0   5   1 676.170 213.060   1
   0   5  -1 621.150 230.910   1
  -1   5   0 2741.57 426.240   1
   1   5   0 3258.37 441.770   1
   1  -5   0 3057.53 425.060   1
  -1   5   0 2412.33 220.110   1
   1   5   0 2947.87 363.620   1
   1   5   0 2488.38 309.350   1
  -1  -5   0 2989.72 489.700   1
   3   0  -6 10555.9 493.300   1
   3   0  -6 9058.74 441.870   1
  -2  -1   6 43.5200 91.5000   1
  -2   1   6 276.690 86.4200   1
  -2   1   6 233.790 86.5600   1
  -2  -1   6 60.2100 83.1200   1
   2   1  -6 223.410 91.2400   1
   2  -1  -6 261.340 85.0000   1
  -3   0  -4 7603.14 419.380   1
  -3   0  -4 6005.48 460.910   1
  -3   0  -4 7986.57 350.470   1
   3   0   4 7211.12 1922.90   1
   4   2  -5 13265.8 719.460   1
  -4  -2   5 12966.8 592.040   1
   4   2  -5 13560.0 734.720   1
  -4  -2   5 13071.8 534.270   1
   4  -2  -5 13074.5 465.780   1
  -4   2   5 13098.0 508.030   1
  -1   5   1 70745.4 1404.53   1
   1  -5  -1 68303.9 1327.38   1
   1   5  -1 66251.3 1277.43   1
  -1  -5   1 67881.8 1298.65   1
  -1  -5   1 65565.9 1338.49   1
   1   5  -1 67379.4 1310.60   1
  -1   5   1 66730.4 1258.65   1
   1   5  -1 68997.3 1323.95   1
   4   3  -4 16205.0 696.200   1
  -4   3   4 17319.7 614.420   1
  -4  -3   4 18580.1 703.620   1
   4   3  -4 18664.6 836.790   1
   4  -3  -4 16676.4 588.450   1
  -4  -3   4 18163.9 848.430   1
  -4   3   4 18113.3 685.380   1
   6   0  -2 35429.3 864.460   1
  -6   0   2 32462.4 783.570   1
  -4   0  -3 -46.780 109.120   1
  -4   0  -3 -0.7600 42.8900   1
  -4   0  -3 131.460 88.6800   1
   4   0   3 64.9800 71.0700   1
   5  -2  -4 24593.3 609.120   1
   5   2  -4 24963.4 636.820   1
  -5   2   4 24389.3 639.970   1
  -5  -2   4 24700.8 880.890   1
   2   3  -5 8283.82 369.090   1
  -2  -3   5 7651.52 373.480   1
   2   3  -5 8375.49 487.380   1
   2   3  -5 8200.97 486.880   1
  -2  -3   5 7819.50 370.560   1
  -1  -1   6 58976.3 1318.13   1
  -1  -1   6 57464.0 1341.65   1
   1   1  -6 58457.8 1305.80   1
   1  -1  -6 57895.7 1263.01   1
  -1   1   6 59207.0 1293.10   1
   1  -1  -6 58107.5 1315.89   1
  -1   1   6 57407.8 1283.97   1
  -1  -1   6 56408.6 1289.06   1
   1  -3  -5 23902.8 6294.26   1
   1   3  -5 24133.1 663.820   1
  -1  -3   5 23177.0 983.760   1
   1   3  -5 23840.6 6282.27   1
  -1   3   5 23378.1 803.520   1
   1  -3  -5 24245.2 540.880   1
  -1  -3   5 24076.0 623.510   1
   5   0  -5 96.5600 73.8900   1
  -5   0   5 287.710 119.380   1
   1  -2   5 2215.46 356.430   1
  -1   2  -5 3884.94 503.340   1
   1  -2   5 2121.46 390.280   1
  -1  -2  -5 2735.83 259.660   1
   1   2   5 3005.58 331.440   1
  -1   2  -5 2227.99 342.680   1
   1  -2   5 2628.26 409.640   1
  -1  -2  -5 2644.53 245.570   1
  -1   2  -5 3164.55 452.440   1
   3  -1  -6 48572.5 1068.88   1
   3  -1  -6 49152.8 1079.22   1
   3   1  -6 51255.5 1158.93   1
  -3  -1   6 50151.1 1138.50   1
   3   1  -6 51094.6 1155.24   1
   6   0  -3 -77.550 118.050   1
  -6   0   3 -8.9900 88.3100   1
  -3  -1  -4 25421.3 645.140   1
   3  -1   4 25063.2 703.500   1
   3   1   4 25078.7 623.880   1
  -3   1  -4 24045.3 615.550   1
   3  -1   4 24757.3 624.410   1
  -3   1  -4 24096.3 657.670   1
  -3   1  -4 25041.1 718.050   1
  -3  -1  -4 24249.5 569.210   1
  -3  -1  -4 25623.3 674.120   1
  -6   0   1 -42.790 114.490   1
   6   0  -1 303.450 176.590   1
   1  -5   1 2143.47 283.930   1
   1   5   1 1868.28 296.320   1
   1  -5   1 2050.52 322.050   1
   1   5   1 1853.06 302.000   1
   1  -5   1 2203.44 319.210   1
   1   5   1 1736.91 262.660   1
  -1   5  -1 1921.32 277.610   1
  -1   5  -1 2325.54 313.840   1
  -1  -5  -1 1592.49 256.970   1
  -1  -5  -1 1989.17 292.090   1
  -1   4   4 99104.0 1770.92   1
  -1   4   4 100428. 1797.00   1
   1   4  -4 98510.5 1854.31   1
  -1  -4   4 102386. 1930.81   1
   1   4  -4 99195.5 1903.05   1
  -1  -4   4 102907. 1925.56   1
  -6  -1   2 40110.2 970.250   1
   6  -1  -2 42849.0 1001.79   1
  -6   1   2 41659.0 1022.36   1
   6   1  -2 42605.6 1003.76   1
   4  -1   3 131.910 91.3300   1
  -4   1  -3 180.630 82.0600   1
  -4   1  -3 139.770 121.970   1
  -4   1  -3 388.670 151.700   1
   4   1   3 519.950 183.500   1
  -5   3   2 43461.7 1003.49   1
  -5  -3   2 42626.3 1044.53   1
  -5   3   2 43340.8 1098.30   1
  -5  -3   2 41325.8 987.060   1
   5  -3  -2 44565.7 1018.94   1
   5   3  -2 43827.4 1034.45   1
   2  -4  -4 -67.250 54.7500   1
   2   4  -4 0.82000 103.660   1
  -2  -4   4 -169.63 151.060   1
   2   4  -4 198.230 99.3900   1
  -2  -4   4 -226.17 160.620   1
  -2   4   4 -75.420 39.3800   1
   2   4  -4 -3.1100 169.900   1
  -2   4   4 126.200 50.6300   1
   5   3  -1 33245.3 806.550   1
  -5   3   1 33034.9 787.760   1
   5  -3  -1 32871.7 821.290   1
  -5   3   1 34000.6 1036.97   1
  -5  -3   1 33290.6 828.660   1
  -5  -3   1 33108.5 824.400   1
  -5   1   5 20286.4 780.500   1
   5   1  -5 22025.8 830.070   1
   5  -1  -5 19573.5 747.860   1
  -5  -1   5 20938.2 836.210   1
   4  -4  -1 64059.9 16858.8   1
  -4   4   1 68219.9 1301.16   1
   4  -4  -1 69984.4 1329.55   1
   4   4  -1 66855.6 1265.43   1
  -4  -4   1 74089.2 1474.17   1
  -4   4   1 68862.1 1327.04   1
   4   4  -1 71612.8 1466.39   1
  -4  -4   1 72054.1 1395.17   1
  -5  -2  -1 20560.4 770.030   1
   5   2   1 21222.8 924.320   1
   5  -2   1 21900.4 865.510   1
  -5   2  -1 21795.3 854.310   1
  -5   2  -1 21270.1 788.980   1
   2   0   5 -10.380 54.5700   1
   2   0   5 -65.410 70.7800   1
  -2   0  -5 4.51000 57.5700   1
  -2   0  -5 43.4200 35.2200   1
   2   0   5 -3.0100 106.730   1
  -2   0  -5 135.420 71.3500   1
   0   0   6 69809.5 1309.51   1
   0   0  -6 68720.9 1332.23   1
   0   0   6 67390.2 1315.81   1
   0   0   6 71039.6 1341.92   1
   0   0  -6 67364.3 1264.96   1
   1   5  -2 97573.9 1845.48   1
  -1  -5   2 101392. 1936.40   1
   1  -5  -2 100541. 1836.43   1
   1   5  -2 102755. 1922.99   1
  -1   5   2 101648. 1854.88   1
  -1   5   2 99117.3 1809.79   1
  -1  -5   2 101474. 1982.50   1
   1   5  -2 100507. 1962.01   1
  -3  -3   5 85851.5 1653.71   1
   3   3  -5 84187.8 1605.99   1
  -3  -3   5 82398.5 1606.00   1
   3   3  -5 84176.3 1639.82   1
   3   3  -5 86948.9 1752.60   1
   6  -1  -3 2733.43 239.370   1
  -6  -1   3 3590.42 491.720   1
   6   1  -3 2154.54 197.660   1
  -6   1   3 3227.10 414.700   1
  -4  -4   2 206579. 2851.20   1
   4  -4  -2 215519. 2857.88   1
  -4   4   2 217507. 2871.26   1
   4  -4  -2 214508. 2851.46   1
   4   4  -2 217845. 2988.63   1
  -4  -4   2 214101. 2884.56   1
   4   4  -2 209625. 2826.36   1
  -3   3  -3 44774.4 1047.90   1
   3   3   3 46575.1 1114.43   1
  -3  -3  -3 46751.5 1071.40   1
  -3   3  -3 50041.7 1246.24   1
   3  -3   3 43444.9 1040.94   1
  -3   3  -3 46081.8 1135.29   1
   3  -3   3 47419.7 1120.19   1
   6  -1  -1 37035.0 959.420   1
  -6  -1   1 33114.4 809.340   1
   6   1  -1 35327.6 883.040   1
  -6   1   1 35228.2 852.820   1
   2   5  -1 3098.11 335.020   1
   2   5  -1 2992.89 486.850   1
   2  -5  -1 2267.62 271.560   1
   2  -5  -1 2962.28 432.680   1
   2   5  -1 2511.08 241.700   1
  -2  -5   1 3058.81 525.930   1
   2  -5  -1 3244.52 402.350   1
  -2   5   1 2600.06 276.730   1
  -2  -5   1 3025.13 434.360   1
   0   5   2 141.530 76.4200   1
   0   5   2 275.990 115.820   1
   0  -5   2 299.760 156.720   1
   0   5  -2 170.490 88.4300   1
   0  -5   2 500.250 193.710   1
   0   5   2 249.180 115.050   1
   0   5  -2 99.1400 77.2100   1
   2   5   0 67521.9 1296.47   1
   2   5   0 68417.4 1320.81   1
   2  -5   0 66230.9 1266.66   1
  -2   5   0 65399.0 1259.19   1
  -2  -5   0 67091.6 1334.42   1
   2   5   0 66581.2 1315.23   1
  -2   5   0 67968.3 1371.95   1
  -2  -5   0 65825.9 1325.81   1
   2  -5   0 65968.7 1258.12   1
   0   3   5 141436. 1861.74   1
   0  -3   5 139436. 1933.58   1
   0  -3   5 135281. 2503.42   1
   0   3  -5 140708. 1966.30   1
   0   3  -5 138752. 1927.90   1
   0  -3   5 142347. 2133.61   1
   0  -3  -5 138157. 1849.83   1
   0  -4  -4 92851.5 1677.24   1
   0   4   4 92291.2 1696.12   1
   0  -4   4 94686.7 1818.92   1
   0   4  -4 87756.6 1666.66   1
   0  -4   4 93807.1 1769.35   1
   0  -4   4 91108.5 1955.54   1
   0  -4   4 92950.6 1760.84   1
   0   4  -4 93391.5 1878.67   1
   4   0  -6 18592.4 749.650   1
   4   0  -6 18724.0 739.380   1
  -5   3   3 6110.95 462.490   1
   5  -3  -3 5948.70 460.080   1
  -5   3   3 5927.19 460.640   1
  -5  -3   3 5779.83 478.650   1
   5   3  -3 6765.60 706.080   1
  -5  -3   3 6162.08 641.620   1
  -5   0  -2 9903.20 442.420   1
   5   0   2 10329.4 444.180   1
  -2   3  -4 216252. 2902.19   1
   2  -3   4 222924. 3013.75   1
   2   3   4 209421. 2678.64   1
   2  -3   4 214730. 2887.21   1
   2  -3   4 209915. 2822.49   1
  -2   3  -4 212328. 2885.24   1
   2   3   4 218573. 2885.21   1
  -2  -3  -4 209656. 2780.09   1
  -2   3  -4 218550. 2951.76   1
   2  -1   5 10066.6 453.850   1
   2   1   5 12019.6 471.000   1
  -2   1  -5 12233.0 481.350   1
  -2   1  -5 12919.6 551.310   1
   2  -1   5 12593.5 564.680   1
  -2  -1  -5 12390.8 492.350   1
   2  -1   5 12350.7 488.720   1
  -2  -1  -5 12548.0 714.820   1
  -2   1  -5 10576.0 426.160   1
   0   1   6 67866.4 1285.32   1
   0   1  -6 67726.6 1497.80   1
   0  -1  -6 67661.9 1272.52   1
   0  -1   6 68073.3 1314.64   1
   0   1   6 64944.0 1225.52   1
   0   1  -6 67899.1 1323.02   1
   0   1  -6 66287.2 1278.44   1
   0   1   6 68178.1 1264.16   1
   0  -1   6 65045.6 1265.79   1
   0  -1   6 64361.8 1240.64   1
   0  -1  -6 68154.1 1266.42   1
  -2  -2   6 144595. 2020.29   1
  -2   2   6 146141. 1896.75   1
  -2  -2   6 147505. 2024.92   1
  -2   2   6 139952. 1806.15   1
   2  -2  -6 145211. 1873.06   1
   2   2  -6 145561. 1988.70   1
   4  -4   0 315397. 4144.59   1
  -4  -4   0 301167. 3925.05   1
   4   4   0 319990. 4171.63   1
   4  -4   0 300272. 3952.85   1
  -4   4   0 303550. 4015.35   1
   4   4   0 315903. 4226.09   1
  -4  -4   0 304446. 4082.37   1
  -6   0   4 89226.7 1667.00   1
   6   0  -4 91828.8 1710.54   1
   2  -5  -2 16487.9 626.840   1
   2  -5  -2 16967.2 718.580   1
   2   5  -2 15650.6 605.960   1
   2   5  -2 15800.5 716.640   1
  -2  -5   2 15503.9 709.750   1
   2   5  -2 15182.8 624.100   1
  -2   5   2 15025.3 567.700   1
  -4  -3  -2 20371.6 764.610   1
   4   3   2 20868.2 772.500   1
  -4   3  -2 20479.7 762.880   1
   4  -3   2 21288.5 794.460   1
   4  -3   2 20331.4 780.650   1
  -4  -3  -2 20612.8 734.950   1
  -4   3  -2 20465.9 812.240   1
  -4   3  -2 21274.7 818.730   1
  -6   0   0 3841.66 480.230   1
   6   0   0 3384.54 502.760   1
   2   4   3 7172.55 1895.43   1
  -2   4  -3 7717.54 426.500   1
   2  -4   3 10017.4 776.040   1
   2  -4   3 7441.91 356.270   1
  -2   4  -3 7753.76 480.090   1
  -2  -4  -3 6811.13 521.820   1
   2   4   3 7404.47 329.640   1
  -2   4  -3 7824.39 465.390   1
   2  -4   3 6851.72 585.890   1
   5  -3   0 198410. 2683.91   1
  -5   3   0 196050. 2644.06   1
  -5   3   0 191836. 2602.15   1
   5   3   0 197045. 2707.08   1
   5  -3   0 198905. 2683.37   1
  -5  -3   0 194156. 2631.24   1
  -5  -3   0 194397. 2570.94   1
   4   1  -6 56431.9 1369.10   1
   4   1  -6 58337.0 1346.50   1
   4  -1  -6 59444.8 1299.13   1
  -4   1   6 55210.1 1211.24   1
   4  -1  -6 57146.1 1243.30   1
   3   4  -4 205565. 2811.24   1
   3  -4  -4 202767. 2619.38   1
   3   4  -4 207704. 2857.16   1
  -3  -4   4 198939. 2719.05   1
   3  -4  -4 194628. 2514.56   1
   3   4  -4 201297. 2728.68   1
   3   4   2 259589. 3358.65   1
   3  -4   2 264616. 3540.44   1
  -3  -4  -2 254132. 3287.79   1
   3   4   2 254308. 3356.36   1
  -3   4  -2 253286. 3404.10   1
   3  -4   2 270112. 3591.68   1
  -3   4  -2 259717. 3468.24   1
  -1  -2   6 9272.34 499.200   1
  -1  -2   6 9168.59 440.930   1
  -1  -2   6 9151.71 412.710   1
   1   2  -6 9859.75 415.390   1
  -5  -1  -2 16386.9 631.830   1
  -5   1  -2 17841.6 779.260   1
   5  -1   2 17709.9 829.580   1
   5   1   2 17010.6 654.530   1
  -5   1  -2 16661.2 642.630   1
  -4  -4   3 23913.0 6303.93   1
   4   4  -3 23490.7 865.320   1
  -4   4   3 23105.1 830.940   1
  -4   4   3 24257.1 615.560   1
   4  -4  -3 24676.8 656.310   1
   4   4  -3 21364.2 838.720   1
  -4  -4   3 22334.7 856.910   1
   4  -4  -3 22939.0 858.420   1
  -3  -2   6 148725. 2048.29   1
   3  -2  -6 144616. 1861.61   1
  -3  -2   6 150070. 2093.57   1
   3   2  -6 148762. 2056.84   1
   3   2  -6 147776. 2022.21   1
   1   5   2 65954.7 1315.78   1
   1  -5   2 69827.5 1467.16   1
   1  -5   2 65478.1 1284.90   1
  -1   5  -2 64967.4 1266.12   1
   1   5   2 66509.3 1298.89   1
  -1  -5  -2 64903.6 1227.23   1
   1  -5   2 64199.4 1269.96   1
   1  -5   2 65865.9 1299.72   1
  -1   5  -2 67562.0 1509.78   1
   3  -2   4 76807.6 1476.32   1
  -3   2  -4 75175.5 1431.45   1
   3  -2   4 75751.9 1517.62   1
  -3   2  -4 78133.2 1554.36   1
  -3  -2  -4 76407.2 1447.50   1
   3   2   4 78781.4 1496.01   1
  -3   2  -4 73545.1 1429.13   1
   3  -2   4 75890.1 1491.74   1
   2  -5   1 6106.29 486.470   1
  -2  -5  -1 6518.70 671.630   1
  -2   5  -1 5716.98 451.680   1
   2  -5   1 7093.06 835.770   1
  -2  -5  -1 5729.21 527.980   1
  -2   5  -1 6356.06 563.540   1
   2   5   1 6426.10 594.060   1
   2   5   1 6147.67 651.290   1
  -6  -2   2 171858. 2389.75   1
   6   2  -2 171797. 2377.37   1
  -6   2   2 172435. 2338.38   1
   6  -2  -2 176660. 2389.30   1
  -6   1   4 105627. 1942.51   1
  -6  -1   4 104690. 1945.20   1
   6   1  -4 113212. 2095.18   1
   6  -1  -4 111015. 2088.76   1
  -4  -2  -3 2423.63 224.490   1
   4   2   3 2538.14 230.980   1
  -4   2  -3 2530.55 246.040   1
   4  -2   3 2846.23 260.100   1
  -4   2  -3 3010.41 367.430   1
   4  -2   3 3585.06 675.760   1
  -4   2  -3 2665.29 375.910   1
  -6   1   0 45573.3 1097.72   1
   6   1   0 47263.6 1112.96   1
  -6  -1   0 45521.3 1089.46   1
   6  -1   0 45033.7 1082.89   1
  -5  -2   5 66774.5 1298.22   1
   5   2  -5 71232.4 1383.93   1
   5  -2  -5 67860.7 1261.51   1
  -5   2   5 66861.1 1243.74   1
   6  -2  -3 1886.07 189.530   1
  -6   2   3 2501.96 267.230   1
   6   2  -3 1966.79 209.590   1
  -6  -2   3 3328.65 428.940   1
   4   3  -5 1512.12 188.120   1
   4   3  -5 1722.26 231.540   1
  -4   3   5 1097.96 115.530   1
   4  -3  -5 1334.22 252.820   1
  -4  -3   5 1474.54 207.690   1
  -4  -3   5 1848.11 271.530   1
  -4   3   5 1425.79 161.190   1
  -6   2   1 66416.5 1303.96   1
  -6  -2   1 64761.3 1270.55   1
   6   2  -1 65775.0 1307.82   1
  -6   2   1 63516.1 16717.8   1
   6  -2  -1 65752.8 1287.20   1
   1   5  -3 72164.0 1449.92   1
   1   5  -3 68445.8 1364.35   1
  -1   5   3 67829.4 1257.73   1
  -1   5   3 68583.9 1311.80   1
  -1  -5   3 70278.2 1447.61   1
  -1  -5   3 70338.1 1462.98   1
   1   5  -3 72127.6 1509.53   1
   1  -4   4 167003. 2307.38   1
   1  -4   4 171893. 2355.54   1
   1   4   4 171002. 2287.82   1
  -1  -4  -4 166003. 2203.12   1
   1  -4   4 169611. 2357.66   1
  -1   4  -4 172796. 2385.40   1
  -5   3   4 198978. 2608.57   1
  -5  -3   4 201179. 2771.39   1
   5   3  -4 204950. 2785.10   1
  -5   3   4 197047. 2628.99   1
  -5  -3   4 197258. 2683.24   1
   5  -3  -4 206281. 2701.48   1
  -3  -5   1 12020.3 575.430   1
   3  -5  -1 12743.0 548.130   1
   3  -5  -1 13320.2 651.940   1
  -3   5   1 12455.4 510.750   1
   3   5  -1 12828.1 765.980   1
  -3  -5   1 12467.4 521.250   1
   3   5  -1 12755.6 546.260   1
   1  -3   5 227158. 3058.60   1
   1  -3   5 222411. 2990.92   1
   1  -3   5 228977. 3083.51   1
  -1   3  -5 226321. 3071.70   1
  -1   3  -5 228904. 3074.20   1
   1   3   5 224821. 2940.50   1
  -1   0  -6 74446.9 1409.86   1
   1   0   6 69284.3 1339.66   1
   1   0   6 71097.6 1344.28   1
   1   0   6 72663.2 1362.88   1
  -1   0  -6 71004.4 1387.73   1
  -2   2  -5 80306.2 1552.73   1
   2   2   5 76902.9 1370.61   1
  -2   2  -5 75653.4 1502.38   1
   2  -2   5 78576.7 1500.09   1
   2  -2   5 79991.6 1529.74   1
  -2   2  -5 78256.1 1505.60   1
  -2  -2  -5 78838.3 1476.84   1
   2  -2   5 78636.8 1514.25   1
   2   2   5 77570.4 1459.94   1
  -2  -2  -5 78098.1 1516.86   1
   0  -2  -6 202237. 2644.70   1
   0   2  -6 206070. 2772.25   1
   0  -2   6 210384. 2874.27   1
   0  -2   6 205116. 2770.68   1
   0   2  -6 203732. 2745.23   1
   0  -2   6 205179. 2806.88   1
   0   2   6 204414. 2669.67   1
  -4  -4  -1 139877. 1866.83   1
   4  -4   1 136017. 3259.42   1
  -4   4  -1 139272. 1932.95   1
   4   4   1 140567. 1944.46   1
   4  -4   1 136131. 2534.75   1
  -4  -4  -1 137768. 1904.57   1
  -4   4  -1 138682. 1943.07   1
   0  -5   3 23121.1 1086.95   1
   0   5  -3 22507.8 868.250   1
   0  -5   3 23141.0 867.090   1
   0   5   3 22185.3 797.980   1
   0   5   3 23096.8 929.360   1
   0  -5  -3 23840.3 6287.07   1
   0   5   3 20967.7 744.390   1
   0   5  -3 22917.9 851.500   1
   2   5  -3 86227.3 1847.35   1
  -2   5   3 80604.9 1475.40   1
   2   5  -3 86131.3 1673.79   1
   2  -5  -3 84975.3 1554.50   1
   2   5  -3 84986.0 1621.64   1
  -2  -5   3 84257.9 1642.51   1
   2  -5  -3 85489.5 1559.33   1
  -2  -5   3 85002.1 1614.27   1
  -3  -5   2 4196.93 357.400   1
   3   5  -2 4966.98 607.720   1
  -3   5   2 3749.56 319.770   1
   3  -5  -2 3923.35 327.580   1
  -3  -5   2 3817.38 337.230   1
   3   5  -2 4383.39 553.800   1
   3  -5  -2 3769.38 311.220   1
   3   5  -2 4750.08 660.760   1
   3  -5   0 -44.580 104.720   1
  -3   5   0 304.360 129.310   1
  -3   5   0 220.020 102.750   1
   3   5   0 100.390 83.5300   1
   3  -5   0 -54.570 91.0800   1
  -3  -5   0 377.740 172.220   1
  -3  -5   0 266.640 145.760   1
   3   5   0 -20.150 103.510   1
  -3   5   0 565.840 199.310   1
  -4  -2   6 24250.6 686.880   1
   4   2  -6 23782.5 991.510   1
   4  -2  -6 23186.7 824.640   1
  -4   2   6 21811.8 785.310   1
   4   2  -6 23377.4 880.180   1
   5   0  -6 2991.83 320.530   1
  -5   0   6 2265.99 288.960   1
  -5  -2  -2 23546.5 866.600   1
  -5   2  -2 25070.7 852.140   1
   5  -2   2 22638.0 841.730   1
  -5   2  -2 24432.8 648.970   1
   5   2   2 24334.2 629.700   1
  -5   3  -1 17926.5 685.760   1
   5  -3   1 17795.5 685.670   1
   5   3   1 18521.8 820.480   1
  -5  -3  -1 18878.2 756.150   1
  -5   3  -1 18481.5 914.640   1
   5  -3   1 17717.2 695.990   1
  -5  -3  -1 17519.9 679.840   1
   1   1   6 5492.17 435.640   1
  -1   1  -6 5746.98 452.420   1
   1  -1   6 6397.38 765.180   1
  -1  -1  -6 6270.37 641.990   1
  -1   1  -6 5649.27 518.360   1
   1  -1   6 5862.49 541.480   1
   1  -1   6 5257.88 442.860   1
   1   1   6 5514.43 493.840   1
  -1   1  -6 5788.51 564.590   1
  -1  -1  -6 5328.03 415.200   1
  -6   0   5 102.860 66.1100   1
   6   0  -5 64.3700 73.8700   1
   4   4  -4 85365.6 1694.72   1
  -4   4   4 85797.5 1553.65   1
  -4   4   4 82466.7 1496.48   1
   4   4  -4 87360.0 1683.90   1
  -4  -4   4 85793.8 1881.09   1
   4  -4  -4 90191.3 1633.60   1
   4   4  -4 86674.9 1688.71   1
  -4  -4   4 83990.9 1694.84   1
   6   0   1 -111.94 134.050   1
  -6   0  -1 -27.960 108.650   1
  -6  -2   4 354027. 4651.54   1
   6  -2  -4 375453. 4872.57   1
   6   2  -4 377334. 4943.73   1
  -6   2   0 20563.6 771.580   1
  -6  -2   0 20442.9 776.730   1
   6  -2   0 21544.6 892.690   1
   6   2   0 20784.5 787.010   1
  -6   2   0 20742.8 819.280   1
  -2   4   5 92358.2 1632.15   1
   2   4  -5 87725.7 1751.78   1
   2   4  -5 94586.3 1820.67   1
  -2  -4   5 93855.0 1854.26   1
   2   4  -5 92986.1 1770.44   1
  -2  -4   5 95247.0 2006.74   1
   2  -5   2 243453. 3257.46   1
  -2   5  -2 238393. 3204.11   1
   2   5   2 247009. 3272.46   1
  -2  -5  -2 244368. 3238.67   1
   2   5   2 251753. 3302.88   1
   2  -5   2 247508. 3322.33   1
   1  -4  -5 53.0400 38.3000   1
  -1   4   5 84.5300 44.2500   1
   1   4  -5 118.220 77.1300   1
  -1  -4   5 114.570 88.5700   1
   1   4  -5 217.950 125.570   1
  -1  -4   5 -27.940 123.090   1
  -5  -1   6 39620.9 1022.60   1
   5   1  -6 38221.2 952.030   1
  -5   1   6 35917.0 824.170   1
   5  -1  -6 37082.5 845.720   1
  -4   0  -4 176364. 2436.42   1
  -4   0  -4 175944. 2403.40   1
  -4   0  -4 177142. 2327.24   1
   4   0   4 179955. 2469.78   1
   2   3  -6 42634.3 1044.79   1
  -2  -3   6 42780.5 1012.25   1
   2   3  -6 42862.4 1033.18   1
  -2  -3   6 43553.2 1237.81   1
  -2   0   7 54.1700 33.1500   1
  -2   0   7 -12.590 45.9700   1
   6  -1  -5 47117.8 1107.45   1
   6   1  -5 49479.4 1203.17   1
  -6   1   5 46476.4 1063.33   1
  -6  -1   5 47345.0 1130.38   1
  -6   1  -1 2685.96 476.540   1
   6  -1   1 1359.73 249.370   1
  -6   1  -1 2176.54 331.690   1
   6   1   1 1910.65 269.980   1
  -6  -1  -1 1267.39 170.340   1
  -5  -4   2 618.760 197.590   1
   5   4  -2 766.770 229.710   1
  -5  -4   2 881.290 123.100   1
   5  -4  -2 962.130 115.550   1
   5  -4  -2 1303.29 315.760   1
  -5   4   2 1506.35 278.910   1
  -5   4   2 1836.56 266.130   1
  -3   0   7 80.7000 51.1900   1
   3   0  -7 61.6000 38.6800   1
   3   0  -7 -84.410 56.9500   1
   1   5   3 27779.4 746.250   1
   1  -5   3 26044.7 834.070   1
  -1   5  -3 25288.0 772.470   1
   1  -5   3 25828.4 724.020   1
   1  -5   3 27403.0 704.670   1
  -1   5  -3 25418.2 659.220   1
   1   5   3 26526.0 651.320   1
  -1  -5  -3 26346.8 726.370   1
  -3   0  -5 41.3600 100.620   1
   3   0   5 151.670 104.940   1
   3   0   5 45.6500 40.3200   1
  -3   0  -5 123.670 53.2900   1
  -3   0  -5 -59.270 44.3800   1
  -5  -4   1 315.950 114.670   1
  -5  -4   1 252.010 112.860   1
   5   4  -1 37.0100 66.8700   1
   5  -4  -1 374.890 160.030   1
   5  -4  -1 239.540 110.000   1
  -5   4   1 181.920 109.920   1
  -5   4   1 521.750 173.730   1
  -1  -3   6 274734. 3659.28   1
  -1  -3   6 274462. 3761.14   1
  -1   3   6 259136. 3321.58   1
   1   3  -6 279290. 3726.92   1
  -1  -3   6 268160. 3597.36   1
   1   3  -6 274017. 3647.33   1
   1  -3  -6 267763. 3432.15   1
  -3   5   3 16564.6 611.910   1
   3  -5  -3 17662.2 650.570   1
   3  -5  -3 17237.8 662.750   1
  -3  -5   3 17855.3 717.200   1
   3   5  -3 16437.8 658.160   1
   3   5  -3 18005.7 718.370   1
   3   5  -3 16395.1 692.780   1
  -3   5  -1 12697.2 527.360   1
  -3  -5  -1 13743.0 630.510   1
   3   5   1 13794.1 622.590   1
   3  -5   1 13229.9 796.100   1
   3  -5   1 13601.0 655.120   1
  -3   5  -1 11174.1 531.480   1
  -3   5  -1 13445.3 557.080   1
  -3  -5  -1 12650.9 552.320   1
   3   5   1 12300.9 513.520   1
   4   1   4 20356.4 759.230   1
  -4   1  -4 20406.5 770.340   1
  -4  -1  -4 20061.8 799.170   1
  -4  -1  -4 19876.0 710.670   1
  -4   1  -4 21183.2 863.150   1
  -4   1  -4 20150.4 784.750   1
   4  -1   4 19634.5 737.450   1
  -3  -3   6 7951.55 453.910   1
   3   3  -6 5525.91 490.580   1
  -3  -3   6 7781.03 385.530   1
   3   3  -6 5868.21 513.010   1
  -3   4   5 95703.0 1691.62   1
  -3   4   5 93753.4 1655.41   1
   3   4  -5 98003.7 1854.71   1
  -3  -4   5 96077.4 1850.80   1
   3   4  -5 98728.4 1941.14   1
   3   4  -5 98902.7 1967.62   1
  -3  -4   5 95755.9 1892.31   1
  -2  -1   7 19174.1 753.400   1
  -2   1   7 19277.3 758.560   1
  -2  -1   7 18936.2 944.290   1
   2  -1  -7 19501.4 727.740   1
   2   1  -7 19523.9 842.290   1
  -2   1   7 19210.5 740.010   1
  -2  -1   7 20037.4 820.800   1
  -3   3  -4 123235. 2371.28   1
  -3  -3  -4 120706. 2222.89   1
  -3   3  -4 121777. 2274.89   1
   3  -3   4 123612. 2293.86   1
  -3   3  -4 124143. 2315.76   1
   3  -3   4 118769. 2270.08   1
   3  -3   4 123078. 2313.10   1
   3   3   4 119042. 2187.86   1
   3  -4   3 11741.4 524.250   1
  -3   4  -3 15629.6 958.110   1
   3   4   3 14252.1 636.020   1
   3   4   3 12873.8 504.670   1
   3  -4   3 14297.7 610.500   1
  -3   4  -3 12062.9 505.100   1
  -3   4  -3 14648.3 616.700   1
  -3  -4  -3 13520.6 549.140   1
   1   0  -7 78.4200 99.2000   1
  -1   0   7 67.2500 53.5900   1
  -1   0   7 324.500 165.300   1
  -1   0   7 -76.720 68.6200   1
   5   0   3 146.610 133.300   1
  -5   0  -3 47.3900 110.100   1
  -5   0  -3 89.3300 69.5000   1
   6   3  -2 39512.1 953.590   1
  -6   3   2 42015.3 1007.39   1
   6  -3  -2 44286.8 1031.25   1
  -6   3   2 42748.9 1061.22   1
  -6  -3   2 42151.6 1110.29   1
  -4   3  -3 11802.0 597.130   1
   4  -3   3 10801.8 468.780   1
  -4   3  -3 11754.0 497.540   1
  -4  -3  -3 11618.7 479.360   1
  -4   3  -3 11852.5 541.160   1
   4  -3   3 11229.0 553.570   1
   4   3   3 10803.6 481.060   1
  -3  -1   7 7627.82 504.270   1
  -3   1   7 7593.61 319.960   1
  -3  -1   7 8516.13 509.950   1
   3  -1  -7 7587.19 424.900   1
   3  -1  -7 7253.47 1928.54   1
   3   1  -7 7598.56 333.330   1
   3   1  -7 7960.02 480.530   1
   0   4   5 141710. 1887.79   1
   0  -4  -5 140708. 1881.33   1
   0  -4   5 144091. 2032.59   1
   0  -4   5 139210. 2056.57   1
   0  -4   5 141126. 1982.96   1
   0  -4   5 138050. 1953.27   1
   0   4  -5 135254. 2534.21   1
   0   4  -5 142859. 2186.14   1
  -3   1  -5 17884.1 705.650   1
   3  -1   5 18382.4 795.110   1
  -3  -1  -5 17804.4 716.750   1
  -3   1  -5 16486.6 630.190   1
  -3   1  -5 18778.9 774.350   1
  -3  -1  -5 18000.7 657.830   1
   3   1   5 17590.5 686.770   1
   3  -1   5 17116.7 668.970   1
  -3  -1  -5 18273.6 777.060   1
   3  -1   5 18272.4 742.400   1
  -5  -4   3 8466.55 411.680   1
  -5  -4   3 8146.49 385.580   1
   5   4  -3 8981.86 871.930   1
  -5   4   3 7732.87 325.570   1
   5  -4  -3 9738.46 406.260   1
  -5   4   3 8768.03 473.540   1
  -5  -3   5 21612.3 842.190   1
  -5   3   5 20887.9 757.420   1
  -5  -3   5 23290.4 1119.70   1
   5   3  -5 22095.5 855.820   1
  -5   3   5 21409.5 775.570   1
   5  -3  -5 20032.6 735.360   1
   7   0  -2 138477. 2026.56   1
  -7   0   2 134398. 2494.75   1
  -1  -2  -6 153487. 2061.05   1
   1   2   6 152540. 2043.87   1
  -1   2  -6 150990. 2122.80   1
   1  -2   6 154183. 2134.92   1
   1  -2   6 152281. 2166.01   1
   1  -2   6 153511. 2148.29   1
  -1  -2  -6 151109. 2063.38   1
  -1   2  -6 154078. 2150.94   1
  -1   2  -6 154129. 2165.42   1
   2   4   4 49246.6 1111.05   1
   2  -4   4 52172.8 1345.64   1
   2  -4   4 53476.7 1327.16   1
   2  -4   4 51952.2 1224.66   1
  -2   4  -4 50325.9 1227.83   1
  -2   4  -4 53135.7 1254.75   1
  -2  -4  -4 52172.8 1194.64   1
  -2   4  -4 51157.2 1238.47   1
   2   4   4 51115.8 1153.85   1
  -6   3   3 61.3800 57.8100   1
   6  -3  -3 26.3000 91.6100   1
  -6   3   3 58.8400 82.0200   1
   6   3  -3 152.270 133.370   1
  -6  -3   3 25.6400 36.7400   1
  -7   0   3 154.430 117.350   1
   7   0  -3 -36.830 97.4100   1
   6  -3  -1 1111.16 199.060   1
  -6  -3   1 916.940 143.900   1
   6   3  -1 794.160 256.670   1
  -6   3   1 714.910 220.090   1
  -6   3   1 1149.50 163.740   1
   0   6   0 69898.1 1512.87   1
   0   6   0 64915.4 1255.13   1
   0  -6   0 66030.4 1392.33   1
   0   6   0 65580.9 1270.34   1
   0  -6   0 65089.7 1259.86   1
   0   6   0 66454.7 1284.01   1
  -1  -1   7 655.580 200.360   1
  -1  -1   7 22.0500 88.9100   1
  -1   1   7 465.960 158.100   1
   1   1  -7 803.030 236.350   1
   1  -1  -7 202.480 119.610   1
  -1   1   7 426.240 141.120   1
   1  -1  -7 491.360 162.270   1
  -1  -1   7 718.280 216.410   1
  -1   5   4 136481. 35907.4   1
  -1   5   4 137167. 36087.6   1
   1   5  -4 139768. 1992.62   1
  -1  -5   4 137286. 36125.8   1
   1   5  -4 136997. 36049.0   1
  -1  -5   4 136725. 35981.1   1
  -5   1  -3 3014.14 404.100   1
  -5   1  -3 2727.00 358.720   1
   5  -1   3 2488.24 290.530   1
   5   1   3 1941.79 200.810   1
  -5  -1  -3 2455.75 273.120   1
   4  -4   2 452204. 5925.38   1
  -4   4  -2 456323. 5958.92   1
  -4  -4  -2 453787. 5812.53   1
  -4   4  -2 471396. 6151.63   1
  -4  -4  -2 446529. 5826.88   1
   4   4   2 465127. 6068.26   1
  -4   4  -2 463293. 6073.61   1
   4  -4   2 450790. 5889.92   1
   5   4   0 17059.2 657.770   1
  -5  -4   0 19800.9 807.940   1
  -5  -4   0 17408.9 676.640   1
  -5   4   0 17312.3 684.580   1
  -5   4   0 17394.5 687.070   1
   5  -4   0 17369.3 706.830   1
   5  -4   0 17369.8 778.120   1
   4   0  -7 32.7800 32.2000   1
   4   0  -7 81.3700 46.5600   1
  -2   5   4 62721.2 1370.37   1
   2  -5  -4 63409.4 1375.56   1
   2   5  -4 64165.0 16896.8   1
  -2  -5   4 63756.5 16802.6   1
   2   5  -4 63842.4 16824.8   1
   2   5  -4 66220.9 1327.27   1
  -2  -5   4 65233.6 1299.29   1
   5   2  -6 13258.5 567.320   1
   5  -2  -6 12692.5 522.080   1
   5   2  -6 13483.9 666.080   1
  -5  -2   6 12975.6 637.110   1
  -5   2   6 12580.5 527.210   1
  -4  -5   1 4404.60 424.480   1
   4   5  -1 5469.26 681.340   1
   4   5  -1 4385.54 364.960   1
  -4  -5   1 5425.28 464.140   1
  -4   5   1 4577.37 370.370   1
  -4   5   1 5204.62 464.590   1
   4  -5  -1 4760.00 458.800   1
   4  -5  -1 4579.08 546.520   1
   7  -1  -2 12274.1 511.020   1
   7   1  -2 11803.9 489.820   1
  -7   1   2 11187.7 476.170   1
  -7  -1   2 11068.1 470.710   1
   0  -6   1 88797.4 1702.01   1
   0   6   1 87465.6 1673.33   1
   0   6   1 90342.5 1724.87   1
   0   6   1 85951.0 1616.82   1
   0  -6   1 88855.0 1816.55   1
   0   6  -1 86357.5 1648.55   1
   0   6  -1 88624.6 1938.06   1
  -2   3  -5 52559.8 1388.98   1
  -2  -3  -5 54242.8 1249.61   1
   2   3   5 53793.7 1225.61   1
  -2   3  -5 51956.1 1233.53   1
   2  -3   5 53761.6 1264.85   1
  -2   3  -5 55059.4 1726.04   1
   2  -3   5 54624.2 1311.61   1
   2  -3   5 52289.4 1223.31   1
   1   6   0 5880.02 465.960   1
   1  -6   0 6658.80 529.620   1
   1   6   0 6754.71 594.290   1
  -1   6   0 7020.13 695.850   1
  -1  -6   0 7425.12 433.700   1
  -1   6   0 6766.17 521.200   1
   1   6   0 6865.66 571.180   1
   0   3  -6 76294.1 1477.81   1
   0  -3  -6 71061.0 1321.30   1
   0  -3   6 73369.6 1448.51   1
   0  -3   6 75852.0 1516.42   1
   0  -3   6 73923.6 1434.05   1
   0   3   6 74649.9 1385.23   1
   0  -3  -6 74597.2 1385.36   1
   0   3  -6 75786.5 1585.91   1
   4   5  -2 13191.7 534.150   1
  -4  -5   2 14086.0 582.310   1
   4   5  -2 14476.8 916.510   1
  -4  -5   2 13064.1 647.150   1
   4  -5  -2 13108.7 641.460   1
   4  -5  -2 12483.7 545.720   1
  -4   5   2 12851.9 597.260   1
  -4   5   2 13343.6 580.060   1
   7  -1  -3 868.830 182.890   1
   7   1  -3 793.050 258.920   1
  -7   1   3 755.620 233.710   1
  -7  -1   3 802.590 258.640   1
  -7   0   1 87.4500 69.4500   1
   7   0  -1 -13.030 136.980   1
   1   6  -1 19473.3 896.430   1
  -1   6   1 19035.4 734.990   1
  -1   6   1 19242.6 808.360   1
   1   6  -1 18437.3 912.070   1
   1   6  -1 18000.4 757.080   1
   1  -6  -1 19231.7 790.210   1
  -1  -6   1 19062.3 726.840   1
  -1  -6   1 18918.8 902.190   1
  -6  -2   5 292.140 149.140   1
   6   2  -5 104.550 85.7200   1
  -6   2   5 288.240 95.2600   1
   6  -2  -5 734.580 236.840   1
  -6   2  -1 45882.6 1105.15   1
   6   2   1 46328.1 1136.10   1
  -6  -2  -1 45311.4 1076.50   1
   6  -2   1 44511.1 1057.34   1
  -6   2  -1 45700.3 1078.73   1
  -2   0  -6 23979.7 739.800   1
   2   0   6 24265.3 678.520   1
   2   0   6 23049.4 790.370   1
  -2   0  -6 23951.0 728.530   1
   2   0   6 24736.5 689.240   1
  -2   0  -6 24375.8 700.550   1
   0   5   4 71210.8 1392.52   1
   0  -5  -4 68385.6 1266.80   1
   0  -5   4 71154.7 1444.33   1
   0  -5   4 71297.7 1634.88   1
   0   5  -4 68534.9 1360.16   1
   0   5  -4 67184.2 1728.79   1
   0  -5   4 68162.5 1369.40   1
   4   1  -7 520.720 152.350   1
   4  -1  -7 695.010 200.800   1
   4  -1  -7 469.360 140.140   1
   4   1  -7 539.360 169.310   1
   4   3  -6 464685. 7778.61   1
  -4   3   6 477527. 7825.93   1
   4   3  -6 482461. 8053.25   1
  -4   3   6 441571. 7236.16   1
  -4  -3   6 465024. 7778.15   1
  -5   3  -2 157817. 2736.10   1
  -5  -3  -2 158150. 2754.32   1
   5   3   2 158179. 2744.40   1
  -5   3  -2 156721. 2737.19   1
   5  -3   2 160197. 2781.82   1
  -5  -3  -2 158345. 2641.69   1
   5  -3   2 161017. 2832.54   1
   4  -2   4 56969.3 1524.48   1
  -4  -2  -4 54210.0 1434.53   1
   4   2   4 55957.8 1500.14   1
   4  -2   4 55443.8 1476.08   1
  -4   2  -4 54147.7 1437.11   1
  -4   2  -4 55920.3 1520.96   1
  -4   2  -4 57435.2 1585.68   1
  -7   0   4 266087. 4484.77   1
   7   0  -4 275559. 4639.89   1
  -2   2   7 132.290 52.7800   1
  -2  -2   7 737.460 247.360   1
   2  -2  -7 486.260 165.770   1
   2   2  -7 448.070 164.840   1
  -2  -2   7 761.090 220.710   1
  -2   2   7 471.320 137.040   1
  -2  -2   7 1141.89 327.330   1
   0   0  -7 -48.940 90.9000   1
   0   0   7 -15.870 90.4500   1
   0   0   7 154.230 130.850   1
   0   0   7 -148.50 105.410   1
   0   0  -7 45.0600 69.1700   1
  -4   4   5 194798. 3226.11   1
   4   4  -5 192681. 3351.89   1
  -4  -4   5 196076. 3383.72   1
   4   4  -5 203831. 3534.54   1
   4   5   0 48785.8 1352.70   1
  -4  -5   0 45323.1 1260.54   1
  -4  -5   0 46829.7 1360.06   1
   4   5   0 47231.1 1269.90   1
   4  -5   0 47248.3 1359.49   1
  -4   5   0 46847.0 1293.79   1
  -4   5   0 48851.3 1459.88   1
   4  -5   0 48169.6 1327.43   1
   7   1  -1 11751.3 425.920   1
  -7  -1   1 11228.3 392.460   1
  -7   1   1 10837.7 418.220   1
   7  -1  -1 11182.0 413.080   1
  -1   6  -1 76607.6 1705.76   1
  -1   6  -1 79644.9 1834.22   1
   1   6   1 80296.9 1790.78   1
   1  -6   1 77782.5 1728.77   1
   1   6   1 78501.4 1783.20   1
   1   6   1 78250.6 1746.11   1
  -6   3   4 2529.80 298.650   1
   6   3  -4 3123.61 454.170   1
  -6  -3   4 3401.85 396.760   1
  -6   3   4 2874.60 226.070   1
   6  -3  -4 2807.41 316.380   1
   3  -2  -7 7528.51 501.210   1
   3  -2  -7 6565.60 426.600   1
   3   2  -7 7015.40 498.510   1
   3   2  -7 8724.65 812.890   1
  -3  -2   7 7685.66 574.840   1
  -3  -2   7 7972.67 723.610   1
  -3   2   7 7226.79 476.650   1
  -6  -3   0 453915. 7587.09   1
   6   3   0 474685. 7926.23   1
  -6   3   0 450739. 7520.36   1
   6  -3   0 472624. 7885.33   1
  -6   3   0 461311. 7689.04   1
   2   5   3 84656.2 1931.27   1
  -2   5  -3 80681.7 1863.56   1
   2  -5   3 83563.3 1977.33   1
  -2   5  -3 84791.8 1975.84   1
   2   5   3 84583.9 1821.16   1
   2  -5   3 85723.9 1910.74   1
   2  -5   3 86498.0 1931.63   1
  -2  -5  -3 82176.3 1793.51   1
  -5  -4   4 33312.6 965.490   1
   5   4  -4 33930.0 948.290   1
  -5  -4   4 33251.3 943.810   1
  -5   4   4 33062.7 862.390   1
   5  -4  -4 32240.7 822.570   1
  -5   4   4 32160.6 850.230   1
   2  -1   6 116291. 2045.61   1
  -2   1  -6 118091. 2081.54   1
   2   1   6 112140. 2419.05   1
  -2   1  -6 112016. 2408.14   1
   2  -1   6 114228. 2493.90   1
  -2  -1  -6 119004. 2087.33   1
   2   1   6 111994. 2372.05   1
  -2   1  -6 117524. 2086.94   1
  -2  -1  -6 114164. 2470.99   1
   2  -1   6 115896. 2052.65   1
   3  -5  -4 5727.75 416.280   1
   3  -5  -4 6786.80 476.500   1
  -3   5   4 6533.00 447.790   1
   3   5  -4 7376.26 961.530   1
   3   5  -4 7218.91 929.810   1
   3   5  -4 6650.95 873.220   1
  -3  -5   4 6453.83 680.310   1
   6   0  -6 15268.4 680.310   1
  -6   0   6 15142.8 633.620   1
  -3   2  -5 9517.54 2009.54   1
  -3   2  -5 7958.98 561.490   1
   3   2   5 8062.82 625.140   1
  -3   2  -5 8660.58 698.760   1
  -3  -2  -5 8829.95 704.920   1
   3  -2   5 9887.93 690.020   1
   3  -2   5 8892.87 652.750   1
   3  -2   5 7509.81 575.990   1
  -3   5  -2 116963. 2067.00   1
   3   5   2 114115. 2442.34   1
  -3  -5  -2 113465. 2434.44   1
  -3  -5  -2 111807. 2423.02   1
   3   5   2 113944. 2479.23   1
  -3   5  -2 114258. 2498.09   1
   3  -5   2 117803. 2090.20   1
  -3   5  -2 112480. 2553.56   1
   3  -5   2 114185. 2499.84   1
   6   0   2 4353.89 337.970   1
  -6   0  -2 4759.94 528.760   1
   7  -1  -4 11096.3 396.640   1
   7   1  -4 11153.4 391.570   1
  -7   1   4 12154.4 512.670   1
  -7  -1   4 11990.5 407.890   1
  -1  -4  -5 5397.81 424.030   1
   1   4   5 5674.70 411.430   1
   1  -4   5 6021.10 779.500   1
   1  -4   5 6647.01 839.850   1
  -1   4  -5 6175.48 666.270   1
   1  -4   5 4263.83 327.240   1
  -1   4  -5 5250.34 417.630   1
   4   5  -3 57974.4 1629.74   1
  -4  -5   3 54381.0 1559.86   1
   4   5  -3 56884.1 1576.84   1
  -4  -5   3 51616.1 1545.63   1
   4   5  -3 53526.5 1437.03   1
  -4   5   3 55283.2 1425.94   1
   4  -5  -3 57140.8 1481.24   1
   4  -5  -3 54413.4 1454.70   1
  -4   5   3 57180.3 1480.63   1
  -1   6   2 83610.8 1818.92   1
  -1   6   2 86149.2 1869.50   1
   1   6  -2 87699.9 1945.52   1
   1  -6  -2 85340.5 1854.57   1
  -1  -6   2 85653.1 1969.78   1
   1   6  -2 87161.8 1937.65   1
   1   6  -2 87080.9 2037.81   1
  -1  -6   2 85904.9 2062.35   1
  -1   6   2 88461.6 1967.09   1
   0  -1   7 26833.8 909.680   1
   0  -1   7 25110.8 699.520   1
   0   1   7 26525.0 812.310   1
   0   1  -7 25324.4 919.990   1
   0  -1  -7 26278.0 722.670   1
   0  -1  -7 25954.1 694.030   1
   0  -1   7 26392.0 777.730   1
   0   1   7 24158.8 648.690   1
   0   1   7 27209.8 881.450   1
   0   1  -7 27138.6 790.190   1
   2   6  -1 36037.4 1114.04   1
   2   6  -1 36667.4 1017.70   1
  -2   6   1 35307.9 992.420   1
  -2   6   1 35080.9 1203.77   1
  -2  -6   1 35828.4 1162.35   1
   2  -6  -1 35385.8 1017.44   1
   2  -6  -1 35570.6 981.600   1
   2   6  -1 35156.1 989.220   1
   1  -2  -7 22176.3 592.260   1
   1   2  -7 23193.2 884.580   1
  -1   2   7 21491.1 647.260   1
  -1  -2   7 22058.7 668.310   1
  -1  -2   7 22160.3 662.250   1
   1  -2  -7 21650.5 656.600   1
  -1  -2   7 22626.0 656.550   1
  -1  -2   7 22614.7 744.510   1
   1   2  -7 22294.5 656.200   1
   0  -6   2 94985.0 2091.97   1
   0   6  -2 95863.3 2119.28   1
   0  -6   2 95684.2 2207.27   1
   0   6   2 104758. 2288.56   1
   0   6   2 99851.4 2196.93   1
   0   6  -2 98239.5 2360.46   1
   0   6   2 93704.3 2034.70   1
   5   2   3 15610.8 506.410   1
  -5  -2  -3 16676.4 514.210   1
   5  -2   3 16579.5 519.470   1
  -5   2  -3 16415.4 634.240   1
  -5   2  -3 16174.2 700.110   1
  -2  -6   0 59144.8 1637.94   1
   2  -6   0 61121.8 1379.66   1
  -2   6   0 63427.1 1551.15   1
   2   6   0 60716.8 1402.81   1
   2   6   0 60838.1 1387.72   1
   2  -6   0 58382.0 1559.91   1
  -2   6   0 59653.2 1562.14   1
  -2  -6   0 60205.1 12293.0   1
   2   6   0 59721.0 12199.1   1
  -6   1   6 10576.5 385.650   1
  -6  -1   6 10421.8 452.820   1
   6  -1  -6 10611.5 365.550   1
   6   1  -6 10695.5 434.230   1
  -6   1  -2 137539. 2422.24   1
  -6  -1  -2 132607. 2332.65   1
   6  -1   2 135713. 2389.83   1
   6   1   2 137254. 2421.37   1
  -6   1  -2 132200. 2331.80   1
  -5  -4  -1 60.8100 76.2700   1
   5   4   1 219.230 86.5400   1
  -5  -4  -1 384.400 160.090   1
   5  -4   1 175.630 82.4500   1
  -5   4  -1 166.260 98.5100   1
   5  -4   1 155.860 115.200   1
  -5   4  -1 122.970 164.640   1
  -7  -2   2 166117. 2930.68   1
  -7   2   2 164170. 2831.23   1
   7  -2  -2 167603. 2885.68   1
   7   2  -2 168240. 2913.37   1
   7   0   0 212047. 3638.75   1
  -7   0   0 199586. 3427.38   1
  -7   2   3 43399.8 1192.16   1
   7  -2  -3 46586.0 1247.46   1
  -7  -2   3 45318.1 1242.58   1
   7   2  -3 44165.2 1219.87   1
  -5   0   7 -24.680 59.9300   1
   5   0  -7 49.2900 48.3600   1
   5   0  -7 0.03000 64.8900   1
  -2   6   2 36944.4 1040.66   1
  -2  -6   2 37096.4 1151.38   1
   2   6  -2 38924.4 1223.67   1
   2  -6  -2 37977.2 1093.17   1
   2   6  -2 37128.9 1164.95   1
   2  -6  -2 37652.4 1084.46   1
   2   6  -2 36683.9 1038.09   1
   1   5   4 5187.38 378.560   1
   1   5   4 5040.30 396.510   1
  -1  -5  -4 5108.63 433.710   1
   1  -5   4 5203.29 659.490   1
  -1   5  -4 6112.04 736.330   1
  -1   5  -4 5141.13 406.600   1
   1  -5   4 4759.41 407.060   1
   1  -5   4 5011.52 591.780   1
   4   2  -7 18334.5 655.960   1
   4   2  -7 19234.0 616.890   1
  -4  -2   7 18492.4 599.120   1
   4  -2  -7 18156.8 528.310   1
  -1   3  -6 49066.6 1455.48   1
   1  -3   6 47442.8 1609.59   1
   1  -3   6 44037.2 1235.57   1
  -1   3  -6 48032.7 1462.89   1
  -1   3  -6 47717.0 1288.74   1
   1   3   6 49729.6 1287.16   1
  -1  -3  -6 48346.4 1299.82   1
   1  -3   6 48977.2 1324.31   1
  -1  -3  -6 48233.8 1282.99   1
  -2  -4   6 89750.8 2050.19   1
   2   4  -6 92616.7 2123.81   1
   2   4  -6 89919.0 1997.21   1
  -2  -4   6 93579.4 2076.88   1
  -4  -5  -1 6402.39 559.160   1
  -4  -5  -1 6178.57 495.880   1
   4   5   1 6167.87 524.070   1
   4   5   1 5942.15 428.300   1
   4  -5   1 6028.44 767.170   1
  -4   5  -1 7011.28 588.990   1
   4  -5   1 5633.44 570.650   1
  -4   5  -1 6573.94 488.110   1
  -4   5  -1 6244.91 480.370   1
   7   1   0 42555.6 1174.45   1
  -7   1   0 42835.7 1218.23   1
  -7  -1   0 42604.8 1176.88   1
   7  -1   0 44866.9 1237.99   1
   1   6   2 88237.0 1982.04   1
  -1  -6  -2 88395.2 1931.03   1
   1  -6   2 90556.9 2115.42   1
   1   6   2 90081.0 1979.17   1
  -1   6  -2 92556.6 2051.50   1
   1  -6   2 89464.6 2009.52   1
   1  -6   2 91224.9 2028.06   1
   1   6   2 91584.0 2016.95   1
  -7   2   1 22622.1 685.340   1
   7  -2  -1 23116.5 720.010   1
  -7   2   1 22237.4 727.060   1
  -7  -2   1 23425.0 701.000   1
   7   2  -1 22267.7 711.560   1
   2   6   1 32261.6 876.040   1
   2  -6   1 32480.5 964.570   1
   2   6   1 33978.9 1003.57   1
  -2   6  -1 34333.3 1067.17   1
  -2  -6  -1 33964.8 1087.22   1
   2  -6   1 34193.0 964.350   1
  -2   6  -1 32331.5 938.630   1
   2   6   1 32885.2 1052.43   1
  -2  -6  -1 33643.2 6888.61   1
   2  -6   1 33706.5 6911.60   1
  -7   0   5 -83.840 88.5900   1
   7   0  -5 -44.330 73.2600   1
   5   1  -7 -13.160 82.4300   1
   5   1  -7 226.890 91.3100   1
  -5   1   7 -42.140 47.8300   1
   5  -1  -7 68.4700 33.0100   1
  -2   2  -6 27653.3 904.950   1
  -2   2  -6 27877.7 811.530   1
   2   2   6 26951.0 752.420   1
  -2   2  -6 27436.6 774.090   1
   2  -2   6 28429.5 814.800   1
   2   2   6 25339.0 667.840   1
   2  -2   6 26740.0 946.970   1
  -2  -2  -6 27594.8 897.400   1
  -2  -2  -6 26982.4 765.480   1
   2  -2   6 27505.8 812.850   1
  -1   4   6 1771.41 183.830   1
   1  -4  -6 1820.61 184.310   1
   1   4  -6 1507.18 365.130   1
   1   4  -6 2172.96 285.060   1
  -5  -3   6 352585. 6000.81   1
   5   3  -6 351191. 5903.43   1
   5  -3  -6 363456. 5989.78   1
  -5   3   6 340299. 5608.83   1
   5   3  -6 363153. 6104.27   1
   7   2  -4 53541.2 1530.21   1
  -7  -2   4 52963.4 1429.40   1
  -7   2   4 51952.6 1381.27   1
   7  -2  -4 52809.5 1392.51   1
  -3  -4   6 578753. 9630.54   1
   3   4  -6 581761. 118665.   1
   3   4  -6 578457. 9670.32   1
  -3  -4   6 579245. 9667.76   1
   0  -2   7 42109.3 1132.39   1
   0  -2   7 43097.6 1213.59   1
   0  -2  -7 42267.9 1166.81   1
   0   2  -7 45091.3 1243.68   1
   0  -2  -7 42889.8 1232.16   1
   0  -2   7 44756.4 1244.84   1
   0   2  -7 43773.8 1185.61   1
   0   2   7 40379.5 1056.15   1
   3  -4   4 40546.3 1162.78   1
   3   4   4 39112.6 1114.28   1
  -3   4  -4 38476.2 1144.04   1
   3  -4   4 41018.3 1129.14   1
  -3   4  -4 38727.9 1109.75   1
  -3  -4  -4 38005.9 1030.90   1
   3   4   4 38972.0 1001.05   1
   3  -4   4 40851.8 1260.55   1
  -3   4  -4 40811.9 1172.37   1
   7   1  -5 212.750 121.280   1
   7  -1  -5 37.7100 55.2200   1
  -7   1   5 49.8000 57.1100   1
  -7  -1   5 225.520 93.6900   1
   6   3  -5 70455.0 1624.58   1
  -6  -3   5 67868.4 1549.43   1
   6  -3  -5 69524.9 1540.71   1
  -6   3   5 68273.9 1500.61   1
  -6   3   5 70216.9 1553.10   1
  -6  -3   5 67815.4 1580.44   1
  -4   5   4 77042.9 1657.62   1
   4   5  -4 78869.9 1784.99   1
  -4  -5   4 77103.1 1999.86   1
  -4  -5   4 76945.9 1807.20   1
   4  -5  -4 79404.3 1704.05   1
   4   5  -4 78170.2 1775.44   1
   4  -5  -4 80829.9 1764.39   1
  -6  -4   2 56724.3 1565.08   1
  -6  -4   2 54645.6 1607.03   1
   6   4  -2 57103.2 1532.22   1
  -6   4   2 55835.3 1480.80   1
   6  -4  -2 53689.8 1462.87   1
  -6   4   2 54225.1 1474.90   1
   1   6  -3 23301.6 753.250   1
  -1  -6   3 24174.7 826.260   1
  -1   6   3 23065.5 624.830   1
   1   6  -3 22445.6 713.430   1
  -1  -6   3 23642.5 772.830   1
  -1   6   3 22761.7 661.460   1
  -1   6   3 22010.7 692.550   1
   1   6  -3 23314.6 739.830   1
   6   3   1 80313.5 1802.94   1
  -6  -3  -1 79214.7 1778.94   1
  -6   3  -1 78307.7 1823.29   1
  -6   3  -1 74785.5 1690.98   1
   6  -3   1 79000.5 1776.05   1
  -4   4  -3 209948. 3593.94   1
  -4   4  -3 198744. 3428.27   1
  -4  -4  -3 201253. 3448.44   1
   4   4   3 204185. 3480.64   1
  -4   4  -3 208933. 3598.75   1
   4  -4   3 198500. 3421.11   1
  -4  -4  -3 196296. 3246.55   1
  -1   0  -7 -57.190 69.4000   1
   1   0   7 -9.4900 105.050   1
   1   0   7 -1.2000 88.6400   1
  -1   0  -7 144.630 95.3200   1
   1   0   7 22.9400 44.3700   1
  -2   5   5 192195. 3184.95   1
  -2  -5   5 204713. 3547.55   1
   2   5  -5 199766. 3452.83   1
   2   5  -5 199536. 3451.74   1
  -2  -5   5 200027. 3460.83   1
   2   5  -5 199918. 3438.99   1
  -6  -2   6 169357. 2935.05   1
   6   2  -6 174606. 2995.30   1
   6  -2  -6 175480. 2982.65   1
  -6   2   6 169451. 2852.72   1
   3  -6  -1 82418.5 1806.35   1
   3   6  -1 88474.7 1962.08   1
  -3  -6   1 82917.3 1876.62   1
  -3  -6   1 87033.5 1946.89   1
   3   6  -1 84878.6 2034.56   1
  -3   6   1 80452.6 1765.62   1
   3  -6  -1 88502.3 1941.21   1
   3   6  -1 85238.9 1897.90   1
  -1   5   5 96286.1 2060.65   1
  -1   5   5 94685.8 2024.58   1
  -1  -5   5 93077.9 2145.38   1
   1   5  -5 95277.4 2113.83   1
   1   5  -5 99080.9 2340.93   1
  -1  -5   5 99019.8 2204.01   1
   6   2   2 837.510 273.770   1
   6  -2   2 273.970 127.690   1
  -6  -2  -2 614.340 201.000   1
  -6   2  -2 492.920 153.010   1
  -6   2  -2 436.660 224.780   1
  -5   4   5 143.500 52.2700   1
  -5   4   5 155.820 58.9100   1
   5  -4  -5 97.0500 59.0500   1
   5   4  -5 89.6600 114.180   1
  -5  -4   5 -234.47 159.200   1
  -5  -4   5 193.650 106.350   1
   5   4  -5 145.330 88.8800   1
   4  -3   4 44589.6 1227.39   1
  -4   3  -4 43773.8 1392.85   1
   4  -3   4 44934.7 1347.92   1
  -4   3  -4 41347.5 1138.64   1
  -4   3  -4 44731.4 1225.16   1
  -4  -3  -4 43707.1 1195.60   1
   4   3   4 44093.2 1193.76   1
  -4   0  -5 17.6000 43.3100   1
   4   0   5 218.260 122.950   1
  -4   0  -5 82.0000 72.4000   1
  -4   0  -5 302.760 106.900   1
   2  -3  -7 4304.00 286.000   1
   2   3  -7 5027.89 408.720   1
  -2  -3   7 5065.91 597.170   1
  -2  -3   7 5574.49 692.590   1
   2   3  -7 5322.21 744.110   1
  -6   4   3 32442.7 898.360   1
   6  -4  -3 32645.8 984.670   1
  -6   4   3 33318.7 1032.62   1
  -6  -4   3 33502.8 6848.57   1
  -6  -4   3 34651.0 996.700   1
   6   4  -3 33775.9 1001.36   1
   0   6   3 85476.7 1867.29   1
   0   6  -3 82838.3 1957.56   1
   0  -6   3 83001.6 1986.93   1
   0   6  -3 85103.0 2234.94   1
   0  -6   3 83874.9 1959.94   1
   0   6   3 90802.6 2075.01   1
   0   6   3 85459.5 1875.36   1
  -6  -4   1 75998.9 1681.23   1
  -6  -4   1 72967.1 1651.56   1
   6   4  -1 76982.6 1743.42   1
  -6   4   1 75608.9 1688.51   1
   6  -4  -1 74167.9 1762.60   1
  -6   4   1 76541.6 1757.40   1
   2   6  -3 137938. 2527.71   1
  -2   6   3 132011. 2254.51   1
  -2   6   3 135684. 2319.76   1
  -2  -6   3 133972. 2500.09   1
   2   6  -3 136640. 2502.51   1
   2  -6  -3 135900. 2321.44   1
   2   6  -3 134981. 2501.76   1
   2  -6  -3 134639. 2299.97   1
  -2  -6   3 138902. 2439.26   1
  -5   0  -4 25688.8 763.740   1
   5   0   4 24622.3 712.680   1
  -5   0  -4 25564.3 783.250   1
  -5   0  -4 26200.3 783.250   1
  -5  -5   2 136687. 2405.81   1
   5   5  -2 140139. 2519.77   1
  -5  -5   2 143585. 2680.69   1
  -5   5   2 143227. 2463.88   1
  -5   5   2 136882. 2388.41   1
   5  -5  -2 136405. 2368.11   1
   5  -5  -2 144865. 2494.34   1
   3  -6  -2 51148.7 1361.00   1
  -3  -6   2 49568.5 1602.30   1
   3   6  -2 50398.2 1636.29   1
  -3   6   2 46858.9 1230.82   1
   3  -6  -2 47431.3 1252.66   1
   3  -6  -2 50027.1 1314.40   1
   3   6  -2 48315.3 1338.19   1
  -3  -6   2 47977.5 1298.11   1
   3   6  -2 48851.8 1399.42   1
   3   3  -7 113.700 57.8800   1
   3   3  -7 -78.900 101.270   1
  -3  -3   7 0.08000 146.620   1
   3   3  -7 101.340 76.7300   1
  -3   6   0 149101. 2597.99   1
   3  -6   0 151362. 2625.57   1
  -3   6   0 147522. 2670.87   1
  -3  -6   0 143440. 2531.43   1
   3   6   0 146404. 2533.52   1
   3  -6   0 145238. 2523.07   1
  -3  -6   0 149162. 2598.65   1
   3   6   0 150322. 2623.72   1
   1  -1   7 218758. 3751.96   1
  -1   1  -7 218131. 3686.35   1
  -1   1  -7 215709. 3663.41   1
   1   1   7 213090. 3595.68   1
  -1   1  -7 214886. 3654.63   1
  -1  -1  -7 216938. 3661.73   1
   1   1   7 208752. 3504.53   1
   1  -1   7 210225. 3566.42   1
   1  -1   7 215808. 3679.10   1
  -1  -1  -7 208452. 3515.19   1
  -3   3  -5 36806.1 1097.34   1
  -3  -3  -5 36562.1 1041.73   1
   3   3   5 35965.4 1009.49   1
  -3   3  -5 35440.7 1110.09   1
   3  -3   5 36601.1 1023.78   1
   3  -3   5 36678.4 1038.67   1
  -3   3  -5 37549.6 1179.51   1
   3  -3   5 35555.5 1159.05   1
   5   5  -1 14064.9 636.480   1
  -5  -5   1 13100.5 484.470   1
   5  -5  -1 11116.8 407.330   1
   5  -5  -1 12625.9 441.680   1
  -5   5   1 11442.8 525.980   1
  -5   5   1 12488.2 409.390   1
  -4  -1  -5 894.910 265.420   1
  -4   1  -5 1506.76 390.920   1
   4   1   5 1681.64 389.040   1
   4  -1   5 1246.29 391.920   1
  -4   1  -5 1411.00 411.270   1
  -4  -1  -5 1621.00 395.280   1
  -4  -1  -5 1146.33 325.360   1
  -4   1  -5 801.560 248.030   1
  -2  -4  -5 3762.70 354.070   1
   2   4   5 3935.47 517.420   1
   2   4   5 3551.33 256.400   1
   2  -4   5 4103.39 625.660   1
  -2   4  -5 4485.45 564.650   1
   2  -4   5 3706.60 503.160   1
   2  -4   5 3211.42 566.120   1
  -2   4  -5 3552.24 413.600   1
  -2   4  -5 3216.47 369.280   1
   0   4   6 24357.8 642.240   1
   0  -4  -6 23852.8 673.990   1
   0  -4   6 23860.8 706.870   1
   0   4  -6 23671.2 718.290   1
   0  -4   6 24077.8 880.930   1
   0  -4   6 22145.2 659.190   1
   0   4  -6 23345.5 895.800   1
  -3   5   5 36095.4 919.310   1
  -3   5   5 35089.3 918.230   1
   3  -5  -5 36773.2 979.080   1
   3   5  -5 38095.5 1101.62   1
  -3  -5   5 38078.0 1056.25   1
   3   5  -5 37161.8 1151.51   1
   3   5  -5 37334.2 1091.89   1
  -3  -5   5 36537.8 1126.85   1
   7   2   0 95121.0 2131.82   1
  -7   2   0 95472.1 2119.43   1
   7  -2   0 97295.2 2170.37   1
  -7   2   0 95841.4 2126.74   1
   3  -5   3 2457.66 342.040   1
   3   5   3 2400.17 282.210   1
   3  -5   3 2234.25 319.650   1
  -3   5  -3 2832.98 571.190   1
  -3   5  -3 2709.71 349.930   1
  -3   5  -3 3127.19 492.400   1
   3   5   3 2552.34 316.310   1
  -3  -5  -3 3158.27 385.560   1
  -5   2   7 7255.21 510.530   1
   5   2  -7 7789.39 808.720   1
   5  -2  -7 7334.60 506.710   1
   5   2  -7 7926.30 698.330   1
  -1   3   7 5541.53 392.840   1
   1  -3  -7 5585.58 411.340   1
   1  -3  -7 5506.66 382.580   1
  -1  -3   7 4749.67 640.910   1
  -1  -3   7 5882.28 503.950   1
   1   3  -7 6370.25 677.410   1
   1   3  -7 6559.93 708.420   1
  -1  -3   7 6449.41 687.850   1
   5  -3   3 88411.3 2173.31   1
  -5   3  -3 97193.4 2188.00   1
  -5  -3  -3 91974.9 1928.74   1
  -5   3  -3 97989.3 2198.93   1
   5  -3   3 94527.9 2101.22   1
  -5   3  -3 96173.7 2183.37   1
   5   3   3 97068.7 2159.61   1
  -5  -3  -3 93842.5 2074.75   1
  -5  -1  -4 30552.5 882.690   1
  -5   1  -4 30867.4 867.640   1
   5   1   4 29899.1 830.210   1
   5  -1   4 31902.3 901.380   1
  -5   1  -4 30607.4 973.750   1
  -5  -1  -4 30331.5 862.710   1
  -5   1  -4 30450.1 871.210   1
   0  -5  -5 9424.83 1944.36   1
   0   5   5 9665.05 343.380   1
   0  -5   5 8984.55 646.070   1
   0  -5   5 9632.15 1988.61   1
   0   5  -5 11131.5 1104.18   1
   0  -5   5 9361.09 1941.54   1
   0   5  -5 9324.66 1924.59   1
   7   0   1 524.710 278.320   1
  -7   0  -1 153.470 76.0900   1
  -3   0   8 98453.8 2134.69   1
   3   0  -8 100687. 2165.17   1
  -3   0   8 97690.4 2102.80   1
   4   4  -6 69331.2 1585.98   1
   4   4  -6 70488.9 1605.47   1
  -4  -4   6 67693.8 1724.78   1
  -2   6  -2 17312.3 581.900   1
   2  -6   2 16153.0 562.150   1
   2   6   2 17042.9 653.740   1
  -2   6  -2 16814.2 932.770   1
   2  -6   2 16840.6 535.990   1
   2   6   2 16097.0 501.840   1
  -2  -6  -2 16411.7 536.360   1
  -2   0   8 357362. 5995.13   1
  -2   0   8 362646. 6031.35   1
   2   0  -8 347021. 5770.61   1
  -2   0   8 344892. 5739.19   1
  -5  -5   3 63285.6 1572.19   1
  -5   5   3 62733.6 1393.54   1
   5   5  -3 64370.5 1495.24   1
  -5   5   3 61973.3 1389.80   1
  -5  -5   3 60106.9 12281.2   1
   5  -5  -3 62380.5 1385.40   1
   5  -5  -3 66828.7 1606.79   1
  -3   0  -6 10177.0 744.320   1
   3   0   6 9268.13 1915.43   1
  -3   0  -6 10252.2 466.740   1
  -3   0  -6 9896.69 385.040   1
   3   0   6 10619.3 797.760   1
   5   4   2 415291. 6950.88   1
  -5  -4  -2 408484. 6839.38   1
  -5  -4  -2 429126. 7081.19   1
  -5   4  -2 415983. 6963.47   1
  -5   4  -2 422457. 7089.08   1
   5  -4   2 414396. 6950.21   1
   5  -4   2 426188. 7133.01   1
  -5   4  -2 406228. 6807.23   1
  -7   3   2 8219.58 655.880   1
   7  -3  -2 7495.75 637.870   1
   7   3  -2 7856.83 1003.80   1
  -7   3   2 6727.46 487.580   1
  -7  -3   2 7851.48 587.640   1
  -2  -5  -4 61318.3 1439.58   1
   2   5   4 60237.2 12309.1   1
   2   5   4 60979.1 1443.92   1
  -2   5  -4 61249.6 1427.35   1
   2  -5   4 57352.7 1543.25   1
  -2   5  -4 62083.7 1573.18   1
   2  -5   4 60473.1 1419.30   1
   2  -5   4 62752.4 1600.58   1
  -7   3   3 10069.5 354.600   1
   7  -3  -3 9640.22 1983.29   1
  -7   3   3 9425.88 1941.60   1
  -7  -3   3 9697.80 396.790   1
   7   3  -3 10085.4 405.860   1
   7  -2  -5 69256.5 1556.22   1
  -7   2   5 66263.7 1482.75   1
   7   2  -5 70679.1 1677.32   1
  -7  -2   5 67826.4 1603.64   1
  -6  -4   4 56875.3 1539.82   1
   6  -4  -4 58982.2 1546.75   1
  -6   4   4 56095.7 1465.86   1
   6   4  -4 60156.6 12285.0   1
  -6  -4   4 57903.0 1566.19   1
  -6   4   4 56792.4 1500.85   1
   4   5   2 2226.60 268.460   1
  -4  -5  -2 2254.43 232.010   1
  -4  -5  -2 1822.75 255.160   1
   4   5   2 2156.65 222.750   1
   4  -5   2 3107.43 277.530   1
  -4   5  -2 2468.56 330.580   1
  -4   5  -2 2597.60 447.420   1
  -4   5  -2 1925.91 187.440   1
   4  -5   2 1781.74 437.400   1
  -6  -4   0 86645.0 1891.81   1
   6   4   0 85385.1 1916.63   1
  -6  -4   0 85372.7 2010.92   1
   6  -4   0 85994.1 1908.75   1
   6  -4   0 88163.2 2156.73   1
  -6   4   0 83670.0 1923.46   1
  -6   4   0 83684.8 1866.99   1
   1   6   3 50567.1 1363.69   1
  -1  -6  -3 52374.5 1468.51   1
   1   6   3 52618.2 1398.54   1
   1   6   3 49264.1 1312.54   1
   1  -6   3 51274.3 1590.34   1
  -1   6  -3 50921.0 1378.05   1
  -1   6  -3 51046.3 1498.50   1
   1  -6   3 51406.2 1411.85   1
   1  -6   3 51767.2 1432.89   1
   7  -1   1 4845.58 711.420   1
   7   1   1 4700.12 595.300   1
  -7   1  -1 4854.32 487.850   1
  -7  -1  -1 3842.36 314.690   1
   5   5   0 174916. 3029.45   1
  -5  -5   0 175930. 3128.27   1
  -5  -5   0 174879. 2993.82   1
   5  -5   0 178899. 3111.05   1
   5  -5   0 182209. 3138.75   1
  -5   5   0 180646. 3162.24   1
  -5   5   0 178689. 3178.98   1
  -3   1   8 520.050 164.590   1
   3   1  -8 649.690 194.070   1
  -3  -1   8 634.940 213.610   1
   3  -1  -8 621.370 182.890   1
  -3   1   8 519.400 156.160   1
   3  -1  -8 384.990 120.410   1
  -3  -1   8 394.790 122.350   1
   4   3  -7 24923.5 748.350   1
  -4  -3   7 24157.1 785.630   1
   4   3  -7 26211.8 817.320   1
  -6   0   7 54.8200 62.0900   1
   6   0  -7 155.360 73.9800   1
  -2  -1   8 4185.18 383.920   1
  -2   1   8 3969.64 407.680   1
  -2  -1   8 4696.05 362.070   1
  -2   1   8 4411.39 338.510   1
  -2  -1   8 5222.02 545.770   1
   2   1  -8 5467.23 619.030   1
   2  -1  -8 4330.88 325.210   1
   3   1   6 79279.8 1776.64   1
  -3   1  -6 78610.1 1774.85   1
  -3  -1  -6 78019.6 1788.01   1
  -3  -1  -6 78540.8 1740.99   1
  -3   1  -6 82165.8 1846.20   1
   3  -1   6 75255.1 1710.07   1
   3   1   6 76160.2 1661.80   1
   3  -1   6 78879.5 1821.94   1
   3  -1   6 77811.3 1789.78   1
  -3   1  -6 79477.7 1861.25   1
  -3  -6   3 53046.0 1729.24   1
   3   6  -3 55964.9 1757.79   1
   3  -6  -3 52495.6 1368.62   1
   3  -6  -3 54723.2 1415.06   1
   3   6  -3 53550.1 1512.42   1
  -3   6   3 50542.2 1314.74   1
   3   6  -3 54494.5 1582.05   1
  -6   0  -3 521.400 203.370   1
  -6   0  -3 168.800 77.8300   1
   6   0   3 566.390 258.110   1
  -3   6  -1 26969.5 768.250   1
  -3  -6  -1 28214.0 909.490   1
   3   6   1 29740.1 853.030   1
  -3   6  -1 29409.0 906.270   1
  -3  -6  -1 28547.2 824.960   1
   3  -6   1 29010.7 818.020   1
   3  -6   1 28266.7 921.260   1
   3   6   1 28184.3 985.070   1
   4   0  -8 4938.44 412.550   1
   4   0  -8 5568.47 542.670   1
   7   0  -6 43881.0 1176.01   1
  -7   0   6 39533.6 1094.04   1
   7   3  -1 63079.6 1463.79   1
  -7  -3   1 67364.2 1558.16   1
  -7   3   1 66171.4 1519.54   1
  -7   3   1 62702.0 1535.29   1
   7  -3  -1 67365.0 1531.63   1
  -1   0   8 22808.7 689.840   1
   1   0  -8 22640.0 647.790   1
  -1   0   8 23277.9 687.410   1
  -1   0   8 22026.5 680.890   1
  -2   3  -6 36313.2 1016.06   1
  -2   3  -6 38581.7 1272.60   1
  -2  -3  -6 34749.9 942.890   1
   2   3   6 34870.9 950.520   1
   2  -3   6 37751.3 1375.77   1
   2  -3   6 37411.4 1206.44   1
   2  -3   6 37392.6 1128.03   1
   2   3   6 34569.6 889.620   1
  -2   3  -6 37503.8 1197.05   1
  -1  -2  -7 15278.2 518.500   1
   1  -2   7 15174.4 584.910   1
   1  -2   7 15011.4 564.070   1
  -1   2  -7 15222.5 569.150   1
  -1   2  -7 14747.5 697.380   1
   1   2   7 14541.9 516.020   1
  -1   2  -7 15844.1 585.860   1
  -1  -2  -7 14798.8 547.330   1
   1   2   7 16104.0 684.940   1
   1  -2   7 13922.6 589.580   1
  -6   1   7 20916.7 801.830   1
   6  -1  -7 19678.2 607.790   1
   6   1  -7 21004.3 798.200   1
  -6  -1   7 22266.5 842.990   1
  -8   0   3 -35.460 90.2100   1
   8   0  -3 126.570 129.130   1
  -6   1  -3 12552.1 451.180   1
  -6  -1  -3 13050.8 462.910   1
   6  -1   3 11795.5 464.530   1
  -6   1  -3 13150.7 824.710   1
   6   1   3 13195.7 461.250   1
  -7  -3   4 84339.5 1983.50   1
  -7   3   4 82673.4 1856.87   1
   7  -3  -4 85101.5 1894.75   1
   7   3  -4 89805.5 2020.28   1
  -7   3   4 84886.6 1902.96   1
   4   2   5 123734. 2178.83   1
  -4   2  -5 117142. 2094.28   1
   4  -2   5 121754. 2168.43   1
  -4   2  -5 120568. 2103.52   1
  -4   2  -5 121142. 2308.87   1
   4  -2   5 118990. 2127.99   1
  -4  -2  -5 122025. 2158.08   1
   0  -3  -7 65865.4 1438.21   1
   0   3   7 66099.3 1460.50   1
   0  -3  -7 64245.6 1442.44   1
   0  -3   7 64823.4 1727.32   1
   0   3  -7 66722.1 1529.78   1
   0  -3   7 65034.5 1481.82   1
   0   3  -7 66731.9 1555.28   1
   0  -3   7 67932.2 1588.26   1
   4   1  -8 141100. 2476.97   1
   4   1  -8 141394. 2436.56   1
   4  -1  -8 141669. 2391.29   1
   4  -1  -8 138632. 2339.59   1
   4   1  -8 143663. 2531.63   1
   8   0  -2 124192. 2229.21   1
  -8   0   2 118603. 2137.55   1
   7  -1  -6 17951.4 661.000   1
   7   1  -6 18699.6 578.260   1
  -7   1   6 17807.8 526.110   1
  -7  -1   6 18555.5 881.510   1
  -4   5   5 127079. 2140.91   1
   4  -5  -5 126135. 2134.10   1
   4   5  -5 125487. 2349.59   1
   4   5  -5 129893. 2351.66   1
  -4  -5   5 126219. 2289.62   1
   4   5  -5 129031. 2479.03   1
  -1   6   4 14.7500 58.1700   1
  -1   6   4 495.680 164.500   1
  -1  -6   4 178.310 163.300   1
   1   6  -4 409.950 158.580   1
  -1  -6   4 173.300 143.040   1
   1   6  -4 208.910 151.430   1
  -5   2  -4 32146.9 1007.55   1
   5  -2   4 31754.1 909.360   1
  -5   2  -4 31421.0 968.840   1
   5  -2   4 30012.1 855.680   1
   5   2   4 32519.5 907.600   1
  -5  -2  -4 31941.5 938.370   1
  -5   2  -4 30385.1 847.910   1
  -1  -1   8 88855.1 1973.51   1
  -1   1   8 92077.1 1985.21   1
   1   1  -8 89474.6 1962.33   1
   1  -1  -8 91603.3 1982.61   1
  -1  -1   8 92464.5 2028.29   1
  -1  -1   8 86739.8 1907.98   1
  -1   1   8 89629.2 1947.93   1
   5  -5  -4 108119. 2317.98   1
  -5   5   4 107082. 2298.08   1
  -5   5   4 108819. 2327.84   1
   5  -5  -4 108589. 2364.45   1
  -5  -5   4 112467. 2540.42   1
  -5  -5   4 111222. 2477.49   1
   5   5  -4 104932. 2323.57   1
   5   5  -4 100338. 2249.42   1
  -6  -3   6 63.7700 146.450   1
  -6  -3   6 271.260 164.400   1
   6   3  -6 138.220 82.5100   1
  -6   3   6 341.080 106.170   1
   6  -3  -6 430.190 137.720   1
  -2   6   4 11070.0 382.630   1
  -2   6   4 10872.8 437.970   1
  -2  -6   4 12306.6 589.360   1
  -2  -6   4 11110.1 436.110   1
   2   6  -4 11805.4 469.470   1
   2   6  -4 11741.3 601.320   1
   2   6  -4 11531.6 432.250   1
  -8   1   3 6525.75 480.050   1
   8  -1  -3 6337.40 526.000   1
   8   1  -3 5529.33 441.400   1
  -8  -1   3 6735.38 622.980   1
  -6  -3  -2 202386. 3374.56   1
  -6   3  -2 196831. 3403.56   1
   6  -3   2 208135. 3606.76   1
   6   3   2 202149. 3529.68   1
  -6  -3  -2 206314. 3562.54   1
  -6   3  -2 201673. 3474.36   1
   4   6  -1 26713.8 1093.65   1
  -4  -6   1 27399.4 799.570   1
  -4  -6   1 28714.8 861.160   1
   4   6  -1 27078.6 935.500   1
   4  -6  -1 26507.3 767.760   1
   4  -6  -1 28081.8 809.900   1
  -4   6   1 26252.8 836.120   1
  -1  -5  -5 59842.8 12215.2   1
   1   5   5 64752.4 1425.61   1
   1  -5   5 62122.8 1504.56   1
  -1   5  -5 64594.8 1576.40   1
  -1   5  -5 60745.2 1427.41   1
   1  -5   5 62838.3 1461.19   1
   1  -5   5 60216.8 12316.5   1
  -1  -4  -6 59906.2 12229.2   1
   1   4   6 57391.7 1533.15   1
  -1   4  -6 59352.3 1594.61   1
   1  -4   6 59941.9 12258.3   1
  -1   4  -6 62530.3 1662.01   1
   1  -4   6 58817.9 1664.22   1
   1  -4   6 59636.1 1741.49   1
   8   0  -4 110574. 2498.05   1
  -8   0   4 106735. 2354.77   1
   8   1  -2 108449. 2396.09   1
  -8  -1   2 104354. 2313.03   1
   8  -1  -2 113723. 2500.45   1
  -8   1   2 106076. 2338.18   1
  -4  -6   2 34849.4 1010.93   1
  -4   6   2 34664.9 1012.53   1
   4  -6  -2 36176.5 978.700   1
  -4  -6   2 34787.8 1334.51   1
   4   6  -2 36947.9 1055.38   1
   4   6  -2 35676.0 1011.09   1
   4   6  -2 33687.5 6888.39   1
   4  -6  -2 35250.6 1142.87   1
  -7  -2  -1 53674.3 1456.28   1
   7   2   1 53342.2 1459.78   1
  -7   2  -1 51893.8 1409.27   1
   7  -2   1 56254.6 1631.50   1
  -7   2  -1 52985.3 1427.01   1
  -3  -2   8 23165.8 709.800   1
   3  -2  -8 22234.2 629.650   1
   3   2  -8 23038.9 800.150   1
   3  -2  -8 22156.6 594.020   1
  -3  -2   8 24818.1 944.860   1
  -3   2   8 22883.0 639.670   1
   0  -6  -4 51860.4 1389.27   1
   0   6   4 52831.5 1395.29   1
   0   6   4 55061.5 1496.18   1
   0   6   4 52990.5 1392.53   1
   0   6  -4 57866.3 1625.30   1
   0  -6   4 52470.3 1522.43   1
   0   6  -4 52292.3 1420.12   1
   0  -6   4 54195.6 1635.72   1
   0  -6   4 53427.7 1484.71   1
   2   0   7 43.2600 43.6700   1
  -2   0  -7 311.760 125.100   1
   2   0   7 -147.05 116.150   1
  -2   0  -7 77.8600 61.0800   1
   2   0   7 118.340 82.8200   1
  -2  -2   8 178748. 3083.27   1
  -2   2   8 185404. 3092.63   1
  -2  -2   8 181411. 3131.39   1
   2  -2  -8 184042. 3068.29   1
  -2  -2   8 181996. 3303.40   1
  -2   2   8 185580. 3094.77   1
   2   2  -8 179534. 3116.12   1
  -3   2  -6 71894.7 1653.77   1
   3   2   6 72199.6 1651.86   1
  -3  -2  -6 71314.6 1646.59   1
   3  -2   6 71059.6 1617.40   1
  -3   2  -6 73874.3 1792.80   1
   3  -2   6 70773.2 1701.40   1
  -3  -2  -6 74183.4 1744.55   1
  -3   2  -6 70927.3 1728.05   1
   3  -2   6 72269.9 1767.67   1
  -5   4   6 185702. 3081.36   1
   5  -4  -6 183665. 3047.02   1
  -5   4   6 181166. 3006.65   1
   5   4  -6 192642. 3326.10   1
  -5  -4   6 189933. 3459.30   1
   5   4  -6 189719. 3297.47   1
   5   5   1 3626.40 334.090   1
  -5  -5  -1 3431.00 402.650   1
  -5  -5  -1 4628.72 699.610   1
   5  -5   1 2663.32 481.690   1
  -5   5  -1 2521.85 211.720   1
  -5   5  -1 2938.63 276.630   1
   5  -5   1 3001.56 497.710   1
  -8   0   1 64.3500 70.7100   1
   8   0  -1 -164.33 142.340   1
   8  -1  -4 318005. 5352.05   1
   8   1  -4 307362. 5193.06   1
  -8   1   4 299091. 5043.73   1
  -8  -1   4 302952. 5123.67   1
  -7  -3   0 287.160 123.730   1
   7   3   0 143.220 126.110   1
  -7   3   0 248.030 122.240   1
  -7   3   0 -24.100 95.7900   1
   7  -3   0 187.840 119.360   1
   0   7   0 160.180 132.220   1
   0   7   0 210.860 171.730   1
   4   6   0 11934.9 443.850   1
   4   6   0 10842.3 515.570   1
  -4  -6   0 11519.5 524.390   1
  -4  -6   0 11285.2 506.030   1
  -4   6   0 11541.3 477.750   1
  -4   6   0 11742.0 510.410   1
   4  -6   0 10242.0 359.550   1
  -4   6   0 12462.0 676.380   1
   4  -6   0 12591.8 453.650   1
  -6   4   5 5515.06 430.570   1
  -6   4   5 5488.11 414.790   1
  -6  -4   5 6207.01 613.510   1
  -6  -4   5 5280.20 430.410   1
   6   4  -5 6357.96 616.780   1
   5  -3  -7 42519.7 1079.90   1
   5   3  -7 45545.8 1495.29   1
  -5  -3   7 47968.9 1495.80   1
   5   3  -7 46325.8 1278.44   1
   5   0  -8 39429.5 1067.39   1
   5   0  -8 37738.7 1061.34   1
  -6  -4  -1 61218.1 1355.71   1
   6   4   1 61075.7 1420.39   1
  -6  -4  -1 61627.4 1447.46   1
   6  -4   1 62868.0 1447.83   1
   6  -4   1 60750.2 1417.19   1
  -6   4  -1 60652.3 1438.23   1
  -6   4  -1 61149.9 1419.86   1
   2  -6   3 401.890 258.790   1
  -2   6  -3 573.890 183.410   1
   2   6   3 433.730 171.970   1
   2  -6   3 446.380 180.830   1
  -2  -6  -3 486.580 145.380   1
   2   6   3 373.310 120.870   1
  -2   6  -3 646.220 226.890   1
   2  -6   3 441.070 163.350   1
   6   2  -7 51370.0 1431.64   1
   6   2  -7 50644.9 1360.67   1
  -6  -2   7 50565.9 1483.77   1
  -6   2   7 48811.5 1276.23   1
   6  -2  -7 50209.4 1296.17   1
  -2  -1  -7 179.750 139.870   1
   2  -1   7 145.120 75.1900   1
   2  -1   7 113.040 82.1000   1
  -2   1  -7 232.750 139.830   1
   2  -1   7 -40.400 98.8400   1
  -2   1  -7 -59.240 140.630   1
  -2  -1  -7 314.770 135.410   1
   2   1   7 175.780 76.6600   1
  -2   1  -7 106.330 65.1800   1
   2   1   7 84.4800 50.7200   1
   3  -6  -4 40743.8 1174.29   1
  -3   6   4 44109.2 1147.44   1
   3  -6  -4 43077.9 1121.18   1
   3   6  -4 43262.4 1259.21   1
  -3  -6   4 41754.2 1282.33   1
   3   6  -4 41335.2 1191.85   1
   3   6  -4 40941.4 1259.94   1
   0   0   8 31210.9 984.330   1
   0   0  -8 30478.5 824.740   1
   0   0   8 29651.7 966.350   1
   0   0  -8 31302.8 908.410   1
   0   0   8 31180.0 921.060   1
   3   6   2 125925. 2254.91   1
   3   6   2 129804. 2243.76   1
   3  -6   2 123168. 2206.17   1
  -3  -6  -2 125891. 2236.45   1
  -3  -6  -2 123093. 2155.54   1
   3  -6   2 128262. 2281.79   1
  -3   6  -2 121368. 2156.32   1
  -3   6  -2 124118. 2399.47   1
   6  -2   3 2539.70 290.000   1
  -6  -2  -3 2917.26 365.970   1
   6   2   3 3025.19 405.640   1
  -6   2  -3 2631.92 293.720   1
  -6   2  -3 3324.56 452.150   1
   4  -4   4 285838. 4862.79   1
  -4   4  -4 290018. 4933.77   1
  -4   4  -4 276015. 4696.98   1
  -4  -4  -4 277363. 4679.41   1
   4   4   4 279960. 4720.84   1
   4  -4   4 287080. 4899.60   1
  -4   4  -4 279493. 4827.75   1
  -4  -6   3 19134.4 772.810   1
  -4   6   3 19828.6 630.690   1
   4  -6  -3 19888.6 591.250   1
   4   6  -3 20326.7 695.180   1
   4   6  -3 20686.2 635.720   1
   4   6  -3 19398.3 653.970   1
   4  -6  -3 20338.6 766.830   1
  -4  -6   3 19694.2 615.140   1
  -8   1   1 27920.0 803.140   1
  -8  -1   1 26845.3 784.150   1
   8   1  -1 27475.2 803.860   1
   8  -1  -1 29006.0 825.050   1
   0   7  -1 13859.6 505.630   1
   0  -7   1 13709.7 464.820   1
   0   7   1 13343.1 472.190   1
   0   7   1 14748.0 660.110   1
   0   7  -1 14175.6 587.350   1
   0   7   1 13835.8 537.150   1
   0  -7   1 13405.2 508.940   1
   0   7  -1 14573.7 619.170   1
   1  -7   0 369636. 6194.10   1
   1   7   0 364294. 6160.64   1
  -1   7   0 363674. 6189.72   1
  -1  -7   0 346998. 5880.17   1
   1   7   0 361125. 6059.52   1
  -1   7   0 351802. 5941.82   1
   1   7   0 343826. 5815.02   1
  -2   5   6 43695.3 1110.82   1
  -2  -5   6 41282.3 1266.49   1
   2   5  -6 43515.3 1287.66   1
   2   5  -6 42238.2 1206.40   1
  -2  -5   6 42269.5 1304.45   1
   2   4  -7 81465.6 1947.66   1
  -2  -4   7 81464.7 1870.32   1
   2   4  -7 79855.7 1804.53   1
  -2  -4   7 80656.1 1894.02   1
   4   2  -8 -54.370 98.2600   1
  -4   2   8 321.300 96.6900   1
  -4  -2   8 699.420 221.420   1
   4   2  -8 192.010 74.8200   1
   4  -2  -8 449.790 128.730   1
   4  -2  -8 371.150 117.050   1
   4   2  -8 225.240 80.9700   1
   7   2  -6 71549.3 1617.56   1
  -7  -2   6 64617.2 1618.80   1
  -7   2   6 64821.0 1439.46   1
   7  -2  -6 67728.7 1577.40   1
  -1  -7   1 268928. 4643.87   1
  -1   7   1 266854. 4537.89   1
   1   7  -1 259075. 4416.15   1
  -1   7   1 257833. 4356.29   1
   1   7  -1 265206. 4518.68   1
  -1   7   1 269437. 4575.92   1
  -1  -7   1 266307. 4516.12   1
   1  -7  -1 262534. 4433.77   1
   1   7  -1 261106. 4454.46   1
   7  -3  -5 2732.66 232.410   1
   7   3  -5 3312.56 529.730   1
  -7  -3   5 4312.66 668.280   1
  -7   3   5 4329.90 489.600   1
   5  -1  -8 64607.2 1442.08   1
   5  -1  -8 63819.7 1410.95   1
   5   1  -8 63829.2 1427.77   1
   5   1  -8 64637.9 1548.30   1
  -1  -2   8 26241.9 759.110   1
  -1  -2   8 27156.4 968.460   1
  -1  -2   8 25571.8 878.670   1
  -1   2   8 27510.4 796.510   1
   1   2  -8 26712.2 845.300   1
   1  -2  -8 28204.0 732.640   1
  -1  -2   8 25745.2 737.570   1
   1  -2  -8 25270.2 790.860   1
  -7   0  -2 10988.0 424.780   1
   7   0   2 11038.0 407.540   1
  -3  -4   7 5703.31 565.030   1
   3   4  -7 6248.26 710.400   1
   3   4  -7 5914.94 590.280   1
  -3  -4   7 6645.36 868.160   1
   3   4  -7 6141.12 747.010   1
   3   4  -7 7001.40 798.580   1
   3   4   5 4048.46 475.290   1
  -3  -4  -5 3803.15 359.250   1
  -3   4  -5 4633.73 693.980   1
   3  -4   5 3462.21 450.510   1
   3  -4   5 3721.16 504.660   1
   3  -4   5 3080.82 384.530   1
  -3   4  -5 4184.39 506.520   1
  -3   4  -5 3725.71 546.610   1
   0   1   8 133185. 2313.63   1
   0  -1  -8 138229. 2373.63   1
   0   1  -8 134408. 2378.43   1
   0   1   8 145746. 2501.11   1
   0  -1   8 138618. 2410.06   1
   0  -1   8 134065. 2349.28   1
   0   1   8 137257. 2421.17   1
   0  -1   8 134342. 2345.18   1
   0  -1  -8 138062. 2362.93   1
   0   1  -8 143868. 2515.07   1
  -1   5   6 95055.2 2017.69   1
  -1   5   6 95124.4 2011.81   1
   1  -5  -6 93786.8 1987.02   1
   1   5  -6 94282.0 2115.38   1
  -1  -5   6 98276.2 2228.61   1
   1   5  -6 96428.9 2169.14   1
  -1  -5   6 95087.8 2129.05   1
   8  -2  -3 4928.96 393.590   1
  -8  -2   3 6526.14 491.280   1
   8   2  -3 8099.75 912.980   1
  -8   2   3 6728.75 850.710   1
   8   0  -5 408.670 192.670   1
  -8   0   5 227.570 129.110   1
  -3   5   6 8.66000 17.3600   1
  -3   5   6 161.260 51.5300   1
  -3  -5   6 438.040 175.810   1
   3   5  -6 129.200 82.5200   1
   3   5  -6 183.190 144.070   1
   3   5  -6 -56.080 139.060   1
  -3  -5   6 114.870 137.920   1
  -8  -2   2 81666.7 1854.38   1
   8   2  -2 85168.9 1917.23   1
  -8   2   2 80788.5 1820.10   1
   8  -2  -2 83120.7 1864.79   1
  -3  -5  -4 263556. 4459.06   1
   3   5   4 252005. 4255.90   1
   3   5   4 257089. 4262.81   1
   3  -5   4 249115. 4400.44   1
  -3   5  -4 255472. 4358.96   1
   3  -5   4 257625. 4507.90   1
  -1   4   7 5485.14 378.450   1
   1  -4  -7 7612.24 499.190   1
   1  -4  -7 5750.16 408.020   1
  -1  -4   7 7174.04 847.010   1
   1   4  -7 6189.00 525.510   1
  -1  -4   7 7591.04 820.980   1
   1   4  -7 8387.75 919.900   1
  -1  -4   7 6782.75 1037.23   1
   1   7   1 108397. 2367.66   1
  -1   7  -1 100839. 2220.31   1
  -1   7  -1 108110. 2509.05   1
   1  -7   1 102846. 2263.07   1
   1   7   1 102919. 2295.35   1
   1   7   1 107492. 2377.01   1
   5   4   3 192127. 3314.45   1
  -5  -4  -3 186171. 3222.13   1
  -5  -4  -3 183325. 3038.60   1
  -5   4  -3 189211. 3282.05   1
   5  -4   3 192390. 3338.99   1
   5  -4   3 180984. 3239.53   1
  -5   4  -3 185801. 3238.78   1
  -5   4  -3 193990. 3366.24   1
  -6  -5   2 3032.76 500.030   1
  -6   5   2 3102.49 310.780   1
   6  -5  -2 4207.61 568.160   1
  -6  -5   2 3862.43 500.440   1
   6  -5  -2 2286.20 321.890   1
  -6   5   2 3612.48 497.010   1
   6   5  -2 2896.88 456.530   1
   4   5   3 12262.4 418.530   1
   4   5   3 13135.0 493.570   1
  -4  -5  -3 12332.3 549.010   1
   4  -5   3 12201.0 455.800   1
  -4   5  -3 12920.8 475.310   1
  -4   5  -3 12881.4 448.690   1
  -4   5  -3 13701.9 907.880   1
   4  -5   3 12570.2 458.760   1
  -1  -6  -4 144300. 2476.30   1
   1   6   4 144975. 2513.72   1
   1   6   4 144591. 2496.25   1
  -1   6  -4 145279. 2567.76   1
   1  -6   4 146394. 2583.19   1
   1  -6   4 145647. 2708.34   1
   1  -6   4 145742. 2659.70   1
  -1   6  -4 146832. 2612.42   1
   1  -6   4 146926. 2598.26   1
  -7   1  -2 22201.4 674.760   1
  -7  -1  -2 23555.7 831.170   1
   7   1   2 21687.7 672.170   1
  -7   1  -2 21416.7 650.980   1
   7  -1   2 20799.5 670.890   1
   1   3   7 55465.2 1439.29   1
  -1  -3  -7 53645.1 1453.97   1
  -1  -3  -7 51621.2 1395.37   1
  -1   3  -7 54183.4 1543.70   1
   1  -3   7 52850.5 1577.64   1
   1  -3   7 51762.3 1468.34   1
  -1   3  -7 53025.3 1433.02   1
   1  -3   7 53330.8 1455.92   1
  -1   3  -7 53681.8 1477.31   1
  -8  -1   5 5140.35 682.850   1
  -8   1   5 5188.17 544.600   1
   8  -1  -5 4364.84 579.690   1
   8   1  -5 4831.73 553.750   1
  -5   5   5 954.980 270.010   1
   5  -5  -5 573.140 167.760   1
  -5   5   5 720.610 231.160   1
  -5  -5   5 1308.67 375.150   1
   5   5  -5 705.340 249.970   1
  -5  -5   5 546.280 230.350   1
   5   5  -5 983.890 294.860   1
  -7   4   2 5372.38 538.400   1
  -7  -4   2 8029.59 678.750   1
   7  -4  -2 4889.99 384.890   1
   7   4  -2 6462.83 484.390   1
  -7   4   2 4790.89 371.170   1
  -7  -4   2 7563.42 578.340   1
  -4  -3  -5 2104.26 334.530   1
   4   3   5 1431.54 450.660   1
  -4   3  -5 1846.06 325.110   1
   4  -3   5 1352.58 462.440   1
  -4   3  -5 1848.75 241.910   1
   4  -3   5 1236.57 380.240   1
  -4   3  -5 1799.51 338.400   1
  -1   7   2 46482.7 1239.14   1
   1   7  -2 47955.0 1313.07   1
  -1   7   2 49235.5 1443.35   1
   1   7  -2 46555.9 1320.75   1
  -1   7   2 46123.5 1297.75   1
   1   7  -2 47330.3 1522.06   1
  -1  -7   2 47436.5 1491.37   1
   1   7  -2 47491.0 1315.51   1
  -1  -7   2 47249.9 1313.30   1
   1  -7  -2 46275.9 1228.27   1
  -4   6  -1 43960.8 1333.24   1
  -4  -6  -1 42201.4 1144.12   1
   4  -6   1 44728.2 1243.59   1
   4   6   1 40409.6 1126.81   1
  -4   6  -1 42477.7 1163.43   1
   4   6   1 44455.4 1184.21   1
   4  -6   1 41352.1 1180.07   1
  -4  -6  -1 44046.0 1236.63   1
  -4   6  -1 44684.3 1401.19   1
   8  -2  -4 268.730 171.210   1
  -8  -2   4 95.8700 49.4000   1
   8   2  -4 641.730 243.180   1
  -8   2   4 151.740 87.4200   1
  -6  -5   3 5386.32 837.080   1
  -6   5   3 5624.41 442.340   1
  -6  -5   3 5615.62 611.180   1
   6  -5  -3 4840.48 396.020   1
  -6   5   3 5198.72 464.340   1
   6   5  -3 4777.95 447.950   1
  -7  -4   3 5982.23 727.060   1
   7   4  -3 3853.89 508.020   1
  -7   4   3 5197.82 424.150   1
   7  -4  -3 3986.13 328.780   1
  -7  -4   3 5363.91 743.220   1
  -7   4   3 4147.03 317.060   1
  -6  -5   1 190689. 3372.73   1
   6   5  -1 197472. 3406.81   1
  -6   5   1 196252. 3390.50   1
   6  -5  -1 203943. 3494.95   1
  -6  -5   1 194249. 3337.69   1
   6  -5  -1 200083. 3477.85   1
  -6   5   1 196090. 3377.79   1
   2   7  -1 51252.0 1415.55   1
   2  -7  -1 49251.9 1415.60   1
   2  -7  -1 51480.1 1386.07   1
   2   7  -1 51519.7 1603.85   1
  -2  -7   1 51730.2 1538.84   1
  -2   7   1 52760.5 1549.77   1
  -2   7   1 52018.9 1385.17   1
   2   7  -1 50857.8 1397.08   1
   0  -7   2 4834.64 548.880   1
   0   7   2 4317.25 530.280   1
   0   7   2 3907.07 540.300   1
   0   7  -2 3769.89 571.020   1
   0  -7   2 3824.41 472.810   1
   0   7  -2 4177.96 449.110   1
   0   7   2 3495.08 441.210   1
  -5  -3  -4 142245. 2546.70   1
  -5   3  -4 143318. 2513.20   1
   5  -3   4 144875. 2663.49   1
  -5   3  -4 134435. 2431.30   1
   5   3   4 142781. 2546.92   1
  -5   3  -4 138018. 2456.04   1
   5  -3   4 142250. 2508.56   1
   2   7   0 65836.8 1511.51   1
   2  -7   0 66098.5 1497.80   1
  -2   7   0 69285.8 1784.81   1
  -2  -7   0 66942.1 1643.22   1
  -2   7   0 65945.7 1502.82   1
   2   7   0 69076.7 1589.23   1
   2   7   0 68053.3 1791.05   1
   2  -7   0 67879.7 1576.85   1
  -7   0   7 118.880 66.4000   1
   7   0  -7 23.6700 50.0800   1
   4   4  -7 949.430 281.360   1
  -4  -4   7 1508.00 379.500   1
   4   4  -7 1349.94 398.560   1
  -2  -2  -7 83471.2 1855.01   1
  -2   2  -7 84342.0 2014.53   1
   2   2   7 84451.9 1816.30   1
   2  -2   7 86270.0 1952.87   1
   2  -2   7 87123.0 1960.97   1
  -2   2  -7 84424.2 1899.33   1
   2  -2   7 84176.0 1918.49   1
   2   2   7 81969.7 1802.17   1
  -2  -2  -7 83435.5 1913.49   1
  -2   2  -7 84491.9 1919.74   1
  -5   0  -5 -52.900 96.9000   1
  -5   0  -5 38.1000 41.8600   1
  -5   0  -5 153.300 106.880   1
   5   0   5 179.580 127.460   1
  -8  -2   1 5226.31 467.320   1
  -8   2   1 6407.96 713.150   1
   8  -2  -1 4738.97 384.530   1
  -8   2   1 5862.96 579.310   1
   8   2  -1 4158.66 592.290   1
   2   5   5 70383.3 1556.03   1
   2  -5   5 69567.6 1602.85   1
  -2   5  -5 70084.1 1687.73   1
   2   5   5 69483.3 1581.28   1
  -2  -5  -5 69729.1 1558.76   1
   2  -5   5 67942.1 1973.10   1
   2  -5   5 68418.9 1562.70   1
   0  -5  -6 105760. 2254.93   1
   0   5   6 107976. 2298.44   1
   0   5  -6 104089. 2319.19   1
   0  -5   6 103350. 2291.34   1
   0  -5   6 107013. 2488.21   1
   0  -5   6 104722. 2324.98   1
   0  -5   6 108546. 2414.90   1
   0   5  -6 108299. 2513.64   1
   7   4  -1 30980.2 876.230   1
  -7   4   1 32168.2 925.780   1
  -7  -4   1 31174.9 907.500   1
  -7  -4   1 31303.5 890.560   1
  -7   4   1 32394.0 1069.79   1
   7  -4  -1 31742.9 1084.77   1
   5  -2  -8 31228.0 838.420   1
   5   2  -8 29353.1 917.330   1
   5  -2  -8 28953.3 817.560   1
  -5  -2   8 30370.6 924.520   1
   5   2  -8 28437.5 989.150   1
   4   6  -4 53283.9 1471.67   1
   4   6  -4 57281.7 1546.91   1
  -4   6   4 53744.5 1391.90   1
   4  -6  -4 54158.6 1396.15   1
  -4  -6   4 53737.9 1652.71   1
   4   6  -4 54229.6 1511.73   1
   4  -6  -4 53263.0 1480.64   1
   4  -6  -4 54973.9 1437.80   1
  -8  -1   0 4144.41 620.040   1
  -8   1   0 4593.27 726.230   1
   8  -1   0 3109.99 488.480   1
   8   1   0 3152.75 288.060   1
   2  -7  -2 59438.2 1553.61   1
   2   7  -2 56206.7 1654.58   1
   2  -7  -2 57011.5 1627.39   1
   2   7  -2 58961.2 1741.67   1
  -2  -7   2 56685.1 1874.74   1
  -2   7   2 56966.2 1517.55   1
  -2   7   2 59821.1 12245.8   1
   2   7  -2 56203.7 1537.48   1
  -7  -3  -1 5648.47 612.880   1
   7   3   1 4974.13 647.690   1
  -7   3  -1 5593.17 563.590   1
   7  -3   1 5171.59 410.660   1
  -7   3  -1 5090.45 415.160   1
  -2   4  -6 46405.6 1294.34   1
  -2   4  -6 45635.3 1338.92   1
   2  -4   6 44699.7 1238.29   1
  -2   4  -6 45497.7 1386.21   1
  -2  -4  -6 46673.9 1249.79   1
   2  -4   6 46793.2 1295.09   1
   2  -4   6 43916.7 1641.55   1
   2   4   6 45830.9 1249.97   1
  -7   1   7 9421.93 1957.74   1
   7  -1  -7 9372.49 1925.01   1
   7   1  -7 10501.9 750.370   1
  -7  -1   7 10428.2 608.370   1
   4   0   6 314252. 5321.15   1
  -4   0  -6 310965. 5168.29   1
  -4   0  -6 325408. 5529.68   1
  -4   0  -6 310344. 5241.64   1
  -3  -3   8 50828.5 1504.25   1
  -3  -3   8 51943.6 1404.69   1
   3   3  -8 53781.0 1574.38   1
   2   6  -5 104243. 2480.84   1
   2   6  -5 112209. 2581.88   1
  -2  -6   5 106069. 2491.97   1
  -2   6   5 103571. 2199.82   1
  -2   6   5 108216. 2294.78   1
   2   6  -5 109994. 2442.96   1
  -2  -6   5 111173. 2464.61   1
   2   6  -5 105228. 2335.41   1
  -4   5   6 29533.6 734.730   1
  -4  -5   6 30490.4 1014.63   1
   4   5  -6 31059.4 938.720   1
   4   5  -6 30591.2 1045.91   1
   4   5  -6 33071.0 1477.43   1
  -2  -3   8 15961.4 660.110   1
  -2  -3   8 15764.9 813.480   1
   2   3  -8 15193.7 655.550   1
  -2  -3   8 15478.5 612.600   1
   2   3  -8 15334.9 619.670   1
   2  -3  -8 14601.6 413.440   1
   0  -2  -8 39931.6 1103.62   1
   0   2   8 38604.7 1110.09   1
   0  -2   8 38642.7 1062.41   1
   0  -2  -8 37931.3 1089.00   1
   0  -2   8 39664.8 1372.66   1
   0   2  -8 38734.6 1086.51   1
   0  -2   8 38548.4 1084.53   1
   0   2  -8 39028.0 1109.34   1
  -3   3  -6 56061.1 1548.32   1
   3  -3   6 54458.8 1478.04   1
   3  -3   6 53381.7 1445.35   1
   3   3   6 55406.0 1464.79   1
  -3   3  -6 52823.3 1436.91   1
  -3  -3  -6 54270.8 1431.74   1
   3  -3   6 54580.0 1487.43   1
  -3   3  -6 53738.6 1525.09   1
   1   6  -5 4571.67 533.100   1
  -1   6   5 4059.29 332.670   1
  -1  -6   5 4863.67 589.790   1
  -1  -6   5 4524.10 602.910   1
  -1   6   5 4536.49 430.990   1
   1   6  -5 4374.72 565.890   1
   5   5   2 85772.7 1987.17   1
  -5  -5  -2 86319.9 1966.43   1
  -5  -5  -2 88437.6 1917.77   1
   5  -5   2 88191.1 2076.79   1
  -5   5  -2 86674.0 2042.15   1
  -5   5  -2 87542.9 2168.32   1
  -5   5  -2 87125.5 2218.53   1
   5  -5   2 87453.0 1966.18   1
   5  -1   5 7798.82 562.740   1
   5   1   5 9671.11 816.450   1
  -5   1  -5 7698.58 686.600   1
  -5  -1  -5 8304.94 594.560   1
  -5  -1  -5 8129.87 652.180   1
  -5   1  -5 7560.30 555.890   1
  -5   1  -5 8359.94 672.700   1
  -7  -4   4 9235.25 1987.64   1
  -7  -4   4 10142.2 488.380   1
   7  -4  -4 8993.98 654.310   1
  -7   4   4 8597.14 588.470   1
   7   4  -4 9967.39 894.400   1
  -7   4   4 8769.77 633.160   1
  -6   0   8 115436. 2041.76   1
   6   0  -8 120242. 2125.97   1
   6   0  -8 117635. 2036.82   1
   0  -4   7 45609.6 1253.11   1
   0  -4   7 51106.8 1628.13   1
   0  -4  -7 45799.6 1226.75   1
   0   4  -7 47310.6 1447.13   1
   0  -4   7 48107.6 1398.79   1
   0   4  -7 48656.0 1342.10   1
   0   4   7 44621.2 1167.79   1
   0  -4  -7 45912.2 1191.03   1
  -1   7  -2 72849.1 1660.38   1
   1   7   2 76637.5 1853.92   1
  -1   7  -2 73202.5 1879.33   1
   1  -7   2 73638.4 1791.94   1
   1  -7   2 74334.5 1703.62   1
   1   7   2 72046.3 1628.90   1
   1   7   2 72223.6 1620.58   1
   1  -7   2 73621.9 1718.08   1
   2   7   1 45862.6 1388.62   1
   2   7   1 45419.1 1294.37   1
  -2   7  -1 45537.1 1245.39   1
  -2  -7  -1 44252.8 1305.11   1
  -2   7  -1 46538.8 1511.50   1
   2   7   1 45566.7 1323.05   1
   2  -7   1 46128.0 1248.97   1
  -2  -7  -1 46768.6 1345.93   1
   2  -7   1 44779.4 1234.53   1
   6   0   4 5796.86 439.130   1
  -6   0  -4 5451.33 428.750   1
  -6   0  -4 6641.95 661.700   1
  -6   0  -4 5809.52 435.830   1
  -6   5   4 6878.62 525.430   1
  -6  -5   4 5149.13 425.060   1
  -6  -5   4 6089.32 693.520   1
   6   5  -4 5861.90 641.660   1
  -6   5   4 5735.72 405.890   1
   6  -5  -4 5007.94 363.360   1
  -5  -6   2 11787.8 562.840   1
   5  -6  -2 11651.0 496.520   1
   5   6  -2 11844.0 421.780   1
  -5  -6   2 10978.6 717.510   1
  -5   6   2 11418.8 386.580   1
   5  -6  -2 11594.6 491.230   1
  -5   6   2 11709.4 407.890   1
   5   6  -2 11859.3 589.990   1
  -7   2  -2 96017.0 2149.23   1
   7   2   2 96481.8 2203.65   1
   7  -2   2 96361.7 2155.46   1
  -7   2  -2 97985.2 2184.01   1
  -7  -2  -2 93472.4 2100.48   1
  -6   5   0 -60.460 150.830   1
   6  -5   0 235.680 100.870   1
   6  -5   0 241.850 211.770   1
  -6   5   0 89.3600 128.740   1
   6   5   0 182.230 117.610   1
  -4   1  -6 60445.2 1413.45   1
  -4  -1  -6 60447.9 1415.46   1
   4   1   6 59420.9 1627.52   1
   4  -1   6 60922.4 1407.80   1
  -4   1  -6 61431.6 1504.02   1
  -4  -1  -6 59049.5 1531.55   1
  -4  -1  -6 58496.5 1592.40   1
  -4   1  -6 62207.8 1517.50   1
  -6  -3   7 2166.79 335.140   1
   6   3  -7 1281.18 379.170   1
  -6  -3   7 1261.63 385.350   1
   6   3  -7 1109.60 474.670   1
   6  -3  -7 1372.63 401.190   1
  -6   3   7 1437.22 417.980   1
  -6  -4   6 72085.6 1905.86   1
  -6  -4   6 74670.5 1777.93   1
   6   4  -6 75336.1 1709.56   1
  -6   4   6 69992.3 1527.07   1
   6  -4  -6 74635.1 1606.50   1
  -6   4   6 72881.7 1597.43   1
   6   4  -6 73513.5 1686.74   1
   1   0   8 641.730 195.590   1
  -1   0  -8 462.800 154.070   1
   1   0   8 533.640 186.960   1
  -1   0  -8 889.340 283.190   1
   1   0   8 595.870 178.230   1
  -5   6   1 287.480 131.740   1
   5   6  -1 439.630 206.190   1
  -5   6   1 441.350 158.220   1
   5  -6  -1 419.060 148.890   1
   5   6  -1 286.700 184.790   1
  -5  -6   1 470.910 152.180   1
   5  -6  -1 96.5900 109.450   1
  -5  -6   1 621.790 213.090   1
  -6  -3  -3 38414.9 1156.41   1
  -6   3  -3 37623.5 1065.83   1
   6   3   3 39588.2 1120.67   1
  -6   3  -3 39618.1 1118.08   1
   6  -3   3 36469.3 1059.86   1
  -6  -3  -3 38492.4 980.220   1
  -6   3  -3 39485.9 1291.94   1
   6  -3   3 37707.3 1137.75   1
  -6  -4  -2 34299.2 946.740   1
   6   4   2 34565.3 998.390   1
  -6  -4  -2 34180.3 1263.86   1
   6  -4   2 33794.5 1114.51   1
  -6   4  -2 33112.1 1043.01   1
   6  -4   2 32263.9 926.590   1
  -6   4  -2 34063.1 1037.47   1
   8   2  -5 1707.60 409.480   1
  -8  -2   5 1671.40 411.780   1
   8  -2  -5 1621.66 427.900   1
  -8   2   5 2064.92 273.500   1
  -3  -6   5 61281.5 1818.93   1
  -3  -6   5 61914.7 1443.42   1
   3   6  -5 61129.7 1453.37   1
   3   6  -5 54638.3 1593.35   1
   3  -6  -5 60177.1 12283.5   1
  -3   6   5 59350.7 1528.68   1
  -3   6   5 58406.2 1481.76   1
   3   6  -5 60533.8 1491.35   1
   6  -1  -8 340.120 113.640   1
   6   1  -8 195.570 96.7600   1
   6  -1  -8 571.710 169.630   1
  -6  -1   8 383.620 140.190   1
  -6   1   8 377.790 122.540   1
   6   1  -8 277.910 109.640   1
  -4  -3   8 207006. 3586.21   1
   4   3  -8 204405. 3560.45   1
   4   3  -8 197375. 3461.54   1
  -4  -3   8 206978. 3611.99   1
   4   3  -8 202028. 3525.81   1
  -7  -3   6 128812. 2366.37   1
   7   3  -6 133265. 2362.73   1
  -7   3   6 127749. 2244.03   1
   7  -3  -6 127551. 2218.09   1
  -3   6  -3 18780.1 649.030   1
   3   6   3 18270.2 729.880   1
  -3   6  -3 18594.1 598.870   1
   3  -6   3 19213.4 613.700   1
   3  -6   3 18408.7 609.300   1
  -3  -6  -3 18532.2 719.730   1
   3   6   3 17613.6 537.610   1
  -8   0   6 48119.9 1299.28   1
   8   0  -6 47022.6 1304.81   1
   1  -3  -8 53011.5 1403.76   1
   1  -3  -8 49814.8 1321.09   1
   1   3  -8 52616.1 1499.57   1
  -1  -3   8 54691.6 1630.30   1
  -1  -3   8 49896.8 1384.78   1
   1   3  -8 52738.0 1434.67   1
  -1   3   8 52379.2 1363.68   1
  -1  -3   8 54257.2 1710.27   1
  -1  -3   8 52960.1 1452.32   1
  -6   1  -4 165315. 2818.89   1
  -6   1  -4 169871. 3000.22   1
   6   1   4 168310. 2945.60   1
   6  -1   4 172783. 3037.25   1
  -6   1  -4 163263. 2870.94   1
  -6  -1  -4 166302. 2910.58   1
  -6  -1  -4 161405. 2704.89   1
   1   7  -3 168876. 2965.30   1
   1   7  -3 170142. 2978.88   1
  -1   7   3 173672. 3031.98   1
  -1  -7   3 166186. 3076.48   1
   1   7  -3 170605. 3002.45   1
  -1  -7   3 168257. 2947.22   1
  -1   7   3 166950. 2847.56   1
  -1   7   3 168014. 2866.72   1
   0   6   5 79215.9 1716.12   1
   0  -6   5 80239.8 1863.02   1
   0  -6   5 80856.8 1920.17   1
   0   6  -5 81948.4 1966.08   1
   0  -6   5 79177.4 2088.94   1
   0   6  -5 82119.8 1866.82   1
   0   6   5 79874.9 1788.95   1
   0  -6  -5 78064.4 1699.81   1
  -1  -1  -8 24481.4 796.000   1
   1  -1   8 21864.8 835.070   1
   1   1   8 23845.3 722.400   1
   1  -1   8 22421.7 682.450   1
   1  -1   8 25176.9 1015.51   1
   1   1   8 24065.5 668.280   1
  -1   1  -8 21866.7 636.740   1
  -1  -1  -8 22790.0 652.890   1
  -1   1  -8 23927.8 781.200   1
  -1   1  -8 23792.8 769.990   1
   5   6  -3 3549.43 403.760   1
  -5  -6   3 5079.86 745.120   1
   5   6  -3 3200.05 404.920   1
  -5   6   3 4153.06 410.390   1
  -5   6   3 4156.62 376.110   1
   5  -6  -3 3667.23 432.200   1
   5  -6  -3 3501.64 369.610   1
  -5  -6   3 3779.55 597.280   1
   5   6  -3 4029.15 479.260   1
   3   7  -1 2077.48 237.890   1
  -3   7   1 2439.78 400.330   1
  -3  -7   1 2128.57 328.950   1
  -3   7   1 2307.20 345.450   1
   3   7  -1 2153.94 295.750   1
   3  -7  -1 2330.81 349.710   1
   3   7  -1 2381.11 320.470   1
  -3  -7   1 2616.16 387.210   1
   3  -7  -1 1491.21 441.770   1
  -8   3   3 13026.4 486.720   1
  -8   3   3 13001.1 444.510   1
   8   3  -3 12546.0 444.650   1
   8  -3  -3 12904.0 447.040   1
  -8  -3   3 12856.2 459.780   1
   2  -6   4 2728.68 356.480   1
   2  -6   4 2629.31 391.940   1
  -2   6  -4 2953.88 476.920   1
   2  -6   4 2372.73 227.730   1
   2   6   4 2714.08 314.000   1
  -2  -6  -4 3023.54 342.760   1
  -2   6  -4 2820.25 364.820   1
   2   6   4 2460.29 275.570   1
   8  -3  -2 136491. 2411.31   1
  -8   3   2 133481. 2443.17   1
  -8   3   2 127952. 2276.04   1
   8   3  -2 131127. 2345.53   1
  -8  -3   2 128193. 2295.25   1
   7  -4   0 169460. 2961.96   1
  -7  -4   0 160557. 2741.49   1
  -7   4   0 165939. 2892.81   1
  -7   4   0 164687. 2889.29   1
   7   4   0 167143. 2947.64   1
  -7  -4   0 160497. 2873.20   1
   0   7   3 77220.8 1708.71   1
   0  -7   3 79241.3 1808.11   1
   0   7   3 80376.7 1778.25   1
   0   7  -3 81856.8 1953.48   1
   0   7   3 80828.1 1870.17   1
   0  -7   3 79102.5 2102.55   1
   0   7  -3 78451.3 1830.35   1
   3   0  -9 32.0500 70.3400   1
  -3   0   9 -26.070 70.1700   1
  -3   0   9 -49.560 78.1100   1
   8  -1  -6 196064. 3396.20   1
  -8  -1   6 193563. 3333.67   1
  -8   1   6 192907. 3296.07   1
   8   1  -6 200531. 3444.12   1
   5   4  -7 2135.25 281.470   1
   5   4  -7 1572.05 400.410   1
  -5  -4   7 1852.46 272.040   1
  -5   4   7 1374.90 370.810   1
   2   7  -3 35026.9 1141.81   1
  -2   7   3 37908.8 1051.54   1
   2  -7  -3 36440.3 1030.28   1
  -2   7   3 36821.8 1008.85   1
  -2  -7   3 37943.5 1071.13   1
   2  -7  -3 38050.0 1095.43   1
   2   7  -3 36544.1 1118.70   1
   2   7  -3 38303.7 1172.96   1
  -2  -7   3 38005.6 1208.74   1
  -8  -2   0 14888.7 618.370   1
  -8   2   0 15837.3 555.130   1
   8  -2   0 15281.5 541.870   1
  -8   2   0 16056.2 621.360   1
   8   2   0 14850.7 511.330   1
   3   0   7 237.770 152.200   1
   3   0   7 80.7000 67.1900   1
  -3   0  -7 73.5500 75.9300   1
  -3   0  -7 214.900 138.800   1
  -3   0  -7 94.8500 120.380   1
   4   6   2 47116.1 1238.63   1
  -4   6  -2 46750.5 1362.31   1
  -4  -6  -2 45699.4 1247.21   1
   4  -6   2 47813.8 1426.88   1
  -4   6  -2 46456.8 1324.04   1
   4   6   2 46043.4 1289.09   1
  -4  -6  -2 45542.3 1311.05   1
  -4   6  -2 46362.5 1273.12   1
   4  -6   2 45812.9 1310.19   1
   3  -7  -2 70037.3 1622.38   1
   3  -7  -2 64918.4 1469.11   1
   3   7  -2 67478.8 1831.00   1
  -3   7   2 66381.8 1486.44   1
  -3  -7   2 66841.9 1775.70   1
   3   7  -2 66929.2 1805.92   1
   3   7  -2 70641.9 1701.21   1
   3   7   0 2732.11 423.920   1
   3  -7   0 3067.84 389.120   1
   3   7   0 1840.54 297.130   1
  -3  -7   0 2164.87 279.900   1
   3   7   0 1865.76 294.320   1
  -3   7   0 2869.09 452.790   1
   3  -7   0 2145.71 217.610   1
  -3  -7   0 2340.98 293.770   1
  -3   7   0 2750.76 371.460   1
  -7  -2   7 217.770 130.960   1
   7  -2  -7 78.9600 78.4000   1
  -7   2   7 119.160 60.5000   1
   7   2  -7 156.200 103.160   1
   5  -6   0 8044.06 563.170   1
  -5  -6   0 9956.13 428.720   1
   5  -6   0 8070.15 744.620   1
  -5   6   0 9236.66 1907.86   1
   5   6   0 9486.65 1965.66   1
   5   6   0 8923.39 667.310   1
  -5  -6   0 9154.05 1893.93   1
  -5   6   0 9145.03 1886.83   1
  -2   0   9 0.89000 43.7200   1
  -2   0   9 215.830 97.7900   1
   2   0  -9 211.520 82.0500   1
  -2   0   9 124.810 88.2800   1
   5  -2   5 44310.6 1254.05   1
  -5   2  -5 44177.2 1248.24   1
  -5  -2  -5 43959.5 1241.00   1
   5   2   5 42679.3 1171.31   1
  -5   2  -5 43485.3 1207.13   1
   5  -2   5 43457.3 1214.73   1
  -5   2  -5 45821.2 1393.43   1
   1   5   6 6796.52 480.940   1
  -1   5  -6 6261.47 527.100   1
   1  -5   6 6582.35 485.920   1
   1  -5   6 7810.94 1062.51   1
   1  -5   6 7731.92 741.830   1
  -1   5  -6 6734.60 525.400   1
  -1  -5  -6 6578.35 461.260   1
   8   3  -4 84773.9 1909.22   1
  -8  -3   4 83173.8 1900.65   1
  -8   3   4 81187.8 1829.97   1
   8  -3  -4 85034.4 1945.73   1
  -8   3   4 80917.9 1821.90   1
  -3  -1   9 9933.55 593.660   1
  -3   1   9 9891.84 368.790   1
  -3  -1   9 10598.5 407.760   1
  -3  -1   9 12822.7 841.500   1
   3   1  -9 11519.4 421.030   1
   3  -1  -9 12015.9 395.580   1
   4   0  -9 68.7000 48.6500   1
   4   0  -9 -108.67 66.3600   1
  -7  -4   5 1639.76 395.240   1
   7  -4  -5 1254.68 350.210   1
  -7  -4   5 1453.21 427.770   1
  -7   4   5 1958.05 242.380   1
  -7   4   5 1406.97 409.780   1
   7   4  -5 1275.79 391.690   1
   8   0   1 288.770 163.940   1
  -8   0  -1 153.130 135.450   1
   3  -1   7 34212.2 1041.73   1
   3   1   7 36447.1 1010.71   1
  -3   1  -7 34253.4 990.080   1
  -3  -1  -7 35922.5 1028.08   1
   3   1   7 35112.8 986.610   1
  -3   1  -7 35992.9 1162.67   1
  -3  -1  -7 36379.8 1047.90   1
  -3   1  -7 36490.5 1037.61   1
   3  -1   7 35824.8 1104.73   1
   4  -2   6 153574. 2706.59   1
  -4   2  -6 147487. 2635.19   1
   4  -2   6 149262. 2806.39   1
   4   2   6 153611. 2732.55   1
  -4   2  -6 150600. 2653.51   1
  -4  -2  -6 147732. 2589.13   1
  -4   2  -6 151647. 2625.23   1
  -4  -2  -6 152641. 2697.93   1
   2   7   2 16120.2 651.980   1
   2   7   2 15562.3 540.620   1
   2  -7   2 16358.5 565.280   1
   2  -7   2 16989.7 617.030   1
  -2   7  -2 16272.4 810.100   1
   2  -7   2 16731.8 580.150   1
  -2   7  -2 17355.2 786.440   1
   2   7   2 15551.9 651.440   1
  -2  -7  -2 17002.0 544.070   1
  -2   3  -7 7736.43 733.630   1
  -2   3  -7 6942.72 669.720   1
   2  -3   7 7863.31 823.060   1
  -2  -3  -7 7103.12 591.000   1
  -2   3  -7 7831.89 759.540   1
   2  -3   7 6580.46 600.300   1
   2  -3   7 6766.21 580.430   1
   2   3   7 7790.42 689.920   1
  -2  -3  -7 6755.16 476.170   1
   2   1  -9 2895.11 438.930   1
   2  -1  -9 2406.62 201.630   1
  -2  -1   9 2345.80 348.590   1
  -2   1   9 2910.43 406.640   1
  -2  -1   9 2950.66 474.010   1
  -2   1   9 2348.95 289.970   1
  -2  -1   9 2530.13 324.150   1
  -5  -5   6 127192. 2581.99   1
   5   5  -6 119266. 2154.84   1
   5  -5  -6 116325. 1953.65   1
  -5   5   6 119933. 2015.52   1
   5   5  -6 122424. 2271.74   1
   8   3  -1 34021.2 981.750   1
  -8  -3   1 33632.4 6889.28   1
  -8   3   1 35071.1 1108.95   1
  -8   3   1 33255.5 1058.33   1
   8  -3  -1 34199.7 974.200   1
  -7   0  -3 301.960 167.790   1
   7   0   3 39.4900 122.660   1
  -7   0  -3 247.960 146.050   1
   6  -2  -8 3032.10 358.000   1
   6   2  -8 2584.84 304.190   1
  -6   2   8 2297.23 212.190   1
   6   2  -8 3378.76 415.490   1
   4   6  -5 3425.28 521.450   1
   4  -6  -5 3717.96 326.210   1
   4   6  -5 2987.16 406.590   1
  -4  -6   5 3682.71 367.630   1
  -4   6   5 2996.75 320.970   1
   4   6  -5 2611.97 308.550   1
   4  -6  -5 2905.05 271.580   1
   4   1  -9 342.100 106.590   1
   4  -1  -9 583.130 182.910   1
   4   1  -9 580.890 181.390   1
  -4  -1   9 323.540 152.310   1
   4  -1  -9 576.200 171.310   1
  -4   1   9 604.250 190.290   1
   6   5  -5 130203. 2342.45   1
  -6   5   5 134204. 2318.24   1
  -6  -5   5 132630. 2404.91   1
  -6   5   5 129121. 2239.41   1
   6   5  -5 135230. 2411.73   1
  -6  -5   5 130009. 2554.61   1
   6  -5  -5 134161. 2287.39   1
   8   1   1 12029.1 430.170   1
  -8   1  -1 12191.7 444.890   1
  -8  -1  -1 10232.4 469.230   1
   8  -1   1 11206.5 450.610   1
   5   3  -8 115388. 23550.6   1
   5   3  -8 112939. 2526.89   1
  -5  -3   8 117949. 2344.22   1
   6  -2   4 857.250 268.170   1
  -6   2  -4 1001.66 317.450   1
  -6  -2  -4 743.250 211.830   1
  -6   2  -4 472.110 139.150   1
  -6   2  -4 775.040 261.070   1
  -6  -5  -1 165688. 3033.88   1
   6  -5   1 177907. 3095.99   1
  -6  -5  -1 170149. 2886.43   1
  -6   5  -1 172631. 3073.93   1
   6   5   1 173415. 3036.26   1
   6  -5   1 169520. 3020.83   1
  -6   5  -1 170456. 2982.54   1
  -1  -7  -3 797.130 236.490   1
   1   7   3 697.350 203.050   1
  -1   7  -3 465.630 203.050   1
   1  -7   3 812.800 248.870   1
   1   7   3 1009.93 314.220   1
   1   7   3 845.020 267.850   1
  -1   7  -3 528.790 249.390   1
   1  -7   3 894.890 265.050   1
   1  -7   3 795.910 266.590   1
   5   6  -4 35611.5 1072.04   1
   5  -6  -4 35805.3 992.090   1
   5  -6  -4 36584.7 1032.40   1
   5   6  -4 35484.6 1044.50   1
  -5  -6   4 35916.1 1283.69   1
  -5  -6   4 38881.7 1191.64   1
  -5   6   4 35004.4 1038.81   1
   5   6  -4 36880.9 1051.54   1
   1  -4   7 4200.15 334.380   1
  -1  -4  -7 5778.14 522.790   1
   1   4   7 5784.98 536.220   1
  -1   4  -7 4627.00 385.150   1
   1  -4   7 5207.61 614.780   1
  -1   4  -7 5461.72 651.960   1
   1  -4   7 4856.82 593.720   1
  -1   2  -8 164999. 2857.58   1
  -1   2  -8 171548. 2985.81   1
  -1  -2  -8 166972. 2842.86   1
   1   2   8 159601. 2700.43   1
   1  -2   8 166949. 2941.43   1
   1  -2   8 165589. 2876.85   1
   1  -2   8 165800. 2884.65   1
   1   2   8 167157. 2850.48   1
  -1   2  -8 163635. 2850.70   1
  -1  -2  -8 170067. 2908.21   1
   0  -3   8 47816.2 1376.88   1
   0  -3  -8 45960.5 1195.14   1
   0   3  -8 48051.8 1352.68   1
   0  -3   8 46815.3 1426.43   1
   0  -3   8 46825.4 1281.06   1
   0   3  -8 47071.3 1287.23   1
   0   3   8 47239.4 1343.25   1
   0  -3  -8 46197.0 1247.18   1
   3   7  -3 55393.8 1619.72   1
   3  -7  -3 57648.4 1505.12   1
   3   7  -3 58270.4 1812.79   1
  -3  -7   3 55001.3 1707.95   1
  -3   7   3 55903.2 1462.98   1
   3   7  -3 55268.3 1774.51   1
   3  -7  -3 55461.7 1466.82   1
   3   7   1 10397.4 397.780   1
   3  -7   1 10625.6 427.710   1
   3   7   1 11187.1 465.570   1
  -3  -7  -1 11268.5 645.880   1
  -3   7  -1 10717.3 497.530   1
  -3  -7  -1 10808.0 449.000   1
   3  -7   1 10914.4 406.660   1
  -3   7  -1 11133.7 399.780   1
  -4   5  -4 1022.12 326.330   1
   4  -5   4 1081.50 338.270   1
  -4   5  -4 1018.92 318.190   1
   4  -5   4 766.750 228.160   1
  -4   5  -4 1799.95 272.510   1
   4   5   4 1312.40 375.960   1
  -4  -5  -4 1481.12 426.860   1
  -1   6  -5 68672.3 1787.47   1
   1   6   5 73100.1 1647.02   1
   1  -6   5 71744.1 1661.63   1
  -1   6  -5 68938.0 1595.30   1
   1   6   5 70795.0 1622.23   1
  -1  -6  -5 75476.1 1704.67   1
   1  -6   5 71730.4 1775.27   1
   1  -6   5 71207.4 2300.09   1
   1  -6   5 69667.0 1720.89   1
   4   4   5 -12.800 102.070   1
  -4   4  -5 209.750 149.760   1
   4  -4   5 -35.110 490.160   1
  -4   4  -5 259.650 196.560   1
  -4   4  -5 -29.450 410.550   1
   4  -4   5 -182.35 137.920   1
  -4  -4  -5 167.990 107.270   1
   1   0  -9 225.790 109.580   1
  -1   0   9 -2.3000 56.3100   1
  -1   0   9 32.9700 72.6700   1
  -1   0   9 468.430 204.410   1
  -7  -1  -3 28.6100 125.530   1
  -7   1  -3 353.940 199.180   1
   7   1   3 289.130 165.150   1
   7  -1   3 140.510 105.440   1
  -7   1  -3 62.6200 76.0800   1
  -2  -5   7 40215.3 1139.42   1
   2   5  -7 42812.8 1207.55   1
  -2  -5   7 42359.3 1325.03   1
   2   5  -7 43003.1 1346.09   1
   9   0  -3 -117.50 133.950   1
  -9   0   3 -18.770 130.080   1
  -8  -2   6 3369.91 414.730   1
  -8   2   6 2638.84 362.090   1
   8   2  -6 2167.92 260.230   1
   8  -2  -6 3010.62 373.850   1
  -5  -4  -4 78504.3 1774.22   1
   5   4   4 76939.7 1748.73   1
   5  -4   4 69781.7 1713.83   1
  -5   4  -4 77275.5 1925.36   1
   5  -4   4 75480.2 1730.06   1
  -5   4  -4 74298.3 1750.90   1
  -5   4  -4 75700.8 1758.40   1
  -7   3  -2 5421.22 567.120   1
   7  -3   2 4680.11 396.180   1
  -7   3  -2 5395.87 532.030   1
  -7  -3  -2 4825.88 388.680   1
   7   3   2 5382.58 623.060   1
   3   5  -7 60350.2 12335.5   1
  -3  -5   7 59534.7 1604.78   1
  -3  -5   7 60496.8 1507.35   1
   3   5  -7 60918.2 1442.19   1
   3   5  -7 61741.7 1482.26   1
  -3   5  -5 15254.9 493.330   1
  -3   5  -5 16501.5 821.430   1
  -3  -5  -5 16392.9 510.090   1
   3   5   5 16857.0 519.040   1
  -3   5  -5 16329.2 586.780   1
   3  -5   5 17466.9 654.980   1
   3   5   5 16315.9 489.420   1
   5   0  -9 122.620 54.2600   1
   5   0  -9 -1.6600 52.5200   1
   9   0  -4 60078.0 1636.82   1
  -9   0   4 56563.0 1548.75   1
   8   3  -5 12005.9 965.170   1
   8  -3  -5 10100.0 596.520   1
  -8   3   5 10761.2 504.610   1
  -8  -3   5 11434.4 625.320   1
   9   0  -2 11992.8 536.010   1
  -9   0   2 11631.7 528.600   1
  -5  -6  -1 38817.2 1108.70   1
   5  -6   1 39309.7 1154.27   1
   5   6   1 39980.1 1133.23   1
  -5  -6  -1 40037.5 1153.20   1
  -5   6  -1 42452.6 1487.42   1
   5  -6   1 41089.8 1156.83   1
   5   6   1 38756.6 1173.56   1
  -5   6  -1 39925.3 1237.78   1
  -5   6  -1 40227.5 1199.24   1
  -1  -1   9 18816.9 697.710   1
  -1   1   9 18088.6 505.680   1
  -1  -1   9 18462.3 492.960   1
  -1   1   9 18150.8 493.530   1
  -1  -1   9 18752.4 595.940   1
  -1   1   9 18331.4 463.710   1
   1   1  -9 18834.4 527.800   1
   1  -1  -9 18535.1 561.910   1
  -9  -1   3 22852.0 681.950   1
  -9   1   3 22739.5 648.320   1
   9   1  -3 22528.3 637.780   1
   9  -1  -3 23503.2 683.540   1
   3  -2  -9 7058.05 298.510   1
   3   2  -9 7455.74 653.620   1
  -3  -2   9 6566.43 366.910   1
  -3   2   9 7216.34 297.510   1
  -3  -2   9 8678.16 1028.44   1
   3  -2  -9 6944.05 295.890   1
  -1  -5   7 121979. 2326.79   1
  -1  -5   7 120153. 2204.57   1
   1   5  -7 124095. 2294.44   1
  -1  -5   7 116737. 2259.38   1
   1   5  -7 120459. 2240.60   1
  -1   5   7 118927. 2035.19   1
   1  -5  -7 117409. 2014.69   1
   1   7  -4 19011.0 655.110   1
  -1   7   4 17960.8 486.930   1
  -1  -7   4 19446.7 639.150   1
  -1   7   4 18377.1 552.830   1
   1   7  -4 19754.9 591.510   1
  -1  -7   4 18922.9 947.150   1
  -1   7   4 18573.1 487.460   1
   5  -5   3 8313.79 394.550   1
  -5   5  -3 10482.8 839.310   1
   5   5   3 9105.12 423.730   1
  -5   5  -3 10160.8 848.740   1
  -5   5  -3 9496.99 705.400   1
  -5  -5  -3 8876.04 440.170   1
  -5  -5  -3 8827.40 372.320   1
   3   2   7 9964.53 379.790   1
  -3  -2  -7 11317.6 460.940   1
   3   2   7 10251.3 585.310   1
   3  -2   7 10457.3 455.450   1
  -3   2  -7 10850.5 473.700   1
   3  -2   7 11163.2 854.870   1
  -3   2  -7 10759.1 515.680   1
   3  -2   7 10419.2 488.120   1
  -3  -2  -7 10714.8 811.170   1
  -3   2  -7 11523.0 476.900   1
   7   0  -8 141419. 2521.74   1
  -7   0   8 137463. 2478.45   1
  -7  -4  -1 113399. 2133.56   1
   7   4   1 112002. 2073.52   1
  -7   4  -1 113380. 2095.43   1
   7  -4   1 113079. 2085.30   1
  -7  -4  -1 110344. 1944.53   1
  -7   4  -1 109604. 2051.10   1
  -3  -4   8 159494. 2877.41   1
   3   4  -8 165601. 3085.07   1
  -3  -4   8 159147. 2894.80   1
   3   4  -8 160324. 2862.23   1
   2   4  -8 13536.0 1083.67   1
  -2  -4   8 11889.7 495.320   1
  -2  -4   8 11914.1 556.050   1
   2   4  -8 12869.9 3592.37   1
  -2  -4   8 12308.6 745.840   1
  -2  -7   4 1397.01 241.860   1
   2   7  -4 1462.57 230.930   1
   2   7  -4 1546.58 263.220   1
   2   7  -4 1788.05 259.520   1
  -2   7   4 1585.90 196.980   1
  -2  -7   4 1267.67 191.840   1
   2   7  -4 2232.33 398.920   1
  -2   7   4 1440.34 200.340   1
   3   4   6 21783.2 700.130   1
  -3   4  -6 22806.2 636.080   1
   3  -4   6 22285.2 644.110   1
   3  -4   6 24398.6 988.530   1
  -3   4  -6 22401.8 808.580   1
  -3   4  -6 22191.4 620.910   1
   3  -4   6 22626.0 711.000   1
  -3  -4  -6 22127.3 580.670   1
  -2  -2   9 -78.890 135.540   1
  -2   2   9 -43.120 62.3500   1
  -2  -2   9 37.0400 121.830   1
  -2   2   9 -12.980 48.4900   1
  -2  -2   9 -95.920 93.8500   1
   2  -2  -9 -167.67 93.2500   1
   2   2  -9 121.060 95.3800   1
   5   1  -9 1757.43 256.310   1
   5  -1  -9 1319.36 173.260   1
   5   1  -9 1433.70 208.610   1
   5  -1  -9 1621.33 210.760   1
  -9  -1   4 299291. 5188.37   1
   9   1  -4 292262. 5055.72   1
  -9   1   4 287592. 4978.16   1
   4   7  -1 12461.0 723.550   1
  -4   7   1 12379.5 509.930   1
   4   7  -1 12469.2 519.980   1
  -4   7   1 12478.3 538.620   1
  -4  -7   1 12383.9 720.650   1
   4  -7  -1 12491.2 514.170   1
  -4  -7   1 11825.6 624.390   1
   4   7  -1 12474.8 659.770   1
   4  -7  -1 10609.9 469.270   1
   9  -1  -2 93503.1 1761.86   1
   9   1  -2 94549.4 1789.25   1
  -9  -1   2 91144.8 1727.12   1
  -9   1   2 92115.6 1741.00   1
  -7  -5   2 1163.31 214.750   1
  -7   5   2 992.390 153.880   1
   7  -5  -2 915.300 206.290   1
   7   5  -2 936.170 201.300   1
  -7  -5   2 1221.24 239.680   1
  -7   5   2 1083.99 198.840   1
  -2   6   6 9316.01 389.450   1
  -2  -6   6 8874.13 419.130   1
   2   6  -6 9610.46 621.930   1
   2   6  -6 9557.65 607.190   1
  -2   6   6 8191.19 345.220   1
  -2  -6   6 8312.04 434.210   1
  -8   0   7 211.510 82.7800   1
   8   0  -7 -43.760 91.1900   1
  -4   7   2 36862.7 1120.05   1
   4  -7  -2 38964.0 1069.65   1
  -4  -7   2 40052.1 1349.46   1
   4   7  -2 40347.9 1145.18   1
  -4  -7   2 38462.8 1109.26   1
   4   7  -2 39343.2 1210.36   1
   4  -7  -2 37227.9 1197.93   1
   4   7  -2 37628.4 1177.25   1
   7   5  -3 287.820 125.840   1
  -7   5   3 740.870 135.340   1
  -7  -5   3 451.700 146.850   1
   7  -5  -3 192.220 91.7800   1
  -7  -5   3 641.540 210.270   1
  -7   5   3 515.810 158.820   1
  -4  -2   9 3221.65 448.160   1
  -4   2   9 1885.08 212.260   1
  -4  -2   9 1575.70 189.970   1
   4   2  -9 1625.23 243.550   1
   4  -2  -9 1732.57 175.770   1
   4  -2  -9 1762.19 177.330   1
   4   2  -9 2095.04 287.610   1
  -8   2  -1 3136.35 493.810   1
  -8   2  -1 3843.75 596.110   1
   8  -2   1 2304.24 372.900   1
   8   2   1 2213.85 407.720   1
  -8  -2  -1 2165.51 262.940   1
   2   0   8 77189.3 1468.84   1
  -2   0  -8 79866.2 1591.00   1
   2   0   8 78175.3 1480.99   1
   2   0   8 80120.6 1495.97   1
  -2   0  -8 81693.3 1623.00   1
   8   3   0 192510. 3421.91   1
   8  -3   0 187386. 3351.64   1
  -8   3   0 182049. 3244.02   1
  -8   3   0 187439. 3337.97   1
  -8  -3   0 186603. 3327.30   1
   7  -1  -8 12771.0 498.750   1
  -7  -1   8 13271.3 623.890   1
   7   1  -8 13752.8 647.200   1
  -7   1   8 13564.8 551.520   1
  -7  -3   7 20285.4 783.350   1
  -7   3   7 18876.0 522.530   1
   7  -3  -7 17938.0 472.210   1
  -7  -3   7 19548.3 676.290   1
   7   3  -7 19176.4 590.900   1
   0  -7   4 24572.5 716.000   1
   0   7  -4 24954.6 702.940   1
   0   7   4 24381.2 648.340   1
   0   7  -4 23423.2 643.050   1
   0   7   4 24245.5 636.940   1
  -4  -5   7 182644. 3279.99   1
   4   5  -7 188265. 3840.55   1
   4   5  -7 181004. 3339.94   1
   4   5  -7 182293. 3248.66   1
   6   4  -7 4593.61 1374.76   1
  -6   4   7 4203.39 392.450   1
  -6  -4   7 4499.04 1314.06   1
   6  -4  -7 3343.85 292.300   1
  -6   4   7 3467.17 331.470   1
   6   4  -7 4283.26 619.160   1
  -6  -4   7 4930.23 619.730   1
   1   6  -6 50755.8 1468.45   1
  -1  -6   6 48501.0 1390.79   1
  -1   6   6 45013.9 1182.88   1
  -1   6   6 48356.4 1275.16   1
   1   6  -6 50160.6 1409.87   1
  -1  -6   6 47894.7 1426.99   1
  -6   4  -3 21087.4 759.540   1
  -6  -4  -3 19329.2 489.360   1
  -6  -4  -3 19694.4 658.900   1
  -6   4  -3 21400.5 596.290   1
   6   4   3 19849.8 703.400   1
  -6   4  -3 19957.0 660.010   1
   6  -4   3 20329.8 672.140   1
   6  -4   3 20350.7 636.100   1
  -5   3  -5 46.1500 72.8000   1
  -5   3  -5 259.880 105.300   1
   5  -3   5 174.320 86.9000   1
  -5   3  -5 -160.73 144.230   1
  -5  -3  -5 182.550 86.6700   1
   5   3   5 31.8400 118.710   1
   5  -3   5 148.040 128.940   1
  -7   2  -3 9077.37 442.130   1
  -7  -2  -3 9055.16 665.700   1
   7   2   3 8446.06 391.160   1
   7  -2   3 9369.25 428.270   1
  -7   2  -3 8620.07 548.640   1
  -3   6   6 15213.8 401.980   1
   3   6  -6 15153.8 519.320   1
  -3  -6   6 14795.7 612.360   1
   3   6  -6 14708.2 489.630   1
  -3  -6   6 16400.1 513.670   1
   3  -6  -6 16869.3 456.940   1
   3   6  -6 15569.3 527.150   1
   3   6  -6 15898.8 1151.36   1
  -3   6   6 15602.2 453.080   1
  -4  -4   8 327.870 132.840   1
  -4  -4   8 216.130 148.520   1
   4   4  -8 13.1500 128.210   1
   4   4  -8 145.910 71.5500   1
   4   4  -8 238.660 100.730   1
   7  -4  -6 47127.9 1241.09   1
  -7  -4   6 48225.9 1414.45   1
  -7   4   6 47586.8 1306.54   1
  -7  -4   6 46178.2 1604.00   1
  -7   4   6 47196.7 1256.79   1
   7   4  -6 47329.2 1325.42   1
  -8   1   7 195.970 103.290   1
   8   1  -7 145.060 82.0600   1
   8  -1  -7 110.130 94.4800   1
  -8  -1   7 490.790 144.160   1
  -3  -6  -4 5625.40 497.250   1
   3  -6   4 5256.71 768.290   1
  -3   6  -4 4343.32 544.710   1
   3   6   4 5213.28 541.240   1
   3  -6   4 4352.23 765.910   1
  -3   6  -4 4340.28 422.690   1
   3   6   4 4425.78 1268.30   1
   9   0  -5 130.350 125.950   1
  -9   0   5 336.220 114.430   1
   4  -7   0 22671.8 705.100   1
  -4   7   0 23687.8 704.880   1
   4  -7   0 22568.4 788.590   1
  -4   7   0 22812.7 684.650   1
  -4  -7   0 22916.0 681.310   1
   4   7   0 21661.4 765.590   1
  -4  -7   0 23248.8 799.180   1
   4   7   0 21816.9 770.440   1
  -7   5   1 31013.9 807.290   1
   7  -5  -1 33269.8 963.630   1
  -7  -5   1 30195.9 773.640   1
  -7  -5   1 30908.3 847.000   1
   7   5  -1 34205.4 1003.22   1
  -7   5   1 31045.7 1051.23   1
   2  -1   8 152038. 2751.77   1
  -2   1  -8 152293. 2720.26   1
   2  -1   8 153475. 2738.61   1
   2   1   8 152576. 2695.59   1
  -2   1  -8 151253. 2701.95   1
  -2  -1  -8 151577. 2699.31   1
   2   1   8 144995. 2532.20   1
   2  -1   8 151451. 2672.02   1
  -2  -1  -8 145916. 2581.31   1
  -2   1  -8 147895. 2639.65   1
   9   0  -1 81.6900 118.120   1
  -9   0   1 252.360 190.820   1
  -1  -4   8 2547.82 395.000   1
  -1  -4   8 2545.00 403.620   1
   1  -4  -8 1491.28 139.640   1
   1   4  -8 2458.75 355.580   1
   1  -4  -8 1867.92 181.280   1
  -1   4   8 1770.64 200.260   1
  -1  -4   8 2017.26 363.640   1
   1   4  -8 2074.21 312.420   1
  -6   6   2 15260.3 553.200   1
  -6  -6   2 15258.3 602.330   1
   6   6  -2 15442.7 523.540   1
  -6   6   2 14532.1 429.320   1
   6  -6  -2 14646.2 524.140   1
  -6  -6   2 14752.9 563.100   1
   6  -6  -2 14726.9 446.260   1
   4   6   3 2024.14 270.460   1
   4   6   3 2412.71 304.700   1
  -4   6  -3 2404.64 410.510   1
   4  -6   3 2764.96 379.010   1
  -4   6  -3 2729.23 469.150   1
   4  -6   3 1911.96 375.110   1
  -4   6  -3 2075.09 300.540   1
  -4  -6  -3 2976.44 398.620   1
   2   7   3 18575.3 514.370   1
   2   7   3 20124.2 746.840   1
   2  -7   3 17815.3 586.390   1
  -2  -7  -3 18268.6 559.220   1
  -2   7  -3 19366.3 579.280   1
   2  -7   3 17955.4 704.720   1
  -2   7  -3 18690.4 581.070   1
   2  -7   3 17977.3 803.090   1
   2  -7   3 18306.1 543.020   1
   2   5   6 30604.3 752.260   1
   2  -5   6 30973.1 780.350   1
   2  -5   6 31789.8 8794.16   1
  -2   5  -6 32870.1 1215.95   1
  -2   5  -6 30357.8 800.490   1
   2   5   6 29575.7 795.140   1
   2  -5   6 31688.7 1278.32   1
  -2  -5  -6 30651.2 795.410   1
   4  -3   6 1671.32 305.300   1
  -4   3  -6 2341.61 414.780   1
   4  -3   6 2136.33 361.850   1
  -4   3  -6 1726.74 255.730   1
  -4   3  -6 2267.34 360.900   1
  -4  -3  -6 1684.12 193.550   1
   4   3   6 1908.39 264.700   1
  -3   7   4 8046.02 354.770   1
   3   7  -4 7892.48 948.170   1
  -3  -7   4 8350.06 479.640   1
  -3   7   4 7769.04 444.220   1
   3  -7  -4 8138.47 485.340   1
   3   7  -4 8294.36 454.140   1
   3  -7  -4 7929.71 377.190   1
   3   7  -4 9389.94 995.640   1
  -3  -7  -2 3586.71 467.150   1
   3   7   2 3430.77 461.400   1
   3  -7   2 3911.02 633.270   1
  -3   7  -2 3429.65 505.930   1
  -3  -7  -2 4030.61 590.730   1
   3   7   2 3485.22 498.380   1
  -3   7  -2 4104.22 716.210   1
   3  -7   2 3417.09 555.130   1
  -8   4   3 1277.95 193.420   1
  -8  -4   3 1480.29 260.210   1
   8  -4  -3 1050.88 161.920   1
  -8   4   3 1526.62 252.630   1
  -8  -4   3 1046.84 178.260   1
   8   4  -3 805.060 162.090   1
   0   0  -9 179.210 73.3300   1
   0   0   9 102.830 51.7500   1
   0   0  -9 567.120 147.910   1
   5   6  -5 64.2100 122.200   1
  -5  -6   5 280.060 137.660   1
   5  -6  -5 233.680 107.640   1
  -5   6   5 123.910 59.4900   1
   5   6  -5 156.460 116.750   1
   5   6  -5 113.910 184.870   1
   5  -6  -5 514.160 123.030   1
  -7  -5   4 24874.2 798.620   1
  -7   5   4 25026.1 736.820   1
  -7  -5   4 24315.5 918.770   1
   7   5  -4 25360.7 763.310   1
  -7   5   4 24242.4 708.230   1
   7  -5  -4 24687.5 707.220   1
   4  -7  -3 98146.2 1765.28   1
   4   7  -3 92904.2 1748.60   1
   4   7  -3 95938.1 1901.85   1
   4  -7  -3 97427.9 1763.12   1
  -4   7   3 99585.1 1834.90   1
   4  -7  -3 99187.7 1785.22   1
  -4  -7   3 95235.6 2124.82   1
   4   7  -3 100360. 1955.62   1
  -1  -2   9 9925.57 637.270   1
  -1  -2   9 10631.9 799.290   1
   1  -2  -9 9271.63 492.530   1
  -1  -2   9 10326.3 540.280   1
  -1  -2   9 10293.0 641.180   1
   1  -2  -9 9644.39 360.230   1
   1   2  -9 9729.96 424.760   1
  -1   2   9 10065.1 526.020   1
  -6  -3   8 1987.88 371.450   1
   6   3  -8 1824.25 285.050   1
   6  -3  -8 1698.97 224.010   1
  -6   3   8 1170.34 172.010   1
   6   3  -8 1571.58 228.780   1
   0  -5   7 515.660 129.510   1
   0   5  -7 455.380 199.710   1
   0   5   7 619.410 189.190   1
   0  -5  -7 443.960 113.590   1
   0  -5   7 311.480 108.840   1
   0  -5   7 245.470 113.820   1
   0   5  -7 379.160 146.410   1
   0  -5   7 481.340 168.040   1
  -8   4   2 6967.72 328.140   1
  -8   4   2 7088.92 355.210   1
  -8  -4   2 7713.36 392.450   1
   8  -4  -2 7509.10 392.490   1
  -8  -4   2 8484.28 599.530   1
   8   4  -2 7822.10 374.940   1
  -9  -2   3 -43.150 105.670   1
   9   2  -3 -146.57 122.300   1
   9  -2  -3 250.920 166.560   1
  -9   2   3 -86.800 104.480   1
  -6  -6   3 25192.9 820.820   1
   6  -6  -3 24451.5 604.450   1
   6  -6  -3 24908.2 851.460   1
  -6   6   3 23764.8 735.270   1
   6   6  -3 23835.5 839.510   1
  -6  -6   3 23908.3 690.310   1
  -6   6   3 25077.0 806.610   1
   9  -1  -5 8316.69 410.130   1
  -9  -1   5 8692.48 520.840   1
  -9   1   5 9031.37 535.950   1
   9   1  -5 7883.75 661.110   1
  -6  -6   1 6742.19 705.820   1
  -6  -6   1 5028.85 683.280   1
   6   6  -1 5133.05 625.180   1
  -6   6   1 6170.45 533.570   1
   6  -6  -1 4816.29 259.590   1
  -6   6   1 4798.69 245.150   1
   6  -6  -1 6180.16 662.940   1
   9  -1  -1 933.750 177.980   1
  -9   1   1 1225.46 192.740   1
   9   1  -1 1012.98 179.430   1
  -9  -1   1 1590.79 253.230   1
  -6   3  -4 78029.1 1536.64   1
  -6  -3  -4 76656.6 1494.70   1
   6  -3   4 77670.4 1724.94   1
   6   3   4 77530.3 1485.20   1
  -6   3  -4 78003.7 1685.63   1
   6  -3   4 78885.5 1526.59   1
  -6  -5   6 81952.4 1620.63   1
   6   5  -6 85362.9 1626.24   1
  -6   5   6 80629.8 1444.69   1
   6  -5  -6 81951.1 1453.15   1
  -6  -5   6 84100.7 1658.74   1
  -6   5   6 85617.8 1514.01   1
   6   5  -6 81510.9 1578.75   1
   1  -3   8 -12.560 119.790   1
  -1   3  -8 276.620 154.070   1
  -1  -3  -8 150.350 92.5900   1
   1  -3   8 134.050 71.2300   1
  -1  -3  -8 43.3900 39.7900   1
   1   3   8 1.20000 62.7700   1
  -1   3  -8 -3.0700 112.710   1
   1  -3   8 124.200 122.470   1
  -8   0  -2 60198.4 1673.11   1
   8   0   2 66334.9 1801.53   1
   5   2  -9 78425.8 1652.70   1
   5  -2  -9 76946.6 1363.62   1
   5  -2  -9 72379.3 19987.1   1
   5   2  -9 76713.1 1545.73   1
  -5  -2   9 75299.6 20806.3   1
   9  -2  -4 28094.0 739.380   1
  -9   2   4 28008.2 822.540   1
  -9  -2   4 27982.7 814.570   1
   9   2  -4 28193.3 826.890   1
  -6   5  -2 45344.2 1298.62   1
   6  -5   2 43050.9 1405.84   1
  -6  -5  -2 45373.3 1198.38   1
  -6   5  -2 48794.5 1439.05   1
  -6   5  -2 42555.4 1188.29   1
   6   5   2 47637.2 1326.03   1
  -6  -5  -2 45904.7 1278.17   1
   6  -5   2 44250.8 1430.37   1
   0  -1  -9 573.940 148.840   1
   0  -1   9 417.400 126.610   1
   0   1   9 336.030 123.850   1
   0   1   9 346.160 109.020   1
   0  -1   9 91.5300 108.520   1
   0   1   9 495.370 126.360   1
   0   1  -9 272.040 89.5600   1
   0  -1  -9 340.150 167.560   1
   0  -1   9 405.920 143.630   1
  -9  -2   2 8998.11 691.190   1
   9   2  -2 8792.57 768.790   1
  -9   2   2 8038.73 390.580   1
   9  -2  -2 8235.93 397.770   1
   2  -6   5 30015.5 860.590   1
  -2   6  -5 32449.2 972.440   1
   2   6   5 32028.5 8863.93   1
  -2  -6  -5 31262.2 818.580   1
  -2   6  -5 33624.6 1163.50   1
   2   6   5 33046.3 1023.12   1
   2  -6   5 31326.2 867.960   1
   2  -6   5 31634.9 796.040   1
   5   0   6 250984. 4392.79   1
  -5   0  -6 250746. 4382.40   1
  -5   0  -6 257165. 4386.43   1
  -5   0  -6 255739. 4460.21   1
   0   6  -6 213.860 169.510   1
   0  -6   6 73.4300 121.780   1
   0   6  -6 153.850 148.610   1
   0   6   6 308.840 122.280   1
   0  -6   6 263.480 128.160   1
   0  -6   6 173.720 105.720   1
   0  -6  -6 191.970 73.5200   1
  -8   4   4 183.590 64.2900   1
   8  -4  -4 109.650 92.4400   1
  -8   4   4 202.490 103.740   1
  -8  -4   4 410.120 159.490   1
   8   4  -4 261.060 118.910   1
  -8  -4   4 230.870 120.830   1
   6   0  -9 -170.08 69.4300   1
   6   0  -9 73.4200 53.4200   1
   0   8   0 6253.61 340.470   1
   0   8   0 7001.37 421.660   1
   0   8   0 7309.80 688.750   1
   0  -8   0 6534.59 333.630   1
   8   3  -6 40932.3 1182.91   1
  -8  -3   6 36156.6 1207.83   1
   8  -3  -6 37345.5 1047.14   1
  -8   3   6 37498.3 1029.16   1
   1   7   4 1649.24 250.560   1
  -1  -7  -4 1808.40 293.750   1
   1   7   4 1654.72 241.280   1
   1  -7   4 1248.22 180.960   1
  -1   7  -4 2017.17 328.460   1
   1  -7   4 1375.81 212.360   1
   1  -7   4 1814.13 268.200   1
   1   7   4 1780.86 310.710   1
  -1   7  -4 2499.51 341.420   1
  -6   0  -5 -69.510 147.780   1
   6   0   5 0.82000 109.630   1
  -6   0  -5 26.4100 34.5800   1
  -6   0  -5 122.940 104.190   1
  -7  -2   8 31177.2 1555.70   1
   7  -2  -8 29940.0 685.450   1
   7   2  -8 31057.7 780.240   1
   7   2  -8 29672.2 755.200   1
  -7   2   8 31204.1 789.670   1
   4   6  -6 4275.58 553.510   1
  -4   6   6 4018.58 355.500   1
  -4   6   6 3636.11 334.520   1
  -4  -6   6 5505.58 548.350   1
   4   6  -6 4244.91 666.070   1
   4  -6  -6 4278.26 396.240   1
   4   6  -6 4624.27 1387.71   1
  -2   4  -7 1060.04 268.410   1
   2  -4   7 715.440 157.660   1
   2  -4   7 909.120 174.310   1
  -2   4  -7 1330.67 229.660   1
   2   4   7 736.690 110.950   1
  -2  -4  -7 1177.20 190.660   1
  -2   4  -7 537.410 165.980   1
  -8  -1  -2 2939.87 432.740   1
  -8   1  -2 3172.03 449.990   1
   8   1   2 2651.19 364.200   1
   8  -1   2 1727.08 217.000   1
  -8   1  -2 3020.79 481.770   1
  -5   6  -2 2361.54 407.300   1
   5   6   2 1699.69 204.470   1
  -5  -6  -2 2111.93 329.160   1
   5  -6   2 1473.18 348.800   1
  -5   6  -2 1613.84 257.230   1
   5   6   2 1654.67 247.520   1
  -5  -6  -2 1736.98 229.010   1
   5  -6   2 620.970 411.700   1
  -5   6  -2 1625.30 364.740   1
  -8  -4   1 7816.94 595.590   1
   8   4  -1 6120.52 734.620   1
  -8   4   1 7336.62 677.980   1
   8  -4  -1 5487.78 305.560   1
  -8  -4   1 6469.92 354.200   1
  -8   4   1 6041.20 395.290   1
   0   8   1 178583. 3151.77   1
   0   8  -1 191007. 3372.13   1
   0  -8   1 174460. 3169.54   1
   0  -8   1 183154. 3240.73   1
   0   8   1 179790. 3172.88   1
   0   8  -1 182431. 3229.66   1
   0   8   1 182958. 3231.99   1
   0   8   1 190188. 3418.21   1
   1   8   0 24153.2 667.740   1
   1  -8   0 23989.1 742.570   1
   1   8   0 25855.3 1019.20   1
   1   8   0 22429.2 729.810   1
  -1   8   0 22071.2 662.980   1
  -1  -8   0 23647.5 703.500   1
  -1   8   0 24279.7 744.430   1
  -5  -1  -6 13388.4 1052.28   1
  -5  -1  -6 13193.8 436.690   1
  -5   1  -6 12039.1 514.540   1
   5  -1   6 13463.2 1072.20   1
  -5   1  -6 12206.3 1102.33   1
   5   1   6 12064.8 521.630   1
  -5   1  -6 11546.1 495.720   1
  -5  -1  -6 13111.6 347.680   1
  -4  -7  -1 644.250 197.410   1
  -4  -7  -1 697.480 153.530   1
   4  -7   1 733.410 131.210   1
  -4   7  -1 1015.64 156.930   1
   4   7   1 774.590 117.880   1
   4   7   1 586.740 189.980   1
  -4   7  -1 1086.52 192.940   1
   4  -7   1 702.710 179.930   1
  -7   5   0 1282.82 234.140   1
   7  -5   0 1397.38 215.710   1
   7   5   0 773.290 192.560   1
  -7  -5   0 1352.46 201.170   1
   7  -5   0 610.690 206.740   1
  -7  -5   0 1608.85 289.910   1
  -7   5   0 1184.68 172.980   1
   6  -1  -9 36644.6 1063.79   1
   6   1  -9 37473.6 1392.74   1
   6  -1  -9 36442.8 1067.71   1
   6   1  -9 36323.0 1222.25   1
   8  -2  -7 127.860 60.4200   1
   8   2  -7 150.780 95.8100   1
  -8   2   7 66.1000 46.3500   1
  -8  -2   7 185.900 71.7700   1
   3   3  -9 1492.03 209.740   1
   3  -3  -9 1566.29 151.960   1
  -3  -3   9 1912.51 265.930   1
  -3  -3   9 2312.73 352.860   1
  -1   8   1 23218.7 703.240   1
   1   8  -1 22956.5 738.120   1
  -1   8   1 21742.2 663.560   1
  -1  -8   1 22678.7 690.960   1
  -1   8   1 23247.0 853.510   1
   1   8  -1 22888.4 666.550   1
   1   8  -1 23366.3 742.820   1
   1  -8  -1 22514.6 667.680   1
   5   5  -7 5652.58 660.270   1
  -5  -5   7 6040.08 1119.01   1
   5   4  -8 84489.3 1644.42   1
  -5  -4   8 87552.2 1839.04   1
   5   4  -8 82076.5 1709.03   1
  -2   2  -8 34339.5 1071.55   1
   2   2   8 35930.2 1099.86   1
   2  -2   8 34811.2 1048.74   1
   2  -2   8 35233.5 1078.17   1
  -2  -2  -8 34633.3 1069.99   1
   2  -2   8 36208.7 1710.75   1
  -2   2  -8 36657.4 1063.56   1
   2   2   8 34040.9 939.040   1
  -2   2  -8 35593.9 1169.14   1
  -2  -2  -8 38266.4 1178.90   1
  -3  -3  -7 29338.8 773.280   1
  -3   3  -7 30368.7 936.520   1
   3  -3   7 29594.7 1308.31   1
   3  -3   7 29053.6 780.240   1
   3  -3   7 29648.0 852.200   1
   3   3   7 29310.3 738.640   1
  -3  -3  -7 29930.3 785.890   1
  -3   3  -7 30392.6 888.350   1
  -3   3  -7 28547.0 746.220   1
  -6  -6   4 107.120 104.840   1
  -6   6   4 235.420 85.7400   1
   6  -6  -4 175.160 64.6300   1
  -6   6   4 535.610 130.990   1
   6   6  -4 146.440 112.530   1
  -6  -6   4 152.530 100.060   1
  -6   1  -5 173.300 85.9000   1
  -6  -1  -5 337.250 172.320   1
  -6   1  -5 305.910 121.500   1
  -6  -1  -5 323.280 102.240   1
   6  -1   5 49.4800 126.200   1
   6   1   5 243.930 112.660   1
  -6   1  -5 19.0100 262.190   1
  -6  -1  -5 282.020 112.240   1
  -6   6   0 25377.9 842.190   1
   6  -6   0 25714.4 731.960   1
   6  -6   0 25556.9 743.040   1
  -6   6   0 26175.8 788.640   1
   6   6   0 24938.9 661.190   1
  -6  -6   0 24562.7 660.160   1
  -6  -6   0 24269.4 631.150   1
  -4   0  -7 25.9800 77.1300   1
   4   0   7 81.7600 83.9200   1
  -4   0  -7 74.6000 38.2800   1
  -4   0  -7 -64.100 160.900   1
   0  -4   8 853.640 199.230   1
   0  -4   8 278.460 118.840   1
   0  -4   8 537.030 190.720   1
   0   4  -8 461.640 145.310   1
   0  -4  -8 633.000 201.150   1
   0   4  -8 1083.07 162.290   1
   0   4   8 616.000 188.560   1
   0  -4  -8 848.770 141.500   1
   2  -3  -9 -14.330 30.6200   1
   2   3  -9 110.660 125.790   1
  -2  -3   9 117.950 51.0600   1
  -2  -3   9 345.570 152.750   1
  -2   3   9 -4.8400 30.6800   1
  -2  -3   9 522.100 162.820   1
  -9   0   6 89727.0 1669.55   1
   9   0  -6 88631.9 1680.87   1
  -9  -2   5 6028.16 489.690   1
  -9   2   5 6377.44 520.440   1
   9  -2  -5 6053.07 341.990   1
   9   2  -5 6313.79 637.160   1
  -4  -3   9 2782.90 285.860   1
   4   3  -9 4265.14 608.280   1
   4   3  -9 4686.19 452.700   1
  -4  -3   9 4647.97 557.520   1
   9   0   0 9211.07 474.300   1
  -9   0   0 9368.21 482.720   1
  -7  -5   5 3684.04 645.780   1
   7  -5  -5 2386.68 223.620   1
   7   5  -5 3414.96 502.150   1
  -7   5   5 3536.81 409.420   1
  -7   5   5 3240.74 301.660   1
  -7  -5   5 4204.55 541.720   1
   8   3   1 4306.64 705.710   1
  -8  -3  -1 4953.97 365.450   1
  -8   3  -1 4287.59 408.450   1
  -8   3  -1 5268.44 438.470   1
   8  -3   1 4390.88 1235.98   1
   4   7  -4 1168.17 167.640   1
   4  -7  -4 1658.85 232.930   1
   4  -7  -4 1760.73 312.540   1
   4   7  -4 2411.98 320.960   1
  -4  -7   4 2353.17 360.900   1
  -4   7   4 2294.59 374.190   1
   4   7  -4 1444.54 322.330   1
   9   2  -1 1610.53 322.430   1
  -9   2   1 2063.80 361.310   1
  -9  -2   1 1968.74 302.180   1
  -9   2   1 2412.48 404.120   1
   9  -2  -1 1355.34 231.370   1
   1   8   1 33453.5 1135.93   1
   1   8   1 33071.7 1035.31   1
  -1   8  -1 32867.3 955.210   1
  -1   8  -1 34301.8 1086.25   1
   1  -8   1 33157.4 1041.79   1
   1   8   1 33803.2 1194.68   1
   1  -8   1 32097.6 8879.97   1
  -7   4  -2 190968. 3396.67   1
   7  -4   2 202700. 3590.10   1
  -7  -4  -2 194420. 3457.75   1
   7   4   2 201094. 3581.93   1
  -7  -4  -2 196832. 3367.30   1
  -7   4  -2 195900. 3471.83   1
   2   7  -5 6120.06 654.280   1
  -2  -7   5 6708.41 814.090   1
   2   7  -5 5910.20 663.640   1
  -2  -7   5 6273.71 763.520   1
  -2   7   5 5170.44 373.440   1
  -2   7   5 5471.59 294.440   1
   2   7  -5 5861.47 623.750   1
   4  -1   7 7230.39 688.590   1
  -4   1  -7 6470.40 409.690   1
  -4  -1  -7 7564.18 765.300   1
  -4  -1  -7 6890.79 356.070   1
  -4   1  -7 6535.14 568.640   1
  -4   1  -7 7105.11 335.670   1
   4   1   7 8265.14 580.780   1
  -1   7   5 21770.3 602.160   1
  -1   7   5 21952.3 674.000   1
   1   7  -5 21685.2 624.530   1
   1   7  -5 20874.5 645.590   1
  -1  -7   5 20335.7 719.470   1
   0  -2   9 12662.4 610.460   1
   0   2   9 12860.2 3564.21   1
   0   2  -9 12978.7 3599.19   1
   0  -2  -9 12717.2 469.650   1
   0   2   9 12964.5 3599.85   1
   0  -2  -9 12846.4 3557.97   1
   0   2  -9 12610.6 538.440   1
   0  -2   9 12734.5 621.730   1
   0  -2   9 13022.5 3615.68   1
  -8  -4   5 1510.79 216.000   1
  -8   4   5 1001.51 167.650   1
   8  -4  -5 881.880 146.790   1
  -8   4   5 899.370 151.110   1
  -8  -4   5 1154.74 164.760   1
   8   4  -5 790.170 151.850   1
  -9  -1   6 120221. 2313.56   1
   9  -1  -6 124212. 2268.24   1
  -9   1   6 122662. 2214.94   1
   9   1  -6 127178. 2303.67   1
  -7  -3  -3 37135.5 1073.77   1
   7   3   3 39766.4 1142.90   1
  -7   3  -3 37950.9 1259.45   1
   7  -3   3 37199.5 1076.95   1
  -7   3  -3 39082.9 1263.39   1
  -7   3  -3 38017.6 1128.02   1
   1   8  -2 1226.17 207.530   1
  -1   8   2 1406.74 205.340   1
  -1  -8   2 1404.54 223.550   1
  -1   8   2 1028.96 170.180   1
  -1   8   2 1297.97 191.470   1
   1   8  -2 1349.35 210.870   1
   1   8  -2 1633.05 291.040   1
  -1  -8   2 1150.02 179.630   1
   1   8  -2 1708.44 285.970   1
  -7   0  -4 42767.4 1253.59   1
  -7   0  -4 44046.5 1211.46   1
   7   0   4 42749.8 1212.53   1
  -7   0  -4 41965.1 1193.31   1
   2   8  -1 21374.0 938.370   1
   2  -8  -1 20539.1 813.980   1
   2   8  -1 20490.5 715.330   1
  -2   8   1 21427.3 648.930   1
  -2  -8   1 21677.4 741.000   1
  -2   8   1 21572.1 646.230   1
   2   8  -1 21550.2 683.400   1
   2  -8  -1 22503.4 634.140   1
  -9   1   0 23987.2 658.370   1
  -9  -1   0 24403.6 685.010   1
   9   1   0 23284.2 677.090   1
   9  -1   0 23236.6 671.560   1
   0   8   2 57588.6 1553.18   1
   0  -8   2 56201.7 1829.31   1
   0   8  -2 55658.0 1542.37   1
   0   8   2 61769.9 1667.39   1
   0  -8   2 55397.9 1666.42   1
   0   8  -2 57273.1 1642.30   1
   0   8   2 60172.2 1786.96   1
   2   8   0 2167.62 303.380   1
  -2   8   0 2384.10 313.280   1
  -2  -8   0 2558.10 371.530   1
  -2   8   0 2571.09 336.340   1
   2   8   0 2341.13 411.210   1
   2   8   0 2091.87 304.860   1
   2  -8   0 2241.22 295.020   1
   2  -8   0 2503.88 334.810   1
   5   7  -2 98580.0 1860.52   1
   5   7  -2 100010. 2047.59   1
  -5  -7   2 99174.9 2116.88   1
   5   7  -2 101074. 1888.78   1
   5  -7  -2 99705.6 1893.72   1
  -5   7   2 97985.4 1796.43   1
   5  -7  -2 101232. 1848.71   1
  -5  -7   2 96501.5 1832.84   1
  -1  -5  -7 21526.2 660.300   1
   1  -5   7 20556.7 673.700   1
  -1   5  -7 21486.9 673.970   1
   1  -5   7 21692.3 609.540   1
  -1   5  -7 20211.8 631.980   1
   1   5   7 20942.0 529.710   1
   1  -5   7 20545.8 1003.15   1
   5  -7  -1 44500.0 1396.02   1
   5   7  -1 44774.0 1529.28   1
  -5   7   1 44780.3 1373.11   1
  -5  -7   1 46018.5 1312.94   1
   5   7  -1 43826.8 1205.60   1
  -5  -7   1 44484.2 1365.66   1
   5  -7  -1 46829.7 1283.53   1
  -5   7   1 45153.4 1412.97   1
   8  -2   2 112638. 2097.64   1
  -8   2  -2 106238. 1995.24   1
   8   2   2 107287. 2007.26   1
  -8  -2  -2 106345. 2016.22   1
  -8   2  -2 107891. 2012.32   1
   4  -5   5 213.570 107.120   1
  -4   5  -5 271.900 112.380   1
   4  -5   5 75.1600 93.4500   1
  -4   5  -5 -36.670 95.6400   1
   4   5   5 -37.810 77.5100   1
  -4  -5  -5 132.130 85.0100   1
  -4   5  -5 -71.790 131.510   1
   1  -6   6 94020.8 1818.70   1
  -1  -6  -6 91913.5 1665.13   1
   1  -6   6 91787.6 2091.84   1
  -1   6  -6 90946.0 1904.26   1
   1  -6   6 94272.1 1814.79   1
   1  -6   6 93607.3 1789.97   1
  -1   6  -6 90737.0 1759.34   1
   1   6   6 93915.5 1690.77   1
  -1   3   9 -22.570 59.0000   1
   1   3  -9 62.0100 117.240   1
   1  -3  -9 199.110 60.3700   1
   1  -3  -9 93.3700 69.7000   1
  -1  -3   9 28.1800 129.650   1
  -1  -3   9 -87.440 91.8700   1
  -1  -3   9 -16.030 107.850   1
   1   3  -9 389.910 173.510   1
  -1  -3   9 347.820 112.160   1
  -5  -2  -6 59730.8 1693.30   1
  -5   2  -6 59691.9 1628.99   1
  -5   2  -6 60550.9 1733.31   1
  -5   2  -6 61010.1 1662.70   1
   5   2   6 59153.8 1683.52   1
   5  -2   6 60168.2 1644.88   1
   5  -2   6 57477.4 1644.41   1
  -5  -2  -6 59589.2 1772.36   1
   7   1   4 57313.9 1568.66   1
  -7   1  -4 56857.3 1581.83   1
  -7  -1  -4 58217.9 1592.71   1
  -7   1  -4 59942.4 1682.08   1
  -7   1  -4 57075.9 1524.74   1
   7  -1   4 61191.8 1682.95   1
   3   7  -5 6117.99 377.550   1
  -3  -7   5 7889.68 831.960   1
  -3   7   5 6490.21 302.610   1
  -3   7   5 6458.61 331.740   1
   3   7  -5 7105.44 763.900   1
   3   7  -5 6718.56 554.710   1
   3  -7  -5 6858.40 331.410   1
  -9  -3   3 7085.14 791.480   1
  -9   3   3 5564.11 421.470   1
   9  -3  -3 5045.09 300.300   1
  -9   3   3 5863.91 458.800   1
   9   3  -3 5626.52 322.970   1
   6   2  -9 63487.7 1779.68   1
   6  -2  -9 64785.8 1690.73   1
   6   2  -9 65457.4 1809.96   1
   6  -2  -9 63899.1 1721.48   1
  -6  -2   9 67797.5 1892.03   1
   3  -7   3 4822.17 527.310   1
  -3  -7  -3 4727.93 522.120   1
   3   7   3 4162.97 648.510   1
  -3   7  -3 3682.23 379.890   1
   3  -7   3 4185.42 500.620   1
   3   7   3 4621.73 1352.96   1
  -3   7  -3 4934.78 456.980   1
   5  -5   4 17539.8 582.220   1
  -5   5  -4 17698.5 571.230   1
   5   5   4 17409.6 563.570   1
  -5  -5  -4 17848.7 855.100   1
  -5   5  -4 16691.9 512.950   1
   5  -5   4 17624.2 537.210   1
  -5   5  -4 18153.4 875.530   1
  -8   4   0 17821.8 734.650   1
   8   4   0 16847.3 525.470   1
  -8  -4   0 16730.3 586.560   1
   8  -4   0 17480.8 521.260   1
  -8   4   0 17684.0 532.570   1
  -8  -4   0 17495.0 673.810   1
   1   0   9 -127.01 82.6000   1
   1   0   9 410.960 152.440   1
  -1   0  -9 188.150 93.5600   1
  -1   0  -9 -68.170 92.8100   1
   1   0   9 58.6200 77.4100   1
   2  -8  -2 76510.8 1502.73   1
   2   8  -2 76132.4 1820.72   1
   2   8  -2 78343.3 1698.72   1
  -2  -8   2 76113.0 1832.42   1
  -2   8   2 75993.0 1418.98   1
   2   8  -2 77598.3 1541.56   1
  -2   8   2 79018.7 1610.53   1
  -2   8   2 77727.5 1482.39   1
   2  -8  -2 77032.3 1546.24   1
  -6   2  -5 2675.80 413.900   1
   6  -2   5 2082.55 360.630   1
   6   2   5 1972.20 240.320   1
  -6   2  -5 1914.89 243.830   1
  -6  -2  -5 2060.69 238.000   1
  -6   2  -5 3092.51 416.060   1
   0   7  -5 2262.91 328.110   1
   0   7  -5 2262.77 456.000   1
   0  -7   5 2266.71 316.810   1
   0   7   5 2032.29 243.640   1
   0  -7   5 2126.78 278.880   1
   0   7   5 2099.92 307.740   1
   0   7   5 2406.82 413.300   1
   0  -7   5 1804.41 268.080   1
  -7  -4   7 8038.00 822.330   1
   7   4  -7 7363.29 634.020   1
  -7   4   7 7412.61 445.030   1
   7  -4  -7 6205.57 279.750   1
  -7  -4   7 7794.74 525.750   1
  -7   4   7 7189.61 435.430   1
   7   4  -7 6492.05 334.400   1
  -8   0   8 2797.32 388.030   1
   8   0  -8 3517.93 426.830   1
   5  -7  -3 114706. 2047.85   1
  -5  -7   3 112990. 2136.30   1
   5  -7  -3 112495. 2078.38   1
   5   7  -3 110669. 2064.67   1
   5   7  -3 112663. 2118.28   1
  -5  -7   3 114840. 2239.98   1
   5   7  -3 113995. 2124.74   1
  -5   7   3 111942. 2060.25   1
  -5   6   6 8998.91 364.890   1
  -5  -6   6 10496.7 885.480   1
   5   6  -6 9708.00 484.970   1
   5  -6  -6 9210.05 425.920   1
   5   6  -6 10075.2 1023.98   1
   5   6  -6 9864.01 1003.42   1
   5   3  -9 2027.10 276.530   1
   5  -3  -9 1394.35 147.820   1
  -5  -3   9 2189.63 294.360   1
   5   3  -9 1786.06 289.320   1
  -9  -3   4 5014.20 400.360   1
   9   3  -4 3874.22 372.920   1
  -9   3   4 4463.28 1343.26   1
   9  -3  -4 3505.91 528.970   1
  -9   3   4 4619.88 1361.47   1
  -5  -4  -5 27327.3 917.230   1
   5   4   5 27497.1 858.080   1
  -5   4  -5 27633.4 800.950   1
  -5   4  -5 25932.9 703.090   1
   5  -4   5 29172.5 766.740   1
  -5   4  -5 27560.5 896.520   1
   5  -4   5 27359.4 948.420   1
   9  -3  -2 66797.2 1907.18   1
  -9   3   2 64047.6 1736.80   1
   9   3  -2 65817.4 1783.06   1
  -9  -3   2 63777.3 1885.24   1
  -9   3   2 65042.2 1891.05   1
  -2  -7  -4 48797.3 1412.47   1
   2   7   4 51822.1 1401.08   1
  -2   7  -4 47515.3 1507.68   1
   2  -7   4 50426.2 1433.76   1
   2  -7   4 49047.4 1540.06   1
   2   7   4 52053.8 1490.28   1
  -2   7  -4 52193.8 1492.61   1
   2  -7   4 52406.7 1471.74   1
   1  -8   2 29464.9 856.200   1
   1   8   2 29411.7 956.920   1
   1  -8   2 29358.3 924.850   1
  -1   8  -2 29134.0 847.060   1
   1   8   2 30748.0 991.690   1
   1  -8   2 29857.3 860.460   1
  -1   8  -2 30109.4 786.000   1
   1   8   2 29747.4 806.060   1
  -2   8  -1 7771.66 374.880   1
  -2  -8  -1 8145.57 435.060   1
   2   8   1 8211.39 566.480   1
  -2   8  -1 8773.91 763.250   1
   2   8   1 8944.78 989.190   1
   2  -8   1 8423.61 959.570   1
   2  -8   1 8406.34 424.160   1
   2   8   1 7851.20 420.190   1
   6  -6  -5 20554.2 530.970   1
  -6  -6   5 18876.2 606.410   1
  -6   6   5 19292.5 592.550   1
  -6   6   5 19518.7 505.070   1
   6   6  -5 19290.1 691.060   1
  -6  -6   5 19012.8 580.700   1
   6   6  -5 20677.9 1402.57   1
  -3   0  10 201235. 3510.34   1
  -3   0  10 200455. 3641.57   1
   1  -1   9 563.620 168.750   1
  -1   1  -9 547.670 149.110   1
   1   1   9 415.010 156.820   1
   1  -1   9 415.170 186.710   1
   1  -1   9 449.780 123.540   1
   1   1   9 267.250 101.280   1
  -1  -1  -9 238.800 86.7000   1
  -1   1  -9 199.080 111.130   1
   6   6   1 7429.63 874.120   1
   6  -6   1 9510.34 893.150   1
  -6  -6  -1 7712.78 397.090   1
  -6   6  -1 8634.58 640.770   1
  -6   6  -1 8006.99 387.030   1
  -6   6  -1 7595.52 348.360   1
   6  -6   1 6849.97 430.890   1
  -6  -6  -1 9178.90 728.260   1
  -4   7  -2 3288.19 504.060   1
   4   7   2 2696.30 383.170   1
  -4   7  -2 3166.30 454.460   1
  -4  -7  -2 2776.36 454.410   1
   4   7   2 2617.70 336.600   1
   4  -7   2 3458.04 486.260   1
   4  -7   2 3122.87 529.910   1
  -4  -7  -2 3168.62 385.880   1
   7  -3  -8 253234. 4317.04   1
  -7   3   8 252489. 4290.75   1
  -7  -3   8 251816. 4407.81   1
   3   0   8 8494.70 612.140   1
  -3   0  -8 9441.45 427.600   1
  -3   0  -8 8701.34 409.770   1
  -3   0  -8 8288.12 406.410   1
   3   0   8 8227.52 381.960   1
  -7   5  -1 7191.55 385.460   1
   7  -5   1 9583.14 1117.19   1
  -7  -5  -1 7942.82 519.790   1
   7  -5   1 6786.02 347.630   1
  -7   5  -1 7627.97 413.340   1
   7   5   1 7418.90 801.860   1
  -7  -5  -1 7091.18 498.420   1
  -5  -7   0 18042.5 616.730   1
  -5   7   0 17870.5 676.970   1
   5  -7   0 17699.8 660.030   1
  -5   7   0 17924.6 519.280   1
   5   7   0 16163.8 765.520   1
  -5   7   0 17565.8 649.350   1
  -5  -7   0 16391.7 642.470   1
   5   7   0 16232.0 590.900   1
   5  -7   0 18063.2 648.930   1
   4   4   6 3914.44 580.020   1
  -4  -4  -6 5212.31 609.650   1
  -4   4  -6 4217.44 718.050   1
   4  -4   6 4686.84 474.660   1
  -4   4  -6 3394.44 460.320   1
   4  -4   6 4103.68 400.750   1
  -4   4  -6 3970.45 416.490   1
  -3  -5   8 5981.38 709.580   1
   3   5  -8 5772.10 528.400   1
  -3  -5   8 6291.97 635.580   1
   3   5  -8 5251.65 593.400   1
   3   5  -8 5140.79 558.550   1
  -8   1   8 45996.4 1259.34   1
   8  -1  -8 45792.2 1372.79   1
   8   1  -8 46382.8 1294.41   1
  -8  -1   8 45866.2 1312.16   1
  -2  -5   8 378.870 121.980   1
  -2  -5   8 68.8700 80.4600   1
   2   5  -8 506.710 234.200   1
  -2  -5   8 337.700 164.910   1
   2   5  -8 409.900 127.030   1
   4  -2   7 46405.7 1353.79   1
  -4   2  -7 53021.7 1508.76   1
   4  -2   7 50744.9 1480.29   1
   4   2   7 51356.2 1422.30   1
  -4   2  -7 46875.3 1422.23   1
   4  -2   7 52239.2 1453.23   1
  -4  -2  -7 50188.5 1395.98   1
  -4  -2  -7 50022.0 1375.40   1
  -4   2  -7 52298.6 1444.68   1
  -3   5  -6 57511.8 1587.96   1
   3  -5   6 57895.8 1597.46   1
   3  -5   6 56948.1 1588.94   1
  -3   5  -6 58042.5 1727.27   1
   3   5   6 57454.6 1470.32   1
   3   5   6 57385.8 1579.73   1
  -3   5  -6 57495.1 1650.82   1
   3  -5   6 56135.6 1712.11   1
  -3  -5  -6 57470.4 1552.73   1
   4   0 -10 19493.6 570.150   1
  -4   0  10 20473.5 603.730   1
   4   0 -10 19330.2 648.980   1
  -4  -6  -4 61556.3 1650.32   1
   4   6   4 61728.4 1865.01   1
  -4   6  -4 57859.0 1585.58   1
  -4   6  -4 63526.6 1735.24   1
   4  -6   4 64172.2 1850.14   1
   4   6   4 62289.2 1636.54   1
  -4   6  -4 64824.0 2154.44   1
   4  -6   4 62449.1 1792.22   1
   9   2  -6 60360.2 1665.24   1
   9  -2  -6 59177.2 1616.76   1
  -9  -2   6 58524.3 1619.62   1
  -9   2   6 61317.1 1659.93   1
  -7   0   9 66.5600 69.3900   1
   7   0  -9 51.9400 80.6700   1
   7   0  -9 199.430 125.670   1
  -2   6   7 24817.8 555.710   1
  -2   6   7 23171.3 549.730   1
  -2  -6   7 25648.0 1255.01   1
   2   6  -7 24618.1 693.330   1
  -2  -6   7 25568.3 818.420   1
   2   6  -7 25580.6 711.890   1
   6   4  -8 280687. 4942.22   1
  -6  -4   8 288893. 5086.27   1
   6   4  -8 284404. 4951.31   1
   8   3  -7 114504. 2109.43   1
   8  -3  -7 108341. 1966.91   1
  -8  -3   7 109293. 2063.52   1
  -8   3   7 108412. 1944.82   1
  -9   2   0 3312.16 399.000   1
   9  -2   0 3456.47 685.720   1
   9   2   0 3183.36 711.840   1
  -9  -2   0 4336.41 693.870   1
  -9   2   0 3740.70 574.140   1
  -2   3  -8 6063.66 589.870   1
   2   3   8 6766.70 563.290   1
  -2  -3  -8 6104.46 339.790   1
  -2   3  -8 6584.56 543.290   1
   2  -3   8 6419.25 617.870   1
   2  -3   8 4947.39 624.540   1
  -2   3  -8 6630.36 528.060   1
  -2  -3  -8 5826.02 325.110   1
   2  -3   8 7367.45 807.530   1
  -3   1  10 69566.1 1828.10   1
   3  -1 -10 69085.1 1815.13   1
  -3   1  10 70631.9 1840.59   1
  -3  -1  10 74507.7 20599.7   1
  -3  -1  10 71248.9 1930.24   1
  -3  -1  10 73427.6 20287.0   1
   3   1 -10 74595.5 20602.8   1
  -6   4  -4 7.59000 105.190   1
   6  -4   4 -48.950 156.360   1
  -6  -4  -4 157.590 142.680   1
  -6   4  -4 59.1400 83.7100   1
   6  -4   4 588.040 263.290   1
  -6   4  -4 181.240 174.860   1
   6   4   4 379.980 202.530   1
  -1   8   3 60418.7 1862.13   1
   1   8  -3 57002.7 1584.89   1
  -1   8   3 57390.2 1539.70   1
  -1  -8   3 57853.9 1585.61   1
  -1   8   3 57179.1 1527.88   1
   1   8  -3 60799.7 1797.30   1
   1   8  -3 57191.5 1610.78   1
  -1  -8   3 54708.5 1736.41   1
   2   0 -10 244054. 4206.42   1
  -2   0  10 250043. 4315.36   1
  -2   0  10 248275. 4335.38   1
  -2   0  10 248765. 4284.74   1
  -3   6   7 47394.9 1187.25   1
  -3  -6   7 43502.8 1354.21   1
   3   6  -7 47459.9 1399.66   1
  -3  -6   7 46234.6 1400.12   1
   3   6  -7 47633.2 1360.08   1
   3   6  -7 45276.1 1287.14   1
   3  -1   8 91135.7 1851.85   1
   3   1   8 94330.6 1747.07   1
  -3   1  -8 91930.8 1752.53   1
  -3  -1  -8 94283.8 1797.20   1
  -3   1  -8 90523.8 1669.37   1
   3  -1   8 89415.5 1701.93   1
   3   1   8 90525.7 1651.48   1
  -3   1  -8 93996.8 1824.30   1
  -3  -1  -8 93447.2 1873.95   1
   3  -1   8 93829.8 1760.87   1
  -6   5   7 316.090 81.1800   1
   6  -5  -7 259.670 67.0000   1
   6   5  -7 150.850 77.6200   1
  -6  -5   7 348.080 113.500   1
  -6   5   7 176.730 55.7500   1
   6   5  -7 288.590 154.220   1
   3   6   5 15747.1 553.730   1
  -3   6  -5 15722.0 584.320   1
   3  -6   5 16111.5 582.080   1
   3  -6   5 15114.8 476.630   1
  -3   6  -5 15556.5 571.320   1
   3   6   5 15270.3 730.080   1
  -3  -6  -5 15595.4 532.700   1
   3  -6   5 14608.2 516.470   1
   1  -4   8 29604.5 1052.00   1
   1  -4   8 28228.3 836.540   1
  -1   4  -8 27503.4 749.780   1
  -1  -4  -8 26391.5 801.470   1
   1  -4   8 28165.4 777.350   1
  -1  -4  -8 28752.4 769.100   1
  -1   4  -8 27686.2 973.390   1
   1   4   8 27608.2 661.720   1
   3   8  -1 151103. 2730.84   1
  -3   8   1 148950. 2926.87   1
  -3   8   1 151531. 2702.29   1
   3  -8  -1 149515. 2658.52   1
   3   8  -1 150104. 2714.34   1
   3  -8  -1 145223. 2589.00   1
   3   8  -1 153114. 2770.59   1
  -3  -8   1 148626. 2731.26   1
  -4   1  10 199744. 3444.50   1
   4  -1 -10 210041. 3595.63   1
   4  -1 -10 198750. 3409.10   1
   4   1 -10 212597. 3696.62   1
   4   1 -10 208463. 3633.00   1
  -4  -1  10 210112. 3804.07   1
  -4  -1  10 214431. 3724.97   1
  -4  -1  10 211468. 3675.74   1
  -6   5  -3 72715.9 20104.7   1
   6  -5   3 71699.0 2046.07   1
  -6   5  -3 73715.9 20365.2   1
   6  -5   3 76728.3 1502.50   1
   6   5   3 74024.3 20447.7   1
  -6   5  -3 70469.7 1917.18   1
  -6  -5  -3 69804.7 1795.64   1
  -6  -5  -3 74085.6 20474.7   1
   7  -1  -9 27677.5 711.570   1
  -7  -1   9 26191.0 919.850   1
  -7   1   9 26553.1 722.710   1
   7   1  -9 26481.5 854.930   1
   7  -1  -9 28176.0 756.590   1
   7   1  -9 27212.3 914.470   1
  -7   2  -4 14487.0 662.710   1
   7   2   4 14314.7 479.390   1
  -7   2  -4 13836.5 913.100   1
  -7   2  -4 14199.9 607.640   1
   7  -2   4 13412.9 589.810   1
  -7  -2  -4 13942.6 478.710   1
   4   5  -8 16200.5 926.010   1
  -4  -5   8 16588.8 576.780   1
   4   5  -8 16688.7 617.790   1
   4   5  -8 16690.0 824.250   1
  -4  -5   8 16061.0 580.430   1
   4   5  -8 12927.0 3584.84   1
   7   5  -6 47464.5 1394.95   1
  -7  -5   6 47940.3 1583.90   1
   7   5  -6 51592.5 1437.15   1
  -7   5   6 47618.0 1272.15   1
   7  -5  -6 50130.9 1377.82   1
  -7  -5   6 49903.6 1493.44   1
  -7   5   6 51743.8 1360.09   1
   9  -3  -5 2105.22 411.790   1
  -9   3   5 2500.46 392.790   1
   9   3  -5 1872.33 340.460   1
  -9  -3   5 2364.10 336.750   1
   0   8  -3 42305.3 1319.18   1
   0   8   3 40284.8 1241.97   1
   0  -8   3 42778.7 1297.38   1
   0   8   3 42336.8 1468.44   1
   0   8   3 42917.6 1258.35   1
   0   8  -3 39641.7 1143.09   1
   0  -8   3 40941.1 1287.03   1
   4   7  -5 42715.7 1311.43   1
   4   7  -5 40736.5 1268.50   1
  -4  -7   5 42017.1 1391.83   1
  -4   7   5 41494.4 1137.14   1
   4   7  -5 40870.9 1226.86   1
   4  -7  -5 41402.4 1243.41   1
   4  -7  -5 44384.8 1200.94   1
  -8   4   6 7654.97 540.590   1
   8   4  -6 7693.84 456.070   1
  -8  -4   6 6718.50 403.620   1
  -8   4   6 6707.31 441.450   1
   8  -4  -6 6409.72 363.960   1
  -8  -4   6 7276.39 824.310   1
  -1   6   7 4963.07 207.990   1
  -1  -6   7 5529.80 600.220   1
  -1  -6   7 5963.46 865.740   1
   1   6  -7 5536.71 777.070   1
  -1  -6   7 6562.27 640.030   1
   1   6  -7 6955.23 821.990   1
  -1   6   7 4977.65 321.580   1
   2  -8  -3 48092.9 1343.69   1
   2   8  -3 49652.7 1426.60   1
   2  -8  -3 50493.1 1353.01   1
   2   8  -3 52861.6 1479.60   1
  -2   8   3 48515.0 1411.26   1
  -2   8   3 49834.6 1349.61   1
  -2   8   3 47991.8 1525.20   1
  -2  -8   3 48657.2 1434.93   1
   2   8  -3 48329.2 1688.70   1
  -9   3   1 874.960 168.790   1
   9  -3  -1 739.650 135.250   1
  -9   3   1 1042.22 175.290   1
   9   3  -1 609.660 192.630   1
  -9  -3   1 1351.42 214.890   1
  -5  -6  -3 77.9800 74.5800   1
  -5   6  -3 168.210 84.5300   1
  -5  -6  -3 228.220 83.8700   1
  -5   6  -3 223.030 128.050   1
   5  -6   3 -13.190 175.260   1
   5  -6   3 195.380 102.530   1
  -5   6  -3 55.3400 143.870   1
   5   6   3 233.430 180.760   1
  -9   0   7 55.7900 60.4600   1
   9   0  -7 127.160 77.9800   1
   1  -5  -8 24671.1 559.270   1
  -1   5   8 25689.1 590.070   1
   1  -5  -8 26135.1 610.220   1
  -1  -5   8 25950.4 971.640   1
   1   5  -8 26071.0 759.010   1
  -1  -5   8 25980.5 789.060   1
   1   5  -8 24081.8 662.310   1
  -1  -5   8 25786.3 696.700   1
  -2  -1  10 7491.65 560.180   1
  -2   1  10 7016.82 397.590   1
  -2  -1  10 7198.37 654.280   1
   2   1 -10 6653.01 472.700   1
   2  -1 -10 7184.25 305.480   1
  -2   1  10 7041.25 368.500   1
  -2   1  10 7111.49 611.010   1
  -2  -1  10 6935.95 698.350   1
   3  -8  -2 104461. 1981.04   1
  -3  -8   2 104462. 2049.36   1
   3   8  -2 108207. 2020.13   1
   3   8  -2 107988. 2037.10   1
  -3   8   2 101302. 1852.77   1
   3   8  -2 105495. 2005.40   1
  -3   8   2 104723. 2110.47   1
   3  -8   0 67144.1 1800.92   1
   3  -8   0 62736.6 1807.80   1
  -3   8   0 65997.1 1780.35   1
   3   8   0 62697.0 1705.05   1
  -3  -8   0 65439.6 1833.62   1
  -3  -8   0 64904.4 1995.39   1
  -3   8   0 65206.6 1962.80   1
   3   8   0 67099.4 1883.41   1
   3   8   0 65890.2 1824.27   1
  -5  -7   4 48785.6 1398.74   1
  -5   7   4 49519.4 1316.51   1
   5  -7  -4 49549.4 1313.36   1
   5   7  -4 51203.5 1532.15   1
   5   7  -4 49038.7 1523.23   1
   5  -7  -4 50981.5 1692.31   1
  -5  -7   4 49101.1 1518.30   1
   5   7  -4 49856.6 1520.85   1
   9   0   1 417.310 171.120   1
  -9   0  -1 219.290 165.970   1
  -8   0  -3 158.540 150.480   1
  -8   0  -3 74.7500 202.830   1
   8   0   3 112.210 124.580   1
   8   5  -3 7539.95 651.080   1
  -8  -5   3 7088.54 443.530   1
  -8  -5   3 8328.67 504.900   1
  -8   5   3 7595.48 699.930   1
   8  -5  -3 6972.67 339.330   1
  -8   5   3 7000.86 362.630   1
   0  -3   9 272.770 154.840   1
   0  -3  -9 69.1500 68.2500   1
   0  -3  -9 68.9700 42.1600   1
   0  -3   9 122.370 131.220   1
   0   3  -9 85.7100 99.6700   1
   0  -3   9 174.340 91.9400   1
   0   3  -9 74.1700 68.4600   1
   0   3   9 30.9200 53.0700   1
  -7  -6   2 40647.1 1295.66   1
  -7  -6   2 41177.8 1208.02   1
   7   6  -2 40632.8 1169.21   1
   7  -6  -2 40484.4 1195.09   1
  -7   6   2 41343.3 1186.57   1
   7  -6  -2 41696.6 1292.68   1
  -7   6   2 39991.2 1226.37   1
   5   0 -10 148244. 2596.13   1
   5   0 -10 142965. 2511.17   1
   1  -7   5 47510.2 1346.00   1
   1  -7   5 50205.4 1429.17   1
  -1  -7  -5 46970.7 1495.90   1
   1   7   5 48152.2 1348.14   1
  -1   7  -5 48174.2 1431.01   1
   1  -7   5 47859.6 1968.81   1
   1   7   5 49779.9 1448.35   1
  -1   7  -5 47478.7 1392.19   1
   8   5  -2 19394.8 602.290   1
  -8  -5   2 18240.3 570.250   1
  -8  -5   2 17631.8 537.310   1
  -8   5   2 17126.9 647.950   1
   8  -5  -2 17320.9 594.890   1
  -8   5   2 17723.4 678.750   1
  -3  -4   9 908.120 149.470   1
  -3  -4   9 1253.04 221.700   1
   3   4  -9 822.760 142.810   1
   7   6  -3 42086.8 1225.23   1
  -7  -6   3 40882.9 1263.27   1
  -7  -6   3 40068.1 1362.45   1
  -7   6   3 38986.6 1089.52   1
  -7   6   3 40917.9 1129.04   1
   7  -6  -3 39917.1 1100.90   1
   9   1  -7 911.030 135.700   1
  -9   1   7 596.870 191.120   1
  -9  -1   7 617.870 216.430   1
   3  -4   7 289.100 94.6900   1
  -3  -4  -7 366.030 118.430   1
   3   4   7 156.110 63.7400   1
   3  -4   7 226.990 119.230   1
  -3   4  -7 134.190 115.670   1
  -3   4  -7 251.980 95.8400   1
   3  -4   7 303.050 158.740   1
  -3   4  -7 116.930 115.700   1
   1  -2   9 -275.08 144.360   1
   1  -2   9 5.38000 90.6800   1
  -1   2  -9 -20.810 130.290   1
  -1  -2  -9 -202.03 98.3700   1
   1  -2   9 277.670 125.800   1
   1   2   9 50.4100 70.2200   1
  -1  -2  -9 45.1600 73.1800   1
  -1   2  -9 64.5200 84.7700   1
  -1   2  -9 207.040 111.390   1
   1   2   9 165.530 66.1900   1
   4   6  -7 5487.92 679.980   1
   4   6  -7 5664.66 531.900   1
   4   6  -7 6084.40 707.990   1
  -4  -6   7 6790.49 696.150   1
  -8  -2   8 1154.23 213.040   1
  -8   2   8 702.800 119.190   1
   8   2  -8 554.010 144.000   1
   8  -2  -8 837.720 132.190   1
   2   8   2 1940.62 299.450   1
   2  -8   2 1370.26 247.460   1
   2  -8   2 1612.09 252.160   1
   2   8   2 1492.69 236.010   1
  -2   8  -2 1556.69 304.520   1
  -2   8  -2 1404.31 238.780   1
   2   8   2 1242.34 243.830   1
  -2  -8  -2 1612.54 225.420   1
  -9   1  -1 12394.3 796.090   1
   9   1   1 14544.8 494.270   1
   9  -1   1 12770.1 533.470   1
  -9  -1  -1 12956.7 3595.36   1
  -9   1  -1 12223.0 551.680   1
   8   3   2 39760.2 1148.66   1
  -8  -3  -2 39150.9 1124.71   1
  -8   3  -2 38872.4 1207.88   1
   8  -3   2 42611.5 1218.78   1
  -8   3  -2 39381.5 1136.25   1
  -2  -4   9 14433.1 609.620   1
  -2  -4   9 14137.2 766.790   1
   2  -4  -9 13126.4 336.030   1
   2   4  -9 13464.3 633.250   1
  -2  -4   9 13462.4 798.720   1
   2   4  -9 14898.5 913.490   1
  -8  -1  -3 81724.8 1586.13   1
   8   1   3 83628.1 1696.58   1
   8  -1   3 86913.4 1690.06   1
  -8   1  -3 83869.9 1630.80   1
  -8   1  -3 82609.6 1686.52   1
   5   7   1 9028.73 461.540   1
  -5  -7  -1 10012.2 530.030   1
   5  -7   1 8739.94 567.190   1
   5   7   1 9677.28 1010.70   1
  -5  -7  -1 8917.13 413.750   1
  -5   7  -1 9018.59 484.580   1
  -5   7  -1 8693.98 408.810   1
   5  -7   1 9345.78 430.970   1
  -5   7  -1 9153.92 625.080   1
   5   1 -10 21548.2 613.160   1
   5   1 -10 21238.7 701.920   1
   5  -1 -10 20606.5 602.990   1
   5  -1 -10 20571.8 633.020   1
   5  -3   6 8267.10 453.190   1
  -5   3  -6 8230.07 590.370   1
   5  -3   6 8130.02 400.500   1
  -5  -3  -6 9972.06 472.820   1
   5   3   6 9218.63 435.600   1
  -5   3  -6 8511.74 659.320   1
  -5   3  -6 8316.40 748.600   1
  10   0  -3 328.330 139.180   1
 -10   0   3 146.250 153.130   1
  -8   5   4 14887.2 515.750   1
   8  -5  -4 13665.2 480.170   1
  -8   5   4 14770.8 465.540   1
   8   5  -4 14962.4 534.530   1
  -8  -5   4 15315.3 984.300   1
  -8  -5   4 15637.7 603.650   1
   6  -3  -9 8061.00 346.790   1
  -6  -3   9 9977.61 1022.52   1
   6   3  -9 7711.73 548.640   1
   6  -3  -9 8232.49 322.920   1
   6   3  -9 8128.43 692.600   1
  -1   0  10 63087.6 1792.53   1
  -1   0  10 60822.5 1663.20   1
   1   0 -10 68579.5 1822.18   1
  -1   0  10 65320.5 1927.27   1
  -4  -4   9 265.170 120.140   1
  -4  -4   9 350.980 150.590   1
   4   4  -9 403.820 129.010   1
   4   4  -9 562.580 195.200   1
   7   6  -1 77752.1 1602.18   1
  -7   6   1 74080.6 20467.0   1
  -7  -6   1 74107.6 20472.3   1
  -7   6   1 75860.0 1475.44   1
   7  -6  -1 77946.4 1484.53   1
  -7  -6   1 76125.4 1438.57   1
   7  -6  -1 75108.2 20763.4   1
 -10   0   4 376872. 104052.   1
  10   0  -4 359702. 6202.93   1
   8  -4   1 306.610 148.640   1
  -8  -4  -1 237.500 142.140   1
   8   4   1 141.530 86.5400   1
  -8   4  -1 -1.4900 128.290   1
  -8   4  -1 252.380 101.980   1
  -8  -4  -1 83.5000 66.1600   1
  -3   2  10 10460.6 426.620   1
  -3  -2  10 12667.8 858.820   1
   3  -2 -10 9839.34 437.580   1
   3   2 -10 10517.8 769.640   1
  -3   2  10 10227.6 434.450   1
  -3  -2  10 10457.4 547.250   1
  -3  -2  10 11491.4 705.140   1
   6   3   5 3041.33 455.600   1
  -6  -3  -5 3359.88 378.970   1
   6  -3   5 2976.63 573.250   1
  -6   3  -5 2800.37 392.450   1
   6  -3   5 2834.82 498.440   1
  -6   3  -5 3193.85 326.450   1
  -6   3  -5 2133.04 286.400   1
   1   8   3 97089.1 1805.73   1
   1   8   3 99240.2 1905.53   1
  -1   8  -3 94010.7 1800.18   1
   1  -8   3 94096.4 1929.15   1
   1   8   3 101663. 2029.88   1
  -1   8  -3 95290.7 2002.96   1
   1  -8   3 93392.4 2060.67   1
   1  -8   3 97489.1 1831.93   1
   3   2   8 155.530 51.2000   1
   3  -2   8 11.3500 58.7800   1
   3  -2   8 213.960 148.450   1
  -3  -2  -8 336.150 126.940   1
  -3   2  -8 -18.850 89.3700   1
   3  -2   8 172.140 82.2700   1
  -3   2  -8 2.07000 99.6500   1
  -3  -2  -8 366.870 117.180   1
  -3   2  -8 315.200 192.350   1
   3   2   8 537.240 209.660   1
  -2  -6  -6 128845. 2288.77   1
   2   6   6 130390. 2319.70   1
  -2   6  -6 126840. 2349.44   1
   2  -6   6 128140. 2409.09   1
  -2   6  -6 127613. 2552.37   1
   2   6   6 127989. 2254.09   1
   2  -6   6 125516. 2613.77   1
   2  -6   6 134204. 2463.10   1
   2  -5   7 34615.8 1172.34   1
   2  -5   7 35518.4 1043.17   1
   2  -5   7 35459.9 1418.65   1
  -2   5  -7 36108.9 1092.20   1
  -2  -5  -7 35777.6 1023.39   1
   2   5   7 34072.5 948.930   1
  -2   5  -7 34094.2 1008.90   1
  -3  -8   3 52736.4 1593.94   1
   3  -8  -3 55127.7 1526.07   1
  -3   8   3 52948.6 1420.66   1
   3   8  -3 51730.2 1578.76   1
   3  -8  -3 48737.3 1319.37   1
   3   8  -3 51430.6 1496.11   1
   3   8  -3 53484.6 1624.13   1
   4  -2 -10 491.120 120.270   1
  -4   2  10 581.180 149.020   1
   4   2 -10 458.180 129.140   1
  -4  -2  10 506.590 124.460   1
   4  -2 -10 537.140 133.690   1
  -4  -2  10 770.570 228.850   1
   4   2 -10 725.900 160.190   1
  -3  -8  -1 85600.1 1648.48   1
   3   8   1 91211.5 1714.91   1
  -3   8  -1 86972.5 1978.03   1
  -3  -8  -1 89093.4 1705.45   1
   3  -8   1 88375.3 1802.29   1
   3  -8   1 91633.5 1727.25   1
   3  -8   1 89837.0 1757.03   1
  -3   8  -1 90780.4 1717.83   1
   3   8   1 90130.3 1753.15   1
   3   8   1 87920.0 1675.26   1
  -7  -6   4 42160.4 1309.79   1
  -7  -6   4 43858.3 1326.98   1
   7   6  -4 43610.4 1242.89   1
  -7   6   4 42790.6 1236.39   1
   7  -6  -4 40621.5 1289.20   1
  -7   6   4 41096.0 1140.04   1
  -8  -5   1 108409. 1971.43   1
  -8  -5   1 108354. 2059.99   1
   8   5  -1 115749. 2160.04   1
  -8   5   1 110045. 2032.51   1
   8  -5  -1 112403. 2080.55   1
  -8   5   1 109006. 2025.17   1
  -7  -4  -3 14141.4 792.670   1
   7   4   3 13529.1 1170.21   1
  -7  -4  -3 12412.5 470.250   1
   7  -4   3 11576.2 650.710   1
  -7   4  -3 14387.3 900.810   1
   7  -4   3 13042.4 461.430   1
  -7   4  -3 13750.1 824.090   1
  -7   4  -3 12486.4 547.480   1
   7  -2  -9 173.280 55.4900   1
   7   2  -9 239.500 120.990   1
   7  -2  -9 158.250 80.0400   1
   7   2  -9 162.100 59.6700   1
  -7   2   9 210.230 66.4600   1
 -10  -1   3 6949.32 866.720   1
  10  -1  -3 4946.37 290.920   1
  10   1  -3 5666.24 556.150   1
 -10   1   3 5895.61 358.100   1
  -2   7   6 1118.76 164.710   1
  -2   7   6 1044.69 140.840   1
   2   7  -6 1213.41 185.550   1
  -2  -7   6 1647.50 219.090   1
   2   7  -6 1309.31 193.450   1
   2   7  -6 1288.23 181.920   1
  -2  -7   6 1074.54 193.620   1
   0  -6  -7 94257.3 1679.48   1
   0   6   7 91829.7 1684.11   1
   0   6  -7 92930.4 1779.92   1
   0  -6   7 94263.8 2079.05   1
   0   6  -7 92394.6 1880.63   1
   0  -6   7 91781.5 1798.91   1
   0  -6   7 95359.9 1982.52   1
  -1   1  10 96943.9 1839.56   1
  -1  -1  10 98325.0 1811.95   1
   1   1 -10 96912.7 1782.66   1
  -1  -1  10 101131. 1861.21   1
  -1  -1  10 96735.8 1922.86   1
   1  -1 -10 96890.8 1816.86   1
  -1   1  10 97037.1 1817.84   1
  -1   1  10 97146.0 1763.47   1
  10  -1  -4 3142.74 508.230   1
  10   1  -4 2534.66 291.390   1
 -10   1   4 3519.65 502.640   1
 -10  -1   4 3562.51 509.980   1
   5   5  -8 36584.7 1222.53   1
   5   5  -8 35124.9 1139.89   1
  -5  -5   8 39031.1 1249.02   1
  10   0  -2 185015. 3294.52   1
 -10   0   2 201362. 3592.52   1
  -2  -2  10 231078. 4230.44   1
  -2  -2  10 230723. 4026.12   1
  -2  -2  10 226379. 3994.04   1
  -2   2  10 225324. 3849.00   1
   2   2 -10 236680. 4128.07   1
   2  -2 -10 234644. 4008.20   1
  -6  -6   6 133752. 2481.16   1
   6  -6  -6 134639. 2328.33   1
  -6   6   6 129805. 2275.66   1
   6   6  -6 135197. 2478.36   1
   6   6  -6 133915. 2483.79   1
  -6  -6   6 127824. 2404.74   1
  -4  -3  -7 1613.04 256.100   1
   4   3   7 1398.63 260.290   1
  -4   3  -7 1834.63 329.340   1
  -4   3  -7 1400.54 242.550   1
   4  -3   7 1211.84 227.620   1
  -4  -3  -7 1606.74 292.000   1
  -4   3  -7 1006.61 186.970   1
   4  -3   7 1472.11 207.260   1
   4  -3   7 920.530 131.050   1
   0  -5  -8 28312.3 755.300   1
   0  -5   8 27953.1 751.530   1
   0  -5   8 27788.5 1081.44   1
   0  -5  -8 26112.8 654.970   1
   0  -5   8 26614.1 823.040   1
   0  -5   8 28551.8 754.140   1
   0   5  -8 27715.5 1037.40   1
   0   5   8 27485.0 716.890   1
   0   5  -8 27629.3 769.830   1
  -1   7   6 19871.0 529.800   1
  -1   7   6 19726.8 524.990   1
  -1  -7   6 20946.6 657.170   1
  -1  -7   6 20210.5 719.150   1
   1   7  -6 19404.6 1356.50   1
   1   7  -6 20088.7 636.440   1
  -6  -6  -2 513.480 132.670   1
  -6   6  -2 462.320 136.790   1
  -6   6  -2 543.960 217.970   1
   6   6   2 330.700 165.300   1
  -6  -6  -2 682.720 123.400   1
   6  -6   2 290.200 138.950   1
  -6   6  -2 831.060 130.270   1
   6  -6   2 211.400 112.900   1
  -9  -3   6 832.380 160.890   1
   9   3  -6 650.280 203.470   1
  -9   3   6 736.110 113.910   1
   9  -3  -6 480.640 132.420   1
   1   4  -9 2327.44 283.150   1
   1   4  -9 3199.28 444.270   1
  -1  -4   9 3064.23 468.810   1
   1  -4  -9 1884.16 170.490   1
  -1  -4   9 3554.38 507.080   1
  -1  -4   9 2807.34 485.520   1
  -1   4   9 2855.47 343.720   1
   1  -4  -9 2706.35 285.350   1
  -3  -7   6 7880.30 711.430   1
   3   7  -6 7536.54 410.130   1
  -3   7   6 7710.44 341.560   1
  -3   7   6 7719.32 348.610   1
   3   7  -6 6809.21 709.620   1
  -3  -7   6 7574.75 393.280   1
   3   7  -6 9066.88 1063.84   1
   3  -7  -6 7450.60 310.330   1
   3   7  -6 7488.04 416.220   1
  10   0  -5 146.940 86.1300   1
 -10   0   5 141.550 105.100   1
  -9   4   3 3639.46 485.270   1
  -9   4   3 4189.54 694.120   1
  -9  -4   3 4960.17 551.560   1
   9   4  -3 2991.93 389.440   1
   9  -4  -3 3687.66 621.390   1
  -3   7  -4 34937.8 1098.13   1
   3   7   4 35169.3 1053.84   1
   3  -7   4 35568.2 1055.96   1
  -3   7  -4 36554.8 1099.24   1
  -3  -7  -4 34359.2 1134.91   1
   3  -7   4 36737.7 1085.48   1
   3   7   4 34969.3 1079.08   1
  -9  -3   0 119127. 2260.76   1
   9  -3   0 127152. 2352.78   1
  -9   3   0 122187. 2251.09   1
   9   3   0 124031. 2299.47   1
  -9   3   0 120117. 2261.58   1
  -1   8   4 1422.96 225.950   1
  -1   8   4 941.940 148.720   1
   1   8  -4 1480.05 245.590   1
   1   8  -4 1507.75 272.800   1
  -1  -8   4 1407.09 235.250   1
   1   8  -4 920.420 242.670   1
  -1  -8   4 1260.24 278.150   1
  -1   8   4 1442.54 208.330   1
   9   2  -7 4986.60 318.270   1
   9  -2  -7 4459.89 1292.37   1
  -9   2   7 6032.19 561.440   1
  -9  -2   7 5640.45 555.910   1
 -10   1   2 9906.56 922.670   1
  10   1  -2 7990.93 762.880   1
 -10  -1   2 7897.54 399.160   1
  10  -1  -2 8691.92 955.630   1
  -6  -7   2 18446.9 617.160   1
   6   7  -2 17844.3 558.240   1
   6   7  -2 18109.1 744.440   1
  -6  -7   2 17944.2 894.460   1
  -6   7   2 18325.5 593.230   1
   6  -7  -2 18986.3 682.430   1
  -6   7   2 19010.6 674.870   1
   6  -7  -2 18425.5 729.280   1
   4   7   3 4974.88 454.690   1
  -4  -7  -3 4967.17 622.040   1
  -4   7  -3 5433.14 748.280   1
   4   7   3 4764.91 427.890   1
  -4   7  -3 4685.45 386.990   1
   4  -7   3 5491.82 747.590   1
   4  -7   3 4812.20 596.160   1
  -2   0  -9 252.980 108.320   1
   2   0   9 113.890 68.3700   1
   2   0   9 -85.480 136.340   1
  -2   0  -9 107.060 79.8200   1
   2   0   9 -54.220 82.6200   1
  -7   5  -2 3821.18 623.230   1
  -7  -5  -2 3646.77 424.490   1
  -7  -5  -2 3273.97 382.820   1
   7  -5   2 4996.48 582.980   1
   7   5   2 3145.32 345.640   1
  -7   5  -2 3567.49 403.860   1
   7  -5   2 3228.73 546.270   1
  -7   5  -2 3728.49 486.330   1
   9   2   1 28510.2 790.650   1
  -9  -2  -1 26565.5 726.320   1
  -9   2  -1 26087.3 725.690   1
   9  -2   1 27259.5 754.830   1
  -9   2  -1 28594.4 773.910   1
  -2   8   4 32398.1 1122.12   1
  -2   8   4 31600.8 756.930   1
   2   8  -4 34475.5 1051.64   1
  -2  -8   4 33749.3 1004.40   1
   2   8  -4 31878.6 8833.37   1
   2  -8  -4 32140.1 8886.96   1
   2   8  -4 33733.3 1088.38   1
  -2   8   4 31820.3 8809.87   1
  -2  -8   4 31767.9 942.090   1
   2   8  -4 32342.2 1059.32   1
   6   0 -10 92040.7 1675.02   1
   6   0 -10 91580.3 1675.56   1
  -8  -2  -3 259.800 95.6800   1
  -8   2  -3 39.7500 71.5400   1
   8  -2   3 129.720 150.420   1
   8   2   3 175.030 125.920   1
  -8   2  -3 55.7500 129.380   1
  -5  -4   9 3757.54 396.200   1
   5   4  -9 3741.67 581.130   1
  -9   4   4 207.820 110.160   1
   9   4  -4 279.440 200.350   1
   9  -4  -4 94.3500 51.3600   1
  -9  -4   4 -2.1800 106.050   1
  -9   4   4 139.360 98.3500   1
   8   5  -5 27711.8 745.660   1
  -8  -5   5 29227.6 1101.17   1
  -8  -5   5 25547.1 762.260   1
  -8   5   5 27288.3 729.130   1
   8  -5  -5 24965.0 686.810   1
  -8   5   5 28368.9 721.630   1
   5   7  -5 41961.7 1230.64   1
   5   7  -5 42507.6 1489.07   1
   5  -7  -5 41415.8 1154.16   1
   5  -7  -5 42920.5 1339.31   1
   5   7  -5 42301.9 1239.30   1
  -5   7   5 40778.2 1221.83   1
  -5  -7   5 41760.3 1616.19   1
  -4  -8   1 18375.1 585.270   1
  -4  -8   1 18827.9 940.570   1
  -4   8   1 20392.9 975.180   1
   4  -8  -1 19622.1 584.260   1
  -4   8   1 19184.0 572.930   1
   4   8  -1 18952.2 901.980   1
   4  -8  -1 18079.5 578.350   1
   4  -8  -1 18468.2 618.610   1
   4   8  -1 18534.0 592.670   1
   4   8  -1 18597.8 816.150   1
   9   4  -2 7450.69 690.790   1
  -9   4   2 8404.73 549.290   1
   9  -4  -2 7934.73 530.570   1
  -9   4   2 7553.20 384.000   1
  -9  -4   2 8485.22 676.550   1
   5   2 -10 11379.9 544.850   1
  -5  -2  10 12064.7 847.900   1
  -5   2  10 10951.6 412.970   1
   5   2 -10 12497.9 744.080   1
   5  -2 -10 11129.8 452.140   1
   5  -2 -10 11133.2 471.890   1
 -10   1   5 2508.41 371.120   1
  10  -1  -5 1341.42 214.690   1
  10   1  -5 1331.97 216.980   1
 -10  -1   5 2258.52 339.380   1
  -7   3  -4 5741.08 495.400   1
  -7  -3  -4 5276.49 210.040   1
  -7   3  -4 6081.83 589.600   1
   7  -3   4 5915.24 910.400   1
  -7  -3  -4 8088.87 825.220   1
  -7   3  -4 6162.16 408.890   1
   7   3   4 5904.80 757.730   1
  -6   0  -6 39697.7 1148.38   1
   6   0   6 39862.0 1147.40   1
  -6   0  -6 40040.2 1210.01   1
  -6   0  -6 41131.8 1204.76   1
  -7  -6   0 58063.2 1586.91   1
  -7   6   0 55179.0 1500.62   1
   7  -6   0 59222.1 1714.86   1
  -7  -6   0 55991.1 1562.50   1
   7   6   0 56498.1 1575.54   1
  -7   6   0 57077.6 1606.35   1
   7  -6   0 57071.7 1556.71   1
   6   7  -3 33266.0 1042.61   1
   6   7  -3 30010.3 1122.99   1
  -6  -7   3 33683.7 1029.43   1
  -6  -7   3 32200.6 1043.70   1
  -6   7   3 32455.5 1142.27   1
   6  -7  -3 32364.6 1014.98   1
   6  -7  -3 32658.4 969.590   1
  -6   7   3 30735.3 821.820   1
  -4  -8   2 13033.0 3664.39   1
   4   8  -2 13101.5 1044.71   1
   4  -8  -2 12011.6 488.240   1
   4   8  -2 12749.1 713.490   1
   4   8  -2 13611.1 1102.47   1
   4  -8  -2 12881.5 3580.11   1
  -4   8   2 13199.3 454.170   1
  -4   8   2 13708.1 660.660   1
  -6  -7   1 54760.5 1526.03   1
   6   7  -1 56872.0 1600.94   1
   6   7  -1 57048.1 1639.58   1
  -6  -7   1 54248.1 1488.65   1
  -6   7   1 54572.7 1559.44   1
   6  -7  -1 57586.3 1557.81   1
   6  -7  -1 55714.3 1658.17   1
  -6   7   1 57366.6 1561.23   1
  -5   6   7 59536.7 1502.80   1
  -5   6   7 60986.3 1542.57   1
   5   6  -7 61020.5 1737.41   1
   5   6  -7 61367.2 1688.69   1
   5   6  -7 61342.9 1746.33   1
  -5  -6   7 59119.7 2026.24   1
   2  -1   9 7872.70 383.840   1
  -2   1  -9 7630.52 350.470   1
   2  -1   9 7938.46 490.720   1
  -2   1  -9 7385.76 470.940   1
   2   1   9 7589.72 345.810   1
  -2   1  -9 7228.85 349.880   1
  -2  -1  -9 7508.91 335.110   1
  -2  -1  -9 7514.51 377.850   1
  -7  -4   8 3605.63 492.710   1
   7   4  -8 3320.52 505.110   1
  -7   4   8 2646.86 272.960   1
   7  -4  -8 3003.77 297.450   1
  -7  -4   8 3953.18 593.080   1
  -7   4   8 3811.37 412.170   1
   7   4  -8 3318.64 484.490   1
   0   8   4 44177.6 1548.66   1
   0   8  -4 43432.5 1237.69   1
   0   8   4 44838.2 1213.09   1
   0  -8   4 43974.5 1353.62   1
   0  -8   4 45461.8 1373.52   1
   0   8   4 45239.1 1233.59   1
   0  -8   4 42533.6 1516.17   1
   0   8  -4 45469.4 1473.00   1
  -5   0  -7 -206.69 233.370   1
  -5   0  -7 132.680 83.9400   1
  -5   0  -7 -15.660 77.3900   1
   5   0   7 277.560 143.020   1
   6   1 -10 699.270 146.950   1
   6  -1 -10 596.080 182.600   1
   6  -1 -10 644.650 199.010   1
   6   1 -10 459.230 213.920   1
   2   7   5 80067.0 1539.65   1
   2  -7   5 77723.1 2042.44   1
   2   7   5 81229.7 1569.57   1
  -2   7  -5 76196.0 1836.43   1
   2  -7   5 78009.3 1693.32   1
  -2  -7  -5 85397.9 1776.28   1
  -2   7  -5 79961.9 1571.22   1
   2  -7   5 79993.0 1563.15   1
   0   7   6 30300.8 810.390   1
   0  -7  -6 30723.0 804.310   1
   0   7   6 30728.7 795.980   1
   0  -7   6 29864.8 881.480   1
   0   7  -6 29352.6 882.250   1
   0   7  -6 30930.0 890.770   1
   0  -7   6 30576.7 944.250   1
   0  -7   6 31058.7 861.750   1
  10  -2  -3 187.510 77.3700   1
  10   2  -3 263.050 141.050   1
 -10  -2   3 640.070 237.060   1
 -10   2   3 201.740 123.980   1
  -6  -1  -6 242310. 4109.99   1
   6  -1   6 255465. 4489.86   1
  -6   1  -6 244316. 4305.11   1
   6   1   6 247424. 4365.54   1
  -6  -1  -6 252157. 4441.38   1
  -6   1  -6 247674. 4278.61   1
  -6  -1  -6 254475. 4457.52   1
  -6   1  -6 250739. 4409.44   1
  -8  -4   7 31373.5 861.450   1
  -8   4   7 32351.8 960.560   1
  -8   4   7 30399.6 706.910   1
   8   4  -7 28572.0 875.440   1
   8  -4  -7 29821.5 710.800   1
  -8  -4   7 30402.8 792.790   1
   1  -2 -10 62390.9 1625.77   1
   1   2 -10 59828.7 1651.07   1
  -1   2  10 60962.3 1732.36   1
  -1  -2  10 60580.3 1701.13   1
  -1  -2  10 62624.5 1956.88   1
  -1  -2  10 61602.1 1892.94   1
  -1  -2  10 61072.0 1845.70   1
  -4   8   0 772.080 164.200   1
   4   8   0 688.700 121.750   1
   4  -8   0 498.800 141.250   1
   4   8   0 343.210 185.590   1
  -4  -8   0 354.630 106.820   1
  -4   8   0 473.330 150.700   1
  -4  -8   0 620.890 194.170   1
   4  -8   0 322.830 118.760   1
   4   8   0 858.940 139.970   1
 -10   0   1 276.940 119.290   1
  10   0  -1 27.0000 172.670   1
 -10   2   4 124342. 2406.62   1
 -10  -2   4 124495. 2329.50   1
  10   2  -4 123772. 2640.36   1
  10  -2  -4 127169. 2322.21   1
  -7  -6   5 437.030 235.210   1
  -7  -6   5 860.610 167.880   1
   7   6  -5 657.490 244.140   1
  -7   6   5 409.610 112.550   1
   7  -6  -5 246.570 85.0900   1
  -7   6   5 323.480 105.360   1
   2  -4   8 45784.2 1333.20   1
  -2  -4  -8 45874.3 1272.14   1
   2   4   8 44855.7 1174.64   1
  -2   4  -8 45152.0 1336.38   1
   2  -4   8 46007.6 1446.55   1
   2  -4   8 48314.9 1401.22   1
   2   4   8 47048.0 1395.41   1
  -2  -4  -8 46972.0 1302.92   1
  -2   4  -8 48448.6 1377.25   1
  -2   4  -8 45310.4 1494.38   1
  -8  -5   0 53684.9 1438.97   1
   8   5   0 53004.5 1479.68   1
  -8  -5   0 54366.0 1563.53   1
  -8   5   0 54043.4 1521.04   1
   8  -5   0 52303.4 1520.28   1
  -8   5   0 51831.4 1480.56   1
   1  -3   9 1223.49 253.860   1
  -1  -3  -9 1170.94 180.090   1
   1   3   9 852.140 142.190   1
  -1   3  -9 694.870 117.900   1
   1  -3   9 489.910 139.440   1
   1   3   9 1084.70 165.610   1
  -1  -3  -9 1022.29 195.230   1
  -1   3  -9 1202.95 231.080   1
   1  -3   9 800.970 138.390   1
   2  -8   3 440.410 157.460   1
   2  -8   3 583.770 158.360   1
   2   8   3 279.360 112.150   1
   2   8   3 357.600 171.660   1
  -2   8  -3 874.430 156.140   1
  -2   8  -3 413.510 199.630   1
   2   8   3 336.840 140.400   1
  -2  -8  -3 235.900 127.470   1
   7   5  -7 4973.57 574.310   1
  -7   5   7 5581.89 370.570   1
  -7  -5   7 6054.34 509.030   1
   7  -5  -7 4740.05 292.230   1
  -7  -5   7 6461.69 713.650   1
   7   5  -7 5395.01 667.280   1
  -7   5   7 5397.55 327.260   1
   0   0  10 18038.3 683.350   1
   0   0 -10 16884.6 561.140   1
   0   0 -10 17609.2 823.140   1
   0   0  10 16885.2 630.410   1
   0   0  10 16559.7 740.670   1
   8   0  -9 -8.6800 52.8600   1
  -8   0   9 67.5100 52.0400   1
   8  -3  -8 40249.2 878.410   1
  -8  -3   8 43981.0 1588.75   1
  -8   3   8 41904.1 907.670   1
   8   3  -8 41875.5 1066.65   1
  -4   7   6 2907.45 263.700   1
  -4   7   6 2815.73 324.890   1
   4  -7  -6 2989.10 331.500   1
   4   7  -6 3116.81 384.410   1
   4   7  -6 2833.56 513.920   1
  -4  -7   6 3668.98 483.370   1
   4   7  -6 2900.00 307.610   1
   3   8  -4 22925.5 683.900   1
  -3  -8   4 25050.2 790.950   1
   3   8  -4 23050.8 717.130   1
   3  -8  -4 23429.1 699.280   1
   3  -8  -4 23942.5 757.890   1
   3   8  -4 23601.3 760.900   1
  -3   8   4 22750.1 837.090   1
  -3   8   4 22783.6 607.860   1
  -7   0  -5 -41.010 105.110   1
  -7   0  -5 82.7200 71.2500   1
   7   0   5 173.280 140.790   1
  -7   0  -5 53.2900 86.6600   1
  -5  -1  -7 53188.3 1151.48   1
  -5   1  -7 54672.8 1215.92   1
   5  -1   7 53716.7 1139.85   1
   5   1   7 54292.0 1183.48   1
  -5   1  -7 53821.1 1211.63   1
  -5  -1  -7 55007.4 1069.73   1
  -5  -1  -7 53452.2 1156.52   1
  -5   1  -7 54115.6 1127.31   1
   3  -8   2 98.8500 87.8500   1
   3   8   2 -38.730 132.430   1
  -3   8  -2 269.290 106.970   1
   3   8   2 141.630 106.440   1
  -3  -8  -2 123.450 68.9100   1
   3  -8   2 418.980 197.840   1
  -3   8  -2 109.320 133.870   1
   3  -8   2 71.8600 77.8600   1
   3   8   2 31.5700 65.7700   1
   5   7   2 10084.1 591.470   1
   5   7   2 11321.0 953.240   1
  -5   7  -2 9948.76 582.550   1
   5  -7   2 10750.9 431.240   1
  -5  -7  -2 10598.1 743.840   1
  -5   7  -2 11149.4 581.150   1
  -5   7  -2 11087.0 512.960   1
  -5  -7  -2 10504.4 490.570   1
   5  -7   2 10023.6 688.340   1
   5  -5   5 969.550 222.710   1
  -5   5  -5 756.590 114.500   1
   5  -5   5 990.860 201.940   1
  -5   5  -5 1607.34 269.100   1
   5   5   5 1277.53 174.040   1
  -5   5  -5 1879.22 301.080   1
  -5  -5  -5 1608.35 237.200   1
   4   8  -3 12026.3 793.570   1
   4  -8  -3 11832.7 445.410   1
   4  -8  -3 10936.8 397.200   1
   4   8  -3 11677.8 520.820   1
  -4   8   3 11817.8 498.510   1
   4   8  -3 11361.8 476.150   1
  -4  -8   3 11889.6 528.430   1
  -9  -4   5 226.890 108.490   1
  -9   4   5 15.5900 77.6600   1
   9   4  -5 94.3800 124.610   1
  -9   4   5 100.200 102.370   1
  -9  -4   5 279.470 115.220   1
   9  -4  -5 255.800 143.780   1
 -10  -1   1 15355.4 537.980   1
  10  -1  -1 14769.4 513.880   1
  10   1  -1 14910.2 568.580   1
 -10   1   1 15626.9 551.280   1
  -9   0   8 26780.8 928.640   1
   9   0  -8 26934.8 675.200   1
  -9   4   1 1798.15 249.010   1
   9   4  -1 1559.40 266.040   1
  -9  -4   1 2028.10 286.470   1
  -9   4   1 2395.13 325.550   1
   9  -4  -1 1386.47 259.450   1
   3  -3 -10 42581.5 889.760   1
   3  -3 -10 41700.2 891.510   1
  -3  -3  10 42556.4 1301.59   1
  -3  -3  10 44015.3 1171.04   1
  -3  -3  10 42806.4 1003.60   1
   3   3 -10 42942.4 1023.58   1
  10   0  -6 326099. 5618.37   1
 -10   0   6 315153. 5466.09   1
 -10  -2   2 41920.6 1063.32   1
  10   2  -2 42516.5 1031.22   1
 -10   2   2 40069.2 1011.02   1
  10  -2  -2 44182.6 1104.03   1
  -6  -7   4 53419.2 1325.68   1
  -6  -7   4 50594.1 1239.02   1
   6   7  -4 52868.7 1249.85   1
   6   7  -4 53227.2 1201.96   1
   6   7  -4 52750.3 1123.03   1
  -6   7   4 52561.4 1110.61   1
   6  -7  -4 52632.0 1011.23   1
   6  -7  -4 54426.6 1236.31   1
  -6  -7   0 6807.16 789.970   1
   6   7   0 6177.53 787.110   1
  -6  -7   0 7834.71 780.260   1
   6   7   0 6897.02 640.770   1
  -6   7   0 7431.92 709.560   1
  -6   7   0 6300.06 413.830   1
   6  -7   0 5522.82 309.720   1
   6  -7   0 6143.08 817.910   1
   3   3   8 28943.8 713.820   1
   3  -3   8 28507.2 1368.59   1
   3  -3   8 29703.0 785.140   1
  -3  -3  -8 27891.9 953.380   1
  -3   3  -8 28941.2 759.290   1
   3  -3   8 28109.3 1034.51   1
  -3  -3  -8 29176.3 768.310   1
  -3   3  -8 28158.4 790.430   1
  -3   3  -8 29218.6 1058.22   1
   1   6   7 41647.2 1005.45   1
  -1  -6  -7 41187.8 919.160   1
   1  -6   7 37503.8 973.200   1
  -1   6  -7 42382.9 1097.32   1
   1  -6   7 40451.9 1068.59   1
   1  -6   7 41670.0 1703.40   1
   1  -6   7 40554.7 1026.55   1
  -1   6  -7 40573.3 998.190   1
   4   5   6 28504.9 719.060   1
  -4   5  -6 28915.3 758.680   1
   4  -5   6 28535.5 994.170   1
  -4   5  -6 30148.2 899.090   1
  -4   5  -6 29239.1 773.170   1
  -4  -5  -6 29340.2 715.200   1
   4  -5   6 29450.4 856.020   1
   0   1  10 119989. 2142.60   1
   0  -1  10 122592. 2225.57   1
   0   1 -10 126496. 2305.52   1
   0  -1 -10 126820. 2278.46   1
   0   1  10 123880. 2242.57   1
   0   1  10 121771. 2181.48   1
   0  -1  10 124829. 2356.14   1
   0  -1  10 126111. 2302.89   1
   0  -1 -10 119024. 2119.23   1
   8   1  -9 3650.57 799.710   1
   8  -1  -9 3662.00 445.990   1
  -8  -1   9 3627.16 784.980   1
  -8   1   9 2724.16 322.020   1
  -9   0  -2 8754.04 413.060   1
   9   0   2 10710.5 430.030   1
  -7  -1  -5 16555.4 550.940   1
  -7   1  -5 16534.7 1330.29   1
   7   1   5 16186.7 550.470   1
  -7  -1  -5 15809.7 581.700   1
  -7   1  -5 15439.5 602.460   1
   7  -1   5 16373.5 955.870   1
  -7  -1  -5 16106.2 509.750   1
  -7   1  -5 16628.7 638.300   1
  -4  -3  10 41826.9 1157.74   1
   4   3 -10 39672.1 942.040   1
   4  -3 -10 40716.3 832.180   1
   4   3 -10 40551.9 1123.17   1
  -4  -3  10 38771.8 1118.81   1
   0   4  -9 6649.62 564.710   1
   0   4   9 6399.32 496.760   1
   0  -4  -9 5636.96 391.090   1
   0  -4   9 6668.86 739.670   1
   0  -4   9 6493.31 718.750   1
   0  -4  -9 5531.60 290.910   1
   0   4  -9 5537.46 400.070   1
   0  -4   9 5202.00 568.350   1
  -4   6  -5 10891.6 991.590   1
  -4  -6  -5 10534.7 563.260   1
   4   6   5 10116.6 401.120   1
   4  -6   5 8752.38 444.710   1
   4   6   5 9245.24 302.780   1
   4  -6   5 9976.47 921.910   1
  -4   6  -5 9612.62 574.930   1
  -4   6  -5 9087.77 1705.41   1
 -10   2   5 10133.8 882.620   1
  10   2  -5 8939.14 867.460   1
  10  -2  -5 8369.14 809.090   1
 -10  -2   5 10239.3 953.110   1
  -7  -3   9 51436.7 1319.51   1
  -7   3   9 48509.0 944.740   1
   7  -3  -9 49852.3 960.860   1
   7   3  -9 51636.0 1097.10   1
   7   3  -9 50503.7 1593.16   1
   6   5  -8 18539.2 3476.32   1
   9   1  -8 2803.97 394.420   1
  -9   1   8 3711.78 359.870   1
  -9  -1   8 3650.13 754.670   1
   9  -1  -8 2835.91 428.710   1
  10  -1  -6 191.830 100.700   1
  10   1  -6 290.020 136.180   1
 -10   1   6 148.860 102.520   1
 -10  -1   6 578.040 149.730   1
   5  -6   4 63952.3 1512.49   1
  -5   6  -4 65688.4 1397.95   1
   5  -6   4 66491.4 1406.97   1
  -5  -6  -4 62432.3 1450.31   1
   5   6   4 64575.3 1539.24   1
  -5   6  -4 63241.4 1288.33   1
  -5   6  -4 65146.8 1309.19   1
  -6   5  -4 53466.7 1340.49   1
  -6  -5  -4 54374.0 1164.24   1
   6   5   4 52741.7 1322.40   1
   6  -5   4 50181.7 1197.37   1
  -6   5  -4 51586.3 1285.57   1
  -6   5  -4 51071.5 1093.36   1
   6  -5   4 54932.6 1155.27   1
  -4   0  -8 124272. 2289.10   1
  -4   0  -8 117110. 2160.78   1
  -4   0  -8 119196. 2186.56   1
   4   0   8 118828. 2178.18   1
  -2   3  10 18900.3 3488.72   1
  -2  -3  10 19415.8 642.490   1
   2   3 -10 19587.3 873.060   1
   2  -3 -10 19526.0 519.020   1
  -2  -3  10 18203.2 787.990   1
  -2  -3  10 19548.4 699.920   1
   1  -8   4 13487.5 495.730   1
   1   8   4 13526.2 524.070   1
  -1   8  -4 13927.7 499.130   1
   1   8   4 13880.9 461.360   1
   1  -8   4 13652.2 1016.79   1
   1   8   4 14538.9 650.840   1
  -1   8  -4 14146.6 935.890   1
   1  -8   4 13928.8 513.800   1
   2  -2   9 27532.4 881.850   1
  -2  -2  -9 26268.5 690.300   1
  -2   2  -9 26207.3 824.750   1
   2   2   9 25971.6 674.010   1
  -2   2  -9 28193.2 850.610   1
   2   2   9 27138.1 781.140   1
  -2   2  -9 27296.6 732.520   1
   2  -2   9 26647.6 991.760   1
  -2  -2  -9 26222.8 709.050   1
   2  -2   9 28681.8 743.480   1
  -9  -1  -2 106552. 2003.33   1
   1   5   8 18748.8 3451.62   1
  -1  -5  -8 19522.4 579.740   1
   1  -5   8 19783.4 769.100   1
  -1   5  -8 19415.3 738.340   1
   1  -5   8 18593.3 3452.49   1
   1  -5   8 19662.6 806.780   1
  -1   5  -8 20126.3 593.190   1
   6   2 -10 88588.3 1922.24   1
  -6  -2  10 85891.9 1730.98   1
   6  -2 -10 83672.5 1470.36   1
   6   2 -10 86490.1 1686.12   1
   6  -2 -10 86774.5 1606.76   1
  -8   4  -2 49240.3 1394.45   1
  -8  -4  -2 49410.4 1024.80   1
   8  -4   2 48950.5 1125.18   1
  -8   4  -2 47802.4 1024.39   1
   8   4   2 47534.4 1010.62   1
  -8  -4  -2 47646.7 1112.21   1
  -5   4  -6 488.800 207.920   1
   5  -4   6 723.560 155.170   1
  -5  -4  -6 1702.64 277.450   1
   5   4   6 974.080 137.860   1
  -5   4  -6 1285.70 203.410   1
   5  -4   6 1193.92 231.050   1
  -5   4  -6 1138.72 233.360   1
  -4  -8  -1 10057.8 665.100   1
   4  -8   1 9786.83 666.950   1
  -4   8  -1 9573.20 391.490   1
   4   8   1 9474.06 947.960   1
  -4  -8  -1 10021.3 701.810   1
   4  -8   1 8688.05 423.640   1
   4   8   1 10652.0 760.000   1
  -4   8  -1 9233.28 473.450   1
  -6   2  -6 4516.94 369.080   1
  -6  -2  -6 5240.69 683.240   1
  -6   2  -6 4141.91 508.650   1
   6  -2   6 4436.45 334.360   1
   6   2   6 5090.81 657.400   1
  -6  -2  -6 4657.70 369.320   1
  -6   2  -6 4662.65 669.900   1
   6   4  -9 57632.1 1200.29   1
  -6  -4   9 53990.2 1182.98   1
   6   4  -9 54277.3 1336.74   1
  -8  -5   6 41525.5 1774.99   1
   8   5  -6 38801.3 1128.21   1
  -8  -5   6 41763.0 1626.23   1
   8  -5  -6 38264.5 870.650   1
  -8   5   6 39126.9 881.670   1
  -8   5   6 41281.4 1011.77   1
   9  -3  -7 1065.07 135.440   1
  -9  -3   7 1137.91 169.380   1
   9   3  -7 1097.28 190.160   1
  -9   3   7 912.640 145.290   1
  -4   1  -8 41401.7 984.370   1
   4  -1   8 42197.5 1025.82   1
   4  -1   8 41781.9 1130.02   1
  -4  -1  -8 41082.7 1012.93   1
  -4   1  -8 41082.0 979.560   1
   4   1   8 42289.7 1079.57   1
  -4   1  -8 43738.7 1038.84   1
  -4  -1  -8 41446.9 1016.54   1
  -6   4  -5 2154.39 277.380   1
   6  -4   5 1535.22 176.270   1
  -6   4  -5 1665.84 261.480   1
  -6  -4  -5 2522.86 311.910   1
   6  -4   5 1750.21 276.970   1
   6   4   5 1512.44 234.280   1
  -6   4  -5 2132.84 379.820   1
  -7  -6  -1 11163.9 428.410   1
  -7  -6  -1 12085.1 742.740   1
   7   6   1 11945.6 1105.36   1
   7  -6   1 11307.8 446.690   1
  -7   6  -1 11378.2 432.470   1
  -7   6  -1 11730.7 455.150   1
   7  -6   1 11763.7 471.660   1
   3   6  -8 3919.16 393.650   1
   3   6  -8 3019.11 463.220   1
  -3  -6   8 4541.79 552.910   1
  -3  -6   8 3719.52 457.770   1
   3   6  -8 3103.51 413.580   1
  -2   6   8 9206.23 249.670   1
   2   6  -8 10449.1 434.370   1
  -2  -6   8 10119.5 541.980   1
   2   6  -8 11013.0 439.420   1
  -2  -6   8 11413.4 972.730   1
  -9   3  -1 8286.58 530.330   1
   9  -3   1 8579.04 838.050   1
  -9  -3  -1 8690.18 416.400   1
   9   3   1 9084.47 1921.03   1
  -9   3  -1 8768.64 682.950   1
  -5   2  -7 5926.77 769.690   1
   5  -2   7 4042.53 581.210   1
  -5   2  -7 6104.06 548.720   1
   5  -2   7 5268.97 496.580   1
   5   2   7 6209.74 325.820   1
  -5  -2  -7 5338.35 374.060   1
  -3  -6  -6 2282.54 256.070   1
   3   6   6 1935.44 223.720   1
  -3   6  -6 2368.80 384.680   1
   3  -6   6 2676.80 374.890   1
   3  -6   6 2225.25 281.500   1
  -3   6  -6 2131.25 263.820   1
   3   6   6 1690.94 245.860   1
   3  -6   6 2389.25 324.140   1
  -8   3  -3 718.420 182.040   1
  -8  -3  -3 864.090 163.440   1
   8   3   3 986.830 148.340   1
  -8   3  -3 651.640 220.590   1
   8  -3   3 634.530 139.070   1
   5  -3 -10 4274.57 165.290   1
   5   3 -10 4452.61 493.910   1
  -5   3  10 3919.75 153.910   1
  -5  -3  10 4884.62 662.040   1
   5   3 -10 4249.58 277.130   1
  -1  -7  -6 21459.0 835.800   1
   1   7   6 21337.2 655.190   1
   1   7   6 22066.2 573.360   1
   1  -7   6 22172.3 663.690   1
   1  -7   6 22158.7 805.100   1
  -1   7  -6 21319.5 637.980   1
   1  -7   6 23361.5 1324.16   1
  -1   7  -6 23170.5 680.520   1
   7   0 -10 6658.73 403.610   1
   7   0 -10 6943.51 589.860   1
   3   5  -9 7080.29 723.480   1
  -3  -5   9 8198.57 754.070   1
  -3  -5   9 8320.34 1010.13   1
   3   5  -9 6834.41 551.930   1
   0   9   0 132.920 83.7600   1
   0  -9   0 313.630 205.090   1
   0   9   0 -29.140 115.820   1
   0   9   0 39.1200 150.100   1
 -10   2   1 3451.24 800.090   1
  10   2  -1 3701.47 655.510   1
 -10  -2   1 3585.34 761.140   1
  10  -2  -1 2816.06 263.050   1
 -10   2   1 3681.97 501.410   1
   4   8  -4 352.380 129.130   1
  -4   8   4 67.5700 72.3200   1
  -4  -8   4 269.580 190.040   1
   4   8  -4 55.0300 151.350   1
   4  -8  -4 133.670 67.0800   1
   4   8  -4 113.260 92.2600   1
   4  -8  -4 89.8700 71.0200   1
  -3  -5  -7 585.510 107.660   1
   3  -5   7 229.590 94.9700   1
  -3   5  -7 569.990 119.220   1
   3  -5   7 85.1800 107.920   1
  -3   5  -7 357.590 167.040   1
  -3   5  -7 228.700 152.520   1
   3   5   7 282.810 101.840   1
   3  -5   7 158.830 96.7000   1
  -8   0  -4 388019. 71177.5   1
   8   0   4 386679. 70934.5   1
  -8   0  -4 380175. 6563.67   1
   0   2 -10 2084.15 301.500   1
   0  -2 -10 1512.87 227.350   1
   0  -2 -10 1983.44 245.750   1
   0  -2  10 1389.47 298.660   1
   0   2  10 1398.74 185.450   1
   0  -2  10 2010.49 278.730   1
   0   2  10 1308.48 175.130   1
   0  -2  10 1261.33 163.170   1
  -8  -2   9 52883.2 1277.45   1
   8   2  -9 52870.3 1090.12   1
   8  -2  -9 52867.2 1013.01   1
   8   2  -9 55421.7 1150.41   1
  -8   2   9 53992.9 1126.77   1
  -2   8   5 165.260 73.4600   1
  -2   8   5 175.400 118.660   1
   2   8  -5 145.800 136.680   1
   2   8  -5 38.0800 142.380   1
   2   8  -5 396.870 176.990   1
  -2  -8   5 323.940 196.100   1
  -2  -8   5 287.160 180.220   1
  -6   6   7 59051.3 1065.13   1
   6  -6  -7 58427.9 1034.74   1
  -6  -6   7 56939.2 1518.45   1
   6   6  -7 58232.4 1283.51   1
   6   6  -7 60115.8 1408.23   1
   7  -2   5 239.890 234.510   1
   7   2   5 554.210 213.710   1
  -7   2  -5 69.6400 141.470   1
  -7  -2  -5 -57.050 111.140   1
  -7   2  -5 516.030 203.260   1
  -7   2  -5 197.760 114.270   1
  -7  -2  -5 187.090 63.4300   1
 -10   0   0 5522.49 483.560   1
  10   0   0 5387.66 707.310   1
  -4   4  -7 3198.84 449.500   1
   4  -4   7 2461.19 553.950   1
   4  -4   7 3431.40 381.050   1
  -4   4  -7 3744.82 427.940   1
   4   4   7 3171.95 455.530   1
  -4  -4  -7 3567.93 822.890   1
  -4   4  -7 2904.35 380.420   1
   4  -4   7 2872.90 321.260   1
  -1   8   5 1627.03 211.620   1
  -1   8   5 1352.19 161.090   1
  -1   8   5 1100.82 176.440   1
  -1   8   5 1438.61 213.640   1
   1   8  -5 1676.67 230.930   1
  -1  -8   5 906.870 145.540   1
  -1  -8   5 1050.69 156.350   1
   1   8  -5 967.140 256.050   1
  -2  -5   9 578.410 169.350   1
  -2  -5   9 795.900 126.530   1
   2   5  -9 1070.74 175.580   1
  -2  -5   9 326.740 183.590   1
   2   5  -9 494.700 262.440   1
  -5   7   6 3327.63 279.360   1
   5  -7  -6 3126.15 353.590   1
   5  -7  -6 2385.76 170.630   1
  -5  -7   6 3788.04 548.630   1
   5   7  -6 2714.16 358.270   1
   5   7  -6 2630.65 356.080   1
   5   7  -6 2890.45 334.700   1
  -6   6  -3 12285.2 665.060   1
   6  -6   3 11457.8 820.120   1
  -6   6  -3 12957.9 553.040   1
  -6  -6  -3 12097.0 519.340   1
  -6   6  -3 12706.8 482.830   1
   6   6   3 11484.6 835.750   1
   6  -6   3 13856.9 1270.83   1
  -6  -6  -3 12088.8 449.840   1
   0  -9   1 6475.10 931.790   1
   0   9   1 5936.27 647.010   1
   0   9  -1 6039.11 415.960   1
   0   9   1 5038.75 318.570   1
   0   9   1 5810.59 369.950   1
   0   9  -1 6240.03 658.520   1
   0   9  -1 6242.28 776.680   1
  -9   4   6 4733.21 353.500   1
   9   4  -6 4771.40 574.750   1
  -9  -4   6 4637.63 358.860   1
  -9   4   6 5586.78 549.160   1
  -9  -4   6 4901.81 531.940   1
   9  -4  -6 4357.28 252.540   1
  -1   9   0 4349.01 552.050   1
   1   9   0 4312.08 563.080   1
   1  -9   0 4299.65 504.590   1
  -1   9   0 4723.12 471.060   1
  -1   9   0 4359.67 645.460   1
   1   9   0 4791.52 314.650   1
   1   9   0 5078.58 649.860   1
  10   3  -3 2255.12 355.970   1
 -10  -3   3 3168.24 371.370   1
 -10   3   3 2914.29 357.670   1
  10  -3  -3 3308.03 341.620   1
 -10   3   3 3647.23 789.970   1
   7   1 -10 50843.5 1018.94   1
   7  -1 -10 50352.2 1011.29   1
   7   1 -10 49247.0 1267.44   1
   7  -1 -10 49410.7 1115.12   1
  -4  -6   8 673.820 195.880   1
   4   6  -8 -25.990 124.880   1
  -4  -6   8 -57.220 108.110   1
   4   6  -8 552.490 170.180   1
   4   6  -8 214.750 130.560   1
   4   6  -8 128.580 74.3600   1
  -7   6   6 100738. 1787.24   1
   7   6  -6 99684.1 1906.82   1
  -7   6   6 100516. 1844.20   1
  -7  -6   6 98063.2 1968.71   1
   7   6  -6 100827. 1954.79   1
  -7  -6   6 99177.4 2209.77   1
  -1   3  10 840.860 111.010   1
   1   3 -10 1557.83 187.040   1
   1  -3 -10 1459.77 226.780   1
  -1  -3  10 1289.50 202.370   1
   1  -3 -10 813.050 124.850   1
  -1  -3  10 1007.99 211.090   1
  -1  -3  10 1390.17 256.450   1
  -1  -3  10 1408.87 207.100   1
  -4  -5   9 11508.5 533.870   1
   4   5  -9 13137.6 1052.76   1
   4   5  -9 11737.5 453.560   1
  -4  -5   9 11275.6 473.240   1
  -9  -4   0 14793.7 525.050   1
  -9   4   0 14244.0 522.430   1
   9  -4   0 16664.2 571.310   1
  -9   4   0 15652.0 589.200   1
   9   4   0 15981.6 565.520   1
  -1  -9   1 82877.3 1872.19   1
   1   9  -1 84790.0 1639.18   1
  -1   9   1 82767.1 1572.98   1
   1   9  -1 84070.3 1690.04   1
  -1   9   1 84227.5 1646.44   1
   1   9  -1 84077.1 1688.32   1
   1  -9  -1 83156.7 1627.12   1
   1   9  -1 81958.8 1746.32   1
  -1   9   1 81504.7 2341.16   1
  10  -3  -4 172.200 176.060   1
 -10   3   4 9.96000 103.330   1
  10   3  -4 148.490 132.960   1
 -10  -3   4 171.060 123.230   1
 -10   3   4 231.260 127.750   1
   6   7  -5 17792.7 783.270   1
   6   7  -5 17193.7 621.630   1
  -6  -7   5 18189.0 768.070   1
   6   7  -5 18580.0 3490.87   1
  -6  -7   5 18660.4 3453.57   1
  -6   7   5 18183.3 656.140   1
   6  -7  -5 17807.9 554.100   1
   6  -7  -5 19644.2 581.680   1
   8   5   1 86495.6 1675.99   1
  -8  -5  -1 86930.5 1694.73   1
  -8  -5  -1 82980.5 1507.52   1
   8  -5   1 85024.3 1903.09   1
  -8   5  -1 83684.9 1709.17   1
  -8   5  -1 83183.3 1690.63   1
   9  -2  -8 76870.4 1536.82   1
   9   2  -8 78703.9 1676.48   1
  -9   2   8 73767.9 1471.32   1
  -9  -2   8 79177.3 1705.86   1
 -10   2   6 73028.8 1427.55   1
  10   2  -6 75016.0 1601.91   1
  10  -2  -6 75524.3 1503.56   1
 -10  -2   6 72642.7 1465.85   1
  -1   6   8 33714.8 724.880   1
   1  -6  -8 33851.2 723.400   1
  -1   6   8 33122.2 722.530   1
   1   6  -8 32806.4 944.200   1
  -1  -6   8 35130.4 1001.80   1
   1   6  -8 33198.1 900.410   1
  -1  -6   8 33688.9 922.300   1
  -1  -6   8 33664.6 865.870   1
  -8   1  -4 3506.03 816.010   1
  -8   1  -4 3341.19 568.760   1
  -8   1  -4 3392.19 387.440   1
  -8  -1  -4 3775.76 408.350   1
   8   1   4 2792.76 280.580   1
   8  -1   4 2667.75 486.870   1
   6   7   1 13214.4 499.690   1
  -6  -7  -1 12510.0 498.140   1
  -6  -7  -1 12754.3 597.860   1
   6  -7   1 13144.6 485.050   1
   6  -7   1 12476.8 1070.60   1
  -6   7  -1 12332.5 463.710   1
  -6   7  -1 12492.4 455.920   1
  -6   7  -1 14028.6 871.610   1
  -5  -8   2 4840.26 820.600   1
   5   8  -2 3732.41 442.010   1
  -5   8   2 3981.52 248.940   1
   5   8  -2 4394.44 546.460   1
  -5  -8   2 4741.11 631.430   1
   5   8  -2 4730.91 547.690   1
   5  -8  -2 4671.52 608.760   1
   5  -8  -2 3655.09 415.730   1
  -9   2  -2 6165.29 694.780   1
   9   2   2 5076.99 782.520   1
  -9   2  -2 5538.70 411.080   1
  -9  -2  -2 7843.96 929.100   1
   9  -2   2 4813.18 456.210   1
 -10  -1   0 19405.0 688.540   1
 -10   1   0 20954.4 653.370   1
  10   1   0 20303.9 650.060   1
  10  -1   0 20803.2 607.590   1
  -5  -8   1 881.540 190.270   1
   5   8  -1 490.970 175.850   1
  -5  -8   1 693.050 116.610   1
   5   8  -1 192.570 148.920   1
   5   8  -1 844.310 171.330   1
  -5   8   1 569.730 123.120   1
   5  -8  -1 730.320 162.070   1
  -5   8   1 869.970 174.620   1
   5  -8  -1 741.870 190.620   1
  -8  -6   3 49113.5 1219.74   1
   8   6  -3 50531.6 1309.12   1
  -8  -6   3 50777.4 1106.83   1
  -8   6   3 52124.6 1072.60   1
   8  -6  -3 53108.1 1056.84   1
  -8   6   3 51108.0 1269.26   1
   4   7   4 110.250 73.5000   1
  -4   7  -4 244.220 122.590   1
   4  -7   4 -139.52 133.550   1
   4   7   4 121.920 71.9400   1
  -4   7  -4 238.990 172.000   1
   4  -7   4 119.440 140.470   1
  -4  -7  -4 97.1000 104.170   1
   7   5   3 11773.6 619.310   1
   7  -5   3 13415.1 518.720   1
  -7  -5  -3 12593.8 403.820   1
  -7   5  -3 13310.3 604.040   1
  -7   5  -3 13293.8 505.080   1
   7  -5   3 13460.5 493.200   1
  -7   5  -3 11734.9 439.630   1
  -7  -5  -3 14019.4 928.480   1
   7  -4   4 34814.2 925.470   1
  -7   4  -4 35297.2 1008.07   1
   7  -4   4 35170.0 920.570   1
  -7   4  -4 36390.9 927.870   1
   7   4   4 36089.1 912.330   1
  -7  -4  -4 37100.7 756.230   1
  -7  -4  -4 36219.3 1036.89   1
  -7   4  -4 36573.6 1331.72   1
  -3   8   5 2175.91 247.310   1
  -3   8   5 2100.16 218.780   1
   3  -8  -5 1862.81 263.840   1
   3   8  -5 2015.14 289.700   1
  -3  -8   5 2109.22 319.630   1
   3   8  -5 2217.67 324.380   1
   3   8  -5 1481.42 212.460   1
  -2   7   7 9475.03 326.380   1
  -2   7   7 9087.31 1684.46   1
  -2  -7   7 12151.5 1129.42   1
   2   7  -7 9779.92 756.330   1
  -2  -7   7 10410.2 881.930   1
   2   7  -7 8393.57 463.180   1
  -8  -6   2 8181.56 827.710   1
   8   6  -2 5605.54 694.290   1
  -8  -6   2 6312.19 396.480   1
  -8   6   2 6242.95 320.340   1
  -8   6   2 6280.25 387.280   1
   3  -8   3 15052.2 1184.14   1
  -3   8  -3 12682.0 690.720   1
   3  -8   3 12926.0 513.100   1
  -3   8  -3 13588.2 508.790   1
   3   8   3 12106.6 1035.77   1
  -3  -8  -3 12793.0 812.360   1
   3   8   3 13060.9 696.890   1
 -10   0   7 64.6600 83.6500   1
  10   0  -7 107.170 84.6000   1
   1   9   1 48934.8 1562.55   1
   1  -9   1 49645.7 1186.30   1
   1   9   1 48126.8 1116.34   1
   1  -9   1 47585.5 1398.62   1
  -1   9  -1 48253.4 1132.79   1
   1   9   1 49150.9 1178.97   1
  -1   9  -1 49407.4 1055.73   1
  10   3  -2 1193.11 189.530   1
 -10  -3   2 1120.50 183.520   1
  10  -3  -2 1063.60 167.960   1
 -10   3   2 837.870 152.990   1
 -10   3   2 1427.13 262.060   1
  -4  -2  -8 45796.8 1026.69   1
   4  -2   8 44313.6 1145.84   1
  -4   2  -8 44414.7 1469.80   1
   4  -2   8 44794.6 8274.79   1
   4  -2   8 48484.5 1046.39   1
  -4   2  -8 46530.5 1022.58   1
  -4   2  -8 45280.8 1013.49   1
  -4  -2  -8 46339.1 1051.96   1
   4   2   8 44713.9 8227.60   1
  -3   7   7 7497.71 295.780   1
  -3   7   7 8348.23 317.820   1
   3  -7  -7 7999.50 297.920   1
  -3  -7   7 8950.76 636.810   1
   3   7  -7 9222.83 443.630   1
   3   7  -7 8323.43 408.710   1
   3   7  -7 8837.93 801.520   1
  -3  -7   7 8840.61 757.290   1
   0   8   5 9876.79 411.690   1
   0   8   5 9915.45 721.390   1
   0   8   5 10869.4 479.120   1
   0  -8   5 10540.7 1082.21   1
   0   8  -5 11629.4 1071.11   1
   0  -8   5 10383.4 559.580   1
   0  -8   5 10750.8 441.140   1
   0   8  -5 10368.7 582.260   1
   1   0  10 9212.80 454.630   1
  -1   0 -10 9393.29 417.290   1
  -1   0 -10 9269.70 493.910   1
   1   0  10 8151.15 421.700   1
   1   0  10 8825.04 615.290   1
   3  -7   5 14344.3 573.900   1
   3  -7   5 15669.4 1000.05   1
  -3   7  -5 14485.6 978.720   1
   3   7   5 13443.5 426.140   1
  -3  -7  -5 14496.7 542.150   1
   3   7   5 14183.7 711.500   1
  -3   7  -5 14290.7 585.820   1
   3  -7   5 15258.5 559.830   1
   5   8  -3 -52.490 147.510   1
  -5  -8   3 105.070 138.030   1
   5   8  -3 -30.050 139.440   1
  -5  -8   3 476.990 193.070   1
   5   8  -3 478.040 233.540   1
  -5   8   3 554.730 141.150   1
   5  -8  -3 27.2100 115.700   1
   5  -8  -3 91.8000 92.0900   1
   4   0 -11 101.920 63.4200   1
  -4   0  11 71.0000 68.9400   1
   4   0 -11 -32.880 76.0600   1
  -4   0  11 188.540 104.230   1
  -4   0  11 168.920 91.7400   1
  -2   8  -4 635.080 189.980   1
   2   8   4 419.830 172.290   1
   2  -8   4 498.930 210.330   1
  -2   8  -4 757.270 133.480   1
  -2  -8  -4 614.090 102.130   1
   2  -8   4 443.490 137.810   1
   2  -8   4 485.570 190.360   1
   2   8   4 785.270 153.360   1
   2   8   4 384.790 166.340   1
  -3   0  11 96.2500 73.2500   1
  -3   0  11 175.400 116.570   1
   3   0 -11 64.6500 85.5400   1
  -3   0  11 174.750 116.980   1
   1  -5  -9 69669.2 1222.79   1
  -1   5   9 64108.3 1163.91   1
   1  -5  -9 63650.1 1132.40   1
   1   5  -9 67509.0 1376.86   1
  -1  -5   9 65195.3 1459.73   1
   1   5  -9 67688.4 1412.69   1
  -1  -5   9 68668.0 1386.38   1
  -1  -5   9 68091.6 1383.04   1
 -10  -3   5 805.170 138.560   1
 -10   3   5 411.210 148.780   1
  10   3  -5 358.000 186.070   1
  10  -3  -5 671.810 138.760   1
   1   9  -2 44200.6 1066.12   1
  -1   9   2 40762.6 957.110   1
  -1  -9   2 43476.8 1604.15   1
  -1  -9   2 39940.6 1059.83   1
   1   9  -2 43187.1 1200.55   1
   1   9  -2 40693.0 1214.56   1
  -1   9   2 43706.9 1186.76   1
  -1   9   2 42246.4 1330.18   1
  -8  -6   4 6266.78 381.950   1
   8   6  -4 5883.68 907.510   1
  -8  -6   4 6587.05 764.670   1
  -8   6   4 6729.85 592.220   1
  -8   6   4 6355.57 632.240   1
   8  -6  -4 4908.87 261.420   1
   9   5  -3 19799.5 727.840   1
  -9  -5   3 20636.8 767.310   1
  -9  -5   3 18254.7 697.860   1
   9  -5  -3 18430.2 661.860   1
  -9   5   3 19555.0 1097.92   1
  -9   5   3 19100.3 3530.44   1
   2   9  -1 120930. 2258.31   1
  -2   9   1 114243. 2556.69   1
   2   9  -1 117407. 2178.39   1
   2  -9  -1 113873. 2092.49   1
  -2  -9   1 115353. 2337.37   1
   2   9  -1 116132. 2406.22   1
   2  -9  -1 115352. 2099.87   1
 -10   1   7 -22.220 85.6100   1
  10  -1  -7 327.640 174.170   1
 -10  -1   7 398.200 156.720   1
  10   1  -7 17.5100 110.790   1
   3   0   9 16.8400 59.9400   1
  -3   0  -9 22.4300 119.120   1
  -3   0  -9 31.5700 67.6600   1
   3   0   9 29.5400 59.1000   1
  -1   7   7 146085. 2513.99   1
  -1   7   7 149664. 2570.67   1
  -1  -7   7 147228. 2810.05   1
  -1  -7   7 146239. 2909.62   1
   1   7  -7 147328. 2699.30   1
  -1  -7   7 150284. 2748.37   1
   1   7  -7 151800. 3194.86   1
   0   9   2 2315.64 294.460   1
   0  -9   2 2940.39 406.530   1
   0   9   2 2672.39 326.940   1
   0   9  -2 3020.33 546.730   1
   0   9   2 2243.30 320.590   1
   0   9  -2 2575.64 441.380   1
   0   9  -2 2284.74 313.220   1
   0   9   2 2436.12 314.250   1
   0  -9   2 2762.04 353.420   1
  -5   7  -3 4876.64 497.320   1
   5   7   3 4838.80 389.170   1
   5  -7   3 3953.36 438.740   1
  -5   7  -3 3884.58 363.620   1
  -5  -7  -3 4179.18 255.290   1
   5   7   3 4620.74 287.280   1
  -5   7  -3 5496.85 635.360   1
   5  -7   3 4054.38 606.350   1
   1  -4   9 38910.2 969.060   1
   1  -4   9 43493.8 1669.09   1
  -1   4  -9 38169.0 978.870   1
  -1  -4  -9 37880.0 918.760   1
  -1  -4  -9 38372.3 885.520   1
   1  -4   9 35939.2 896.110   1
   1   4   9 37132.8 830.510   1
  -1   4  -9 37636.8 1067.11   1
  -2   9   0 9993.89 1062.13   1
  -2  -9   0 8064.02 577.380   1
  -2   9   0 8490.39 420.960   1
   2  -9   0 8653.51 1016.53   1
   2  -9   0 8384.12 468.480   1
   2   9   0 9834.78 504.140   1
   2   9   0 9115.07 1948.85   1
   2   9   0 8694.02 532.580   1
  -4  -8  -2 1078.63 127.090   1
   4  -8   2 462.800 174.250   1
  -4   8  -2 326.810 161.790   1
  -4  -8  -2 675.530 146.140   1
   4   8   2 889.440 134.340   1
  -4   8  -2 570.490 161.170   1
   4   8   2 789.870 130.550   1
   4  -8   2 647.620 169.000   1
  -2   3  -9 23843.3 661.350   1
   2  -3   9 22740.6 733.870   1
  -2  -3  -9 23083.5 650.770   1
   2   3   9 24592.7 658.800   1
  -2  -3  -9 24119.1 633.720   1
   2  -3   9 22923.2 788.140   1
   2  -3   9 24632.1 695.370   1
   2   3   9 22466.9 626.790   1
  -2   3  -9 23666.4 638.170   1
  -2   3  -9 24312.1 667.800   1
   5   8   0 1893.19 204.500   1
  -5  -8   0 2165.99 328.540   1
  -5  -8   0 1777.15 246.320   1
   5   8   0 1539.61 213.070   1
   5  -8   0 1990.92 358.580   1
  -5   8   0 1683.13 249.950   1
   5  -8   0 1687.56 216.220   1
  -5   8   0 1413.95 160.000   1
   1  -1  10 13902.2 578.220   1
  -1  -1 -10 14913.0 554.480   1
  -1   1 -10 13841.2 602.270   1
   1   1  10 14981.8 718.880   1
   1  -1  10 13996.0 608.170   1
   1  -1  10 17160.7 843.800   1
   1   1  10 14283.4 505.880   1
  -1   1 -10 15322.0 521.010   1
  -1  -1 -10 15147.4 483.150   1
  -8   4   8 9635.70 359.510   1
  -8  -4   8 9850.19 773.950   1
  -8  -4   8 9977.73 669.890   1
   8  -4  -8 9223.04 363.790   1
  -8   4   8 10030.7 390.830   1
   8   4  -8 10030.5 778.130   1
   8   4  -8 10122.0 787.530   1
  -2  -6  -7 1034.89 180.810   1
   2   6   7 608.260 88.0100   1
   2   6   7 831.290 131.120   1
   2  -6   7 1144.01 187.970   1
  -2   6  -7 642.240 178.470   1
   2  -6   7 992.890 200.070   1
  -2   6  -7 880.850 135.620   1
   2  -6   7 478.350 313.650   1
   6   3 -10 8310.27 477.160   1
  -6  -3  10 10963.5 1108.47   1
   6  -3 -10 8698.33 301.260   1
   6   3 -10 8567.50 560.740   1
   5   5  -9 65.1800 65.7100   1
  -5  -5   9 501.980 204.580   1
   5   5  -9 379.160 155.570   1
  -9  -5   4 17299.2 752.090   1
  -9  -5   4 17986.6 665.320   1
   9   5  -4 19040.9 3531.93   1
   9  -5  -4 17382.2 605.300   1
  -9   5   4 16673.8 543.200   1
  -9   5   4 17822.0 594.670   1
  -9  -5   2 44730.5 8229.28   1
  -9  -5   2 44371.7 1143.86   1
   9   5  -2 43861.6 1051.95   1
   9  -5  -2 43510.1 1076.92   1
  -9   5   2 43346.5 1100.97   1
  -9   5   2 42176.9 1146.82   1
   7   7  -2 265.300 259.540   1
  -7  -7   2 188.100 180.220   1
  -7  -7   2 468.850 209.910   1
  -7   7   2 174.040 70.0200   1
   7  -7  -2 339.450 164.590   1
   7  -7  -2 206.720 101.200   1
  -7   7   2 436.370 214.380   1
  -8  -6   1 79299.7 1581.22   1
   8   6  -1 82462.3 1749.18   1
  -8  -6   1 78400.1 1479.74   1
  -8   6   1 77523.8 1894.36   1
  -8   6   1 80358.6 1686.69   1
   8  -6  -1 82027.8 1627.32   1
  -4  -1  11 13017.7 663.380   1
  -4   1  11 13292.7 418.940   1
  -4  -1  11 14983.5 901.120   1
  -4  -1  11 13175.0 665.750   1
   4   1 -11 12683.3 548.080   1
   4  -1 -11 13149.7 453.280   1
   4  -1 -11 12492.7 391.030   1
   4   1 -11 13072.9 448.830   1
  -3   1  11 12950.0 735.990   1
  -3  -1  11 11665.1 601.810   1
  -3  -1  11 12645.8 776.970   1
   3  -1 -11 10328.2 418.180   1
   3   1 -11 11195.5 493.060   1
  -3  -1  11 11157.4 587.690   1
  -3   1  11 11490.8 419.110   1
   7  -2 -10 54762.8 1202.62   1
   7   2 -10 55500.3 1335.09   1
   7   2 -10 54573.6 1391.64   1
   7  -2 -10 55244.8 1020.16   1
  -6  -3  -6 41820.3 1183.84   1
  -6   3  -6 44449.5 1264.04   1
   6  -3   6 44424.8 1103.84   1
  -6   3  -6 43933.0 1169.52   1
   6  -3   6 44724.9 8226.47   1
  -6   3  -6 44578.8 8202.99   1
   6   3   6 42718.9 1003.73   1
  -7  -7   3 1224.60 169.330   1
  -7  -7   3 1609.10 244.910   1
   7   7  -3 1425.52 201.230   1
  -7   7   3 1852.87 256.890   1
  -7   7   3 1775.17 230.690   1
   7  -7  -3 2385.89 267.130   1
   7  -7  -3 1174.70 331.360   1
   3  -1   9 45477.3 986.350   1
   3  -1   9 44363.5 1134.80   1
   3   1   9 43660.3 1051.83   1
  -3  -1  -9 46423.1 990.430   1
   3  -1   9 43155.5 1172.24   1
  -3   1  -9 43734.8 1117.82   1
  -3   1  -9 44559.0 8192.69   1
  -3  -1  -9 43517.6 1042.73   1
  -3   1  -9 46208.6 1006.34   1
   3   1   9 43535.6 1167.24   1
   5   6  -8 16126.9 1004.15   1
  -5  -6   8 13955.0 663.510   1
   5   6  -8 16578.2 1087.97   1
   3   4 -10 4952.54 442.590   1
  -3  -4  10 4985.48 609.990   1
  -3  -4  10 4548.86 489.400   1
  -3  -4  10 3141.21 367.520   1
   8  -2   4 91033.1 1767.00   1
   8   2   4 90410.5 1780.14   1
  -8  -2  -4 87604.8 1743.42   1
  -8   2  -4 88980.7 1806.40   1
  -8   2  -4 89114.7 1705.93   1
  -8   2  -4 86749.4 1700.96   1
   2   9  -2 9032.30 465.340   1
   2  -9  -2 8935.57 487.230   1
  -2   9   2 9341.89 832.040   1
  -2   9   2 9999.72 762.350   1
  -2  -9   2 8938.33 505.120   1
   2   9  -2 8582.57 463.770   1
  -2   9   2 8435.25 872.710   1
   2  -9  -2 9602.00 655.150   1
   2   9  -2 8851.39 619.150   1
  -7   5   8 68157.6 1202.02   1
   7  -5  -8 71640.0 1256.81   1
  -7   5   8 71854.8 1272.51   1
   7   5  -8 68384.3 1364.93   1
  -7  -5   8 71740.4 1628.44   1
   7   5  -8 65928.2 1782.96   1
  -3   4  -8 6223.38 640.430   1
  -3  -4  -8 5635.09 412.390   1
  -3   4  -8 6224.02 704.580   1
   3   4   8 5742.81 411.290   1
   3  -4   8 5504.48 623.320   1
   3  -4   8 5678.06 640.340   1
   3  -4   8 5373.31 541.900   1
  -3  -4  -8 5229.72 351.930   1
  -3   4  -8 4898.38 298.170   1
   4  -7  -7 287.600 88.2600   1
  -4   7   7 265.240 81.9900   1
  -4   7   7 307.420 92.4700   1
   4   7  -7 212.020 113.550   1
  -4  -7   7 132.690 159.470   1
   4   7  -7 478.800 158.040   1
   4   7  -7 260.600 212.360   1
  -5   0  11 91.5300 55.1200   1
   5   0 -11 66.8500 76.3600   1
   5   0 -11 57.3500 36.3600   1
  -2   0  11 -17.400 76.4100   1
  -2   0  11 35.1700 53.2700   1
  -2   0  11 -50.790 100.630   1
   2   0 -11 159.010 102.190   1
  -5   3  -7 7855.36 505.820   1
  -5  -3  -7 7278.18 402.920   1
   5  -3   7 7063.84 985.830   1
  -5   3  -7 7135.68 677.020   1
  -5  -3  -7 7507.53 482.010   1
   5   3   7 6510.84 313.070   1
  -5   3  -7 6447.19 344.670   1
   5  -3   7 6166.60 683.880   1
 -10  -2   0 64974.3 1332.40   1
 -10   2   0 66498.1 1358.28   1
  10   2   0 66006.4 1350.49   1
 -10   2   0 65143.1 1416.24   1
  10  -2   0 67766.0 1508.29   1
   0   6   8 1236.77 158.650   1
   0  -6  -8 1129.74 141.780   1
   0   6  -8 1271.29 207.350   1
   0  -6   8 998.710 151.260   1
   0  -6   8 936.910 225.780   1
   0   6  -8 1195.47 240.620   1
   0  -6   8 902.290 247.650   1
   4   4 -10 295.440 109.420   1
   4   4 -10 365.430 137.070   1
  -4  -4  10 308.480 129.530   1
  -4  -4  10 224.310 138.150   1
  -7  -4   9 205.240 113.290   1
   7  -4  -9 117.110 52.6600   1
   7   4  -9 82.6500 82.7800   1
  -7   4   9 69.2300 45.5000   1
   7   4  -9 -7.8100 119.780   1
  -7   4   9 -14.710 28.4100   1
   1   9   2 867.450 131.650   1
   1   9   2 427.620 135.780   1
  -1   9  -2 536.410 137.890   1
   1   9   2 768.610 128.720   1
  -1   9  -2 991.990 169.720   1
   1  -9   2 383.610 201.130   1
   1  -9   2 773.960 121.620   1
  -8   5   7 18427.4 545.480   1
  -8  -5   7 20421.3 899.790   1
   8   5  -7 19862.3 904.070   1
   8   5  -7 19898.3 596.860   1
  -8  -5   7 19620.9 731.820   1
  -8   5   7 19474.4 556.470   1
   4  -8  -5 58.5400 54.9700   1
   4  -8  -5 181.370 86.3900   1
  -4   8   5 160.430 100.560   1
   4   8  -5 342.700 185.420   1
   4   8  -5 -60.890 144.700   1
  -4  -8   5 195.530 136.130   1
   4   8  -5 99.4900 116.690   1
  -7  -7   1 20538.4 627.520   1
   7  -7  -1 20826.3 603.750   1
  -7   7   1 20382.8 649.290   1
   7  -7  -1 19450.1 815.950   1
   7   7  -1 20339.2 625.520   1
  -7   7   1 19587.8 657.690   1
  -7  -7   1 20700.4 1327.51   1
 -10   3   1 2337.02 365.730   1
  10  -3  -1 1507.32 185.560   1
  10   3  -1 1755.54 258.730   1
 -10  -3   1 2810.55 456.090   1
 -10   3   1 2492.60 393.530   1
   2   9   1 95557.6 1835.20   1
   2   9   1 96722.5 1848.63   1
  -2   9  -1 90781.0 1831.14   1
  -2   9  -1 96196.2 1864.76   1
   2   9   1 97142.8 2043.44   1
   2  -9   1 96775.0 1924.97   1
   2  -9   1 92749.9 2151.30   1
  -2  -5  -8 1077.95 176.640   1
   2   5   8 1081.67 162.310   1
  -2   5  -8 630.760 163.220   1
   2  -5   8 1141.56 245.240   1
   2  -5   8 921.320 158.100   1
   2  -5   8 1039.04 243.580   1
  -2   5  -8 1221.66 199.280   1
   2  -4 -10 1188.91 159.080   1
  -2  -4  10 1337.85 191.540   1
  -2  -4  10 1519.14 285.080   1
   2   4 -10 956.440 155.840   1
  -2  -4  10 1366.67 292.710   1
   2   4 -10 1512.78 203.820   1
   7   6   2 3630.56 824.610   1
  -7  -6  -2 4800.64 722.660   1
  -7  -6  -2 4418.70 465.790   1
  -7   6  -2 4664.13 545.660   1
  -7   6  -2 4309.53 536.630   1
   7  -6   2 4710.43 633.710   1
  -7   6  -2 3221.08 269.840   1
   7  -6   2 3202.04 259.440   1
  -5  -8   4 1223.78 215.100   1
   5   8  -4 788.060 172.830   1
   5   8  -4 790.030 176.370   1
  -5   8   4 629.750 102.300   1
   5  -8  -4 875.740 128.070   1
   5  -8  -4 804.440 123.410   1
   2   7   6 2040.65 274.600   1
  -2  -7  -6 2806.72 310.230   1
   2   7   6 2384.33 282.100   1
  -2   7  -6 2295.16 309.330   1
   2  -7   6 2162.02 298.350   1
   2  -7   6 2301.63 321.790   1
   2  -7   6 2498.95 458.590   1
  -2   7  -6 3089.85 443.320   1
   0  -3  10 47021.0 1088.01   1
   0   3  10 45917.3 914.010   1
   0   3 -10 47575.6 1000.04   1
   0  -3  10 48384.8 1212.88   1
   0  -3  10 48528.6 1122.14   1
   0   3  10 49248.1 1042.37   1
   0   3 -10 48272.3 1065.76   1
   0  -3 -10 48348.0 1078.35   1
   0  -3 -10 47387.6 1019.80   1
  -8  -3   9 17943.1 1046.78   1
   8   3  -9 15897.5 716.490   1
   8   3  -9 18857.1 3563.63   1
  -8   3   9 16678.6 654.960   1
   8  -3  -9 16751.5 513.700   1
  -8  -3   9 16260.9 936.450   1
  -5   1  11 42768.0 1110.22   1
   5   1 -11 42683.1 1263.64   1
   5  -1 -11 43001.3 1091.45   1
   5  -1 -11 42313.6 953.020   1
  -5  -1  11 43457.2 1087.27   1
   5   1 -11 44745.3 8245.86   1
  -2   1  11 26441.8 887.050   1
  -2   1  11 27667.3 712.440   1
  -2  -1  11 26918.0 742.150   1
  -2   1  11 28029.8 807.680   1
  -2  -1  11 28091.6 846.710   1
   2  -1 -11 27969.6 935.770   1
   2   1 -11 26047.3 836.130   1
  -2  -1  11 26443.0 906.610   1
  -7   3  -5 6468.70 516.860   1
  -7   3  -5 7207.87 600.810   1
   7  -3   5 6709.31 649.300   1
  -7   3  -5 6267.90 348.200   1
   7   3   5 5389.00 299.670   1
  -7  -3  -5 6281.06 340.070   1
   9   0  -9 -16.580 78.2900   1
  -9   0   9 153.670 88.2900   1
  -8  -6   5 5114.94 474.090   1
  -8  -6   5 5548.36 752.630   1
   8   6  -5 3298.15 464.170   1
  -8   6   5 4626.47 434.610   1
   8  -6  -5 3963.11 408.480   1
  -8   6   5 4674.30 328.200   1
   7   7  -4 4221.21 638.860   1
  -7  -7   4 5838.68 677.530   1
  -7  -7   4 6854.31 726.950   1
   7  -7  -4 4491.33 337.480   1
  -7   7   4 6141.11 434.690   1
   7  -7  -4 6212.80 560.160   1
  -7   7   4 5307.31 316.700   1
   1   8   5 100344. 1849.73   1
   1   8   5 100058. 1868.13   1
  -1  -8  -5 102540. 1896.96   1
   1   8   5 103090. 1868.49   1
  -1   8  -5 100530. 2058.28   1
   1  -8   5 99970.8 2156.57   1
   1  -8   5 101392. 2019.27   1
   1  -8   5 100704. 2239.48   1
  -1   8  -5 98551.5 1997.18   1
   0   7   7 3732.59 417.670   1
   0  -7  -7 4104.00 299.770   1
   0   7   7 4013.38 231.930   1
   0  -7   7 4945.88 562.700   1
   0  -7   7 4725.20 720.520   1
   0   7  -7 4226.00 512.630   1
   0  -7   7 4580.32 564.830   1
   0   7  -7 4234.59 335.600   1
  -9  -5   5 10330.7 735.100   1
   9   5  -5 10218.2 682.050   1
  -9   5   5 9750.48 536.010   1
   9  -5  -5 8396.88 371.850   1
  -9  -5   5 9370.07 469.110   1
  -9   5   5 9916.93 550.230   1
  10   2  -7 9536.07 1094.24   1
  10  -2  -7 9052.10 400.110   1
 -10  -2   7 10910.4 864.350   1
 -10   2   7 8982.54 494.550   1
  -9   0  -3 13.4800 79.5000   1
   9   0   3 69.8200 175.210   1
  -9   0  -3 93.9400 108.890   1
   9  -3  -8 32412.5 747.240   1
  -9   3   8 31335.9 876.290   1
  -9  -3   8 31200.2 1379.92   1
   9   3  -8 31785.0 977.940   1
  -9  -5   1 47517.6 1110.78   1
   9   5  -1 48647.0 1051.85   1
  -9  -5   1 46241.3 1009.20   1
  -9   5   1 46807.2 1160.06   1
   9  -5  -1 48100.7 1147.68   1
  -9   5   1 45348.4 1023.10   1
  10  -3  -6 627.430 115.990   1
 -10   3   6 746.330 129.480   1
 -10  -3   6 1127.49 182.230   1
  10   3  -6 1050.66 223.270   1
  -9   4   7 178.040 85.3200   1
   9   4  -7 99.4100 132.290   1
  -9  -4   7 335.820 182.680   1
  -9  -4   7 -68.320 158.530   1
  -9   4   7 196.890 86.0000   1
   9  -4  -7 -10.010 97.3200   1
  -1  -9   3 9417.60 1071.04   1
   1   9  -3 9076.92 1067.72   1
  -1   9   3 9799.88 624.100   1
   1   9  -3 9158.31 484.670   1
  -1   9   3 9297.71 403.860   1
  -1  -9   3 9932.52 944.510   1
   1   9  -3 10347.3 964.540   1
  -1   9   3 8814.53 500.610   1
   1  -2  10 46056.6 977.610   1
  -1  -2 -10 43857.9 1023.34   1
  -1   2 -10 44476.1 8177.72   1
   1   2  10 45450.9 994.890   1
  -1   2 -10 45926.3 1155.27   1
   1  -2  10 44965.9 1227.21   1
   1  -2  10 45199.1 1017.02   1
   1   2  10 44346.8 1028.72   1
  -1   2 -10 44122.6 1172.85   1
  -1  -2 -10 43814.9 1145.42   1
  -9   4  -1 1200.71 173.420   1
   9  -4   1 897.430 177.370   1
  -9  -4  -1 939.410 160.240   1
  -9   4  -1 1036.58 182.610   1
   9   4   1 714.190 120.410   1
  -9  -4  -1 1083.98 214.490   1
   9  -3   2 46471.0 1013.62   1
  -9  -3  -2 45826.6 1013.09   1
  -9   3  -2 45417.8 1247.14   1
   9   3   2 45968.4 1081.41   1
  -9   3  -2 43777.3 1067.02   1
 -10   0  -1 176.290 177.040   1
  10   0   1 114.150 122.130   1
  -6   7   6 3671.56 187.970   1
   6  -7  -6 3482.78 695.830   1
  -6  -7   6 5007.76 489.180   1
   6   7  -6 3746.74 462.300   1
   6   7  -6 3192.91 494.630   1
   3   9  -1 41235.4 1473.43   1
   3  -9  -1 42825.4 1030.36   1
  -3   9   1 41493.0 986.030   1
   3   9  -1 43165.2 1247.64   1
   3  -9  -1 41638.1 1176.12   1
   3   9  -1 40660.8 1294.46   1
  -3  -9   1 41357.0 1367.55   1
  -3   9   1 43830.4 1159.98   1
  -9   1   9 8312.33 770.420   1
   9  -1  -9 7474.53 388.150   1
   9   1  -9 7577.66 831.260   1
  -9  -1   9 7088.75 597.060   1
  -8  -4  -3 12151.5 372.690   1
  -8   4  -3 12523.1 514.920   1
  -8  -4  -3 13237.6 767.830   1
   8   4   3 12361.8 474.060   1
  -8   4  -3 12337.7 471.170   1
   8  -4   3 12798.3 484.540   1
  -8   4  -3 13080.9 567.330   1
   6  -7   2 6020.20 332.490   1
  -6   7  -2 6089.96 342.060   1
  -6   7  -2 7606.74 424.340   1
  -6  -7  -2 6620.72 330.250   1
   6   7   2 6826.01 694.700   1
   6  -7   2 5776.52 623.100   1
  -6   7  -2 7408.53 819.560   1
  -6  -7  -2 7056.02 488.120   1
   0  -5  -9 10319.3 421.050   1
   0   5   9 11046.9 329.350   1
   0  -5  -9 10891.3 410.360   1
   0   5  -9 12299.7 974.290   1
   0  -5   9 12876.8 1176.68   1
   0   5  -9 12411.4 753.980   1
   0  -5   9 11781.1 1030.36   1
   0  -5   9 12361.6 1035.65   1
   0  -5   9 10768.5 449.170   1
   5   8   1 61.2200 145.110   1
  -5   8  -1 190.180 130.280   1
  -5  -8  -1 317.140 135.030   1
   5  -8   1 289.560 137.040   1
   5   8   1 142.340 116.770   1
  -5   8  -1 145.280 99.9600   1
   5  -8   1 428.680 185.010   1
  -5  -8  -1 189.990 98.7400   1
  -5  -4  10 23241.1 760.370   1
   5   4 -10 23557.1 742.460   1
   5   4 -10 21785.0 744.860   1
  -4  -2  11 9343.33 659.920   1
  -4  -2  11 7945.88 382.150   1
  -4   2  11 7990.16 361.730   1
  -4  -2  11 7286.89 628.280   1
   4  -2 -11 8403.61 338.540   1
   4  -2 -11 8021.43 373.750   1
   4   2 -11 8502.05 790.230   1
   4   2 -11 8173.81 437.480   1
  -3  -2  11 11562.9 722.640   1
   3  -2 -11 10708.8 334.750   1
  -3  -2  11 10738.1 467.410   1
  -3  -2  11 10049.0 530.370   1
   3   2 -11 9625.37 473.910   1
  -3   2  11 10605.3 371.870   1
   8   0 -10 36888.6 1011.29   1
  -8   0  10 37297.1 1084.89   1
   8   0 -10 38519.1 1068.99   1
   0   9  -3 5605.47 672.940   1
   0   9   3 4503.79 362.620   1
   0   9  -3 5671.45 682.310   1
   0   9   3 5446.16 500.210   1
   0  -9   3 5155.84 774.390   1
   0  -9   3 5020.05 761.900   1
   0   9   3 4880.24 601.510   1
   9  -1   3 25974.7 724.950   1
  -9   1  -3 25704.9 734.520   1
  -9  -1  -3 25145.1 697.020   1
  -9   1  -3 24503.8 854.730   1
   9   1   3 26438.6 733.570   1
   3  -2   9 3438.90 274.380   1
   3  -2   9 3362.68 410.050   1
  -3   2  -9 3069.48 416.260   1
   3  -2   9 3599.12 866.290   1
  -3  -2  -9 3710.22 453.830   1
  -3  -2  -9 4290.80 434.560   1
  -3   2  -9 4264.28 430.590   1
  -3   2  -9 4136.30 596.650   1
   3   2   9 4041.03 344.980   1
  -2   9   3 5666.44 350.130   1
   2   9  -3 5638.32 767.190   1
  -2   9   3 6061.85 497.220   1
   2   9  -3 6016.86 839.150   1
  -2   9   3 5580.74 530.980   1
   2   9  -3 5636.23 855.800   1
  -2  -9   3 4772.50 564.580   1
   2  -9  -3 5863.77 542.450   1
   2   9  -3 6383.07 767.210   1
  11   0  -4 56738.2 1308.46   1
 -11   0   4 54420.4 1152.98   1
  -8  -6   0 1226.61 196.090   1
  -8  -6   0 1079.62 155.710   1
   8   6   0 753.680 134.710   1
  -8   6   0 933.970 155.420   1
  -8   6   0 990.710 170.730   1
   8  -6   0 1215.88 197.250   1
   8  -6   0 332.130 200.740   1
  -4   3  -8 1705.25 196.320   1
  -4   3  -8 2175.31 333.730   1
  -4  -3  -8 1918.09 286.070   1
   4  -3   8 2472.74 431.690   1
  -4   3  -8 1713.20 204.350   1
   4   3   8 2043.29 307.660   1
  -4  -3  -8 1974.85 196.070   1
   4  -3   8 1747.02 287.740   1
   4  -3   8 1789.13 220.630   1
  -3   9   2 10704.5 724.710   1
  -3  -9   2 9231.31 1105.91   1
   3   9  -2 8263.65 509.090   1
   3  -9  -2 8662.65 588.440   1
   3  -9  -2 9375.54 543.690   1
   3   9  -2 8891.88 1001.53   1
   3   9  -2 8545.13 535.610   1
  -3   9   2 9134.20 1746.62   1
   3   9   0 10852.5 499.950   1
   3  -9   0 10739.5 433.690   1
   3  -9   0 10277.7 450.900   1
   3   9   0 10771.0 522.120   1
   3   9   0 10840.3 538.790   1
  -3   9   0 10638.0 517.750   1
  -3   9   0 10377.2 439.240   1
  -3  -9   0 11755.6 687.250   1
   7  -6  -7 58.8800 46.3600   1
  -7   6   7 69.8800 51.9700   1
  -7   6   7 30.3900 39.7500   1
   7   6  -7 -42.280 155.670   1
   7   6  -7 269.910 135.130   1
  -7  -6   7 277.450 98.8700   1
  -7  -6   7 -35.770 194.240   1
 -11   0   3 449.680 209.040   1
  11   0  -3 24.5400 94.9400   1
 -10  -1  -1 44738.4 8232.40   1
 -10   1  -1 45600.0 1014.22   1
  10   1   1 47940.3 1053.95   1
  10  -1   1 47945.5 1069.91   1
 -10   1  -1 44644.3 8214.70   1
  -8  -5  -2 2704.16 338.220   1
  -8  -5  -2 2890.98 433.150   1
   8   5   2 2188.18 347.300   1
   8  -5   2 2149.29 367.540   1
  -8   5  -2 2277.06 236.540   1
  -8   5  -2 2664.95 447.000   1
   6   0 -11 152.490 61.0500   1
   6   0 -11 -31.290 81.1600   1
  -5   6  -5 866.930 147.970   1
   5  -6   5 423.660 181.370   1
  -5   6  -5 550.410 169.600   1
   5   6   5 501.100 171.090   1
  -5  -6  -5 1076.09 186.030   1
  -5   6  -5 785.620 148.990   1
   5  -6   5 478.150 229.270   1
  -1   0  11 -65.670 119.450   1
   1   0 -11 167.170 135.980   1
  -1   0  11 -37.460 82.0900   1
  -1   0  11 -21.640 69.1000   1
   5  -5   6 18777.7 3484.48   1
  -5  -5  -6 18542.6 3430.59   1
   5   5   6 18364.5 665.440   1
  -5   5  -6 18610.8 3472.83   1
   5  -5   6 18501.2 3419.55   1
  -5   5  -6 18718.2 3473.02   1
  -5   5  -6 17500.0 648.830   1
 -10   4   3 5120.91 383.920   1
  10  -4  -3 4705.38 613.840   1
 -10   4   3 5712.46 506.820   1
  10   4  -3 5115.54 332.830   1
 -10  -4   3 6342.38 700.850   1
  -2   8   6 8046.05 409.970   1
  -2  -8   6 8069.15 758.720   1
   2   8  -6 8164.62 916.200   1
  -2  -8   6 7294.41 808.370   1
   2   8  -6 9548.64 902.310   1
  -2   8   6 7261.00 372.430   1
   2   8  -6 6913.93 959.640   1
  -7  -7   0 6569.91 364.090   1
   7   7   0 6615.21 435.960   1
  -7  -7   0 7430.92 516.860   1
   7  -7   0 7221.68 642.140   1
  -7   7   0 6459.87 336.350   1
   7  -7   0 5797.19 328.960   1
  -7   7   0 7015.39 572.300   1
   6   5  -9 10440.9 597.640   1
   6   5  -9 11147.6 708.990   1
  -6  -5   9 11728.3 1160.81   1
   8  -1 -10 37352.5 910.240   1
   8   1 -10 38779.8 918.740   1
   8   1 -10 36773.2 1045.60   1
   8  -1 -10 35559.5 1014.92   1
  -8   1  10 36958.4 1009.35   1
  -8  -1  10 37066.5 1073.87   1
   1  -4 -10 23690.5 574.430   1
   1  -4 -10 25830.0 594.600   1
  -1   4  10 23879.4 637.080   1
  -1  -4  10 25447.3 994.980   1
  -1  -4  10 25263.8 700.940   1
   1   4 -10 24742.7 708.320   1
  -1  -4  10 25889.8 1227.65   1
   1   4 -10 26747.7 991.260   1
 -10   4   4 2516.19 357.950   1
 -10   4   4 2185.78 255.060   1
  10  -4  -4 1969.69 333.270   1
  10   4  -4 2625.88 266.290   1
 -10  -4   4 2755.83 315.140   1
  -5   7   7 2835.73 325.510   1
   5   7  -7 3317.55 378.590   1
   5   7  -7 2411.14 296.220   1
  -5  -7   7 3290.54 437.380   1
   5   7  -7 2079.81 331.220   1
   6   0   7 232.100 177.100   1
  -6   0  -7 -69.090 162.900   1
  -6   0  -7 17.0000 50.1200   1
  -6   0  -7 259.900 148.370   1
 -11   1   4 40658.7 1033.17   1
 -11  -1   4 42430.3 1102.08   1
  11   1  -4 40521.9 1055.10   1
  11  -1  -4 42090.0 1099.71   1
  -6  -5  -5 7061.33 482.370   1
   6   5   5 6264.42 614.370   1
  -6   5  -5 6470.30 420.030   1
  -6   5  -5 7424.61 637.890   1
   6  -5   5 6426.99 740.070   1
  -6   5  -5 6990.20 744.140   1
   6  -5   5 6280.64 930.060   1
 -11   0   5 224.930 153.220   1
  11   0  -5 -74.520 129.800   1
  -4  -6  -6 28327.7 697.760   1
  -4   6  -6 28798.0 784.930   1
  -4   6  -6 29918.5 815.730   1
  -4   6  -6 29070.9 885.030   1
   4  -6   6 29911.6 1311.48   1
   4  -6   6 30069.5 808.580   1
   4   6   6 28229.2 814.650   1
  -5  -2  11 9679.78 578.710   1
   5  -2 -11 8953.14 340.920   1
   5  -2 -11 9115.66 1693.42   1
   5   2 -11 9008.51 821.910   1
   5   2 -11 9460.50 598.700   1
  -5   2  11 8622.55 317.130   1
  11  -1  -3 35749.9 907.660   1
  11   1  -3 37048.2 1134.41   1
 -11   1   3 36604.2 1034.55   1
 -11  -1   3 37154.9 1192.07   1
 -10   0   8 51300.8 1108.77   1
  10   0  -8 54412.1 1102.44   1
   2   9   2 409.100 133.640   1
   2  -9   2 443.750 180.720   1
   2  -9   2 -19.950 139.270   1
   2   9   2 226.900 127.730   1
  -2   9  -2 476.210 168.710   1
  -2   9  -2 544.980 170.560   1
   2   9   2 287.110 102.510   1
  -2   2  11 3708.20 196.680   1
   2  -2 -11 3567.03 670.910   1
  -2  -2  11 2847.99 444.950   1
   2   2 -11 3615.52 708.130   1
  -2  -2  11 3936.07 539.310   1
  -2   2  11 3361.45 381.960   1
  -2  -2  11 4518.16 371.450   1
  -1   8   6 12.6500 42.7800   1
  -1   8   6 41.8200 49.4600   1
  -1  -8   6 99.5600 120.700   1
   1   8  -6 56.7600 130.450   1
   1   8  -6 15.1400 99.5300   1
  -1  -8   6 118.430 124.440   1
   7   0   6 91414.2 1796.61   1
  -7   0  -6 88158.3 1608.39   1
  -7   0  -6 88439.3 1851.06   1
  -7   0  -6 87527.4 1722.19   1
   6   1 -11 55742.9 1409.57   1
   6   1 -11 54526.3 1257.39   1
   6  -1 -11 58003.7 1185.14   1
   6  -1 -11 53873.9 1229.97   1
  -1   1  11 17994.6 721.680   1
   1   1 -11 16285.0 631.700   1
  -1  -1  11 17150.0 913.400   1
  -1   1  11 17622.6 636.930   1
  -1   1  11 16077.1 618.010   1
  -1  -1  11 17633.4 589.340   1
   1  -1 -11 17643.1 633.370   1
  -1  -1  11 17001.4 667.420   1
   3  -8  -6 840.880 114.760   1
  -3   8   6 1195.52 162.500   1
  -3   8   6 1428.17 273.520   1
   3   8  -6 1650.72 237.470   1
  -3  -8   6 1323.11 204.500   1
   3   8  -6 1181.47 185.730   1
  -3  -8   6 1574.84 242.930   1
   3   8  -6 1425.63 232.170   1
   3   8  -6 1273.14 162.350   1
  -6   6   8 70113.8 1189.36   1
  -6  -6   8 68656.4 1604.30   1
   6   6  -8 69080.9 1474.67   1
   6   6  -8 69707.1 1475.53   1
  -7  -3  10 9525.17 1257.92   1
   7   3 -10 6920.48 599.140   1
   7   3 -10 7700.54 669.040   1
   3   8   4 24.2200 97.6500   1
  -3  -8  -4 185.910 81.9300   1
   3   8   4 51.4700 95.8700   1
  -3   8  -4 -0.1300 131.060   1
   3  -8   4 149.840 92.7900   1
   3  -8   4 249.060 106.290   1
  -3   8  -4 79.8300 72.2900   1
  -7   7   5 502.470 170.820   1
   7   7  -5 743.190 128.590   1
  -7  -7   5 643.950 193.760   1
  -7   7   5 287.390 190.210   1
  -7  -7   5 767.580 157.090   1
   7  -7  -5 527.370 199.140   1
  -6  -1  -7 55532.2 1156.90   1
   6   1   7 54282.5 1182.28   1
  -6   1  -7 56597.1 1294.80   1
  -6  -1  -7 55473.6 1226.44   1
  -6  -1  -7 56486.6 1146.80   1
  -6   1  -7 54873.6 1203.27   1
   6  -1   7 56550.1 1211.30   1
   8   3   4 402.100 274.370   1
  -8   3  -4 687.030 142.860   1
  -8   3  -4 256.660 116.470   1
  -8   3  -4 638.990 147.830   1
 -10  -4   2 15388.3 583.390   1
  10   4  -2 14423.4 522.440   1
 -10   4   2 15465.7 573.120   1
 -10   4   2 15532.0 563.340   1
  10  -4  -2 15036.2 606.870   1
   6   8  -2 1903.72 209.370   1
   6   8  -2 1705.17 211.340   1
   6   8  -2 2047.58 286.170   1
  -6  -8   2 3106.08 458.160   1
  -6  -8   2 2248.16 321.640   1
  -6   8   2 1974.45 201.950   1
   6  -8  -2 2085.41 269.570   1
   6  -8  -2 1777.84 268.070   1
  -6  -6  -4 1095.76 151.760   1
   6   6   4 1346.42 222.700   1
   6  -6   4 1049.81 137.670   1
  -6   6  -4 1210.66 245.590   1
   6  -6   4 990.830 213.640   1
  -6   6  -4 1072.24 203.490   1
  -6   6  -4 1244.20 216.640   1
   4  -8   3 5646.35 724.860   1
   4   8   3 4625.69 475.390   1
  -4   8  -3 4945.44 574.550   1
  -4   8  -3 5127.00 826.100   1
   4   8   3 5180.32 655.260   1
  -4  -8  -3 5328.88 793.180   1
   4  -8   3 5786.43 743.000   1
  11   0  -2 10759.8 454.060   1
 -11   0   2 12889.1 1137.82   1
   1  -9   3 8602.16 715.830   1
   1  -9   3 9656.01 973.070   1
   1   9   3 8040.77 454.640   1
  -1   9  -3 7891.23 374.820   1
   1  -9   3 10260.4 1008.84   1
  -1   9  -3 8698.72 521.850   1
   1   9   3 10008.2 512.920   1
   1   9   3 9185.75 745.490   1
 -11  -1   5 321.610 151.620   1
 -11   1   5 499.960 180.640   1
  11   1  -5 310.740 139.720   1
  11  -1  -5 561.410 156.460   1
 -10  -1   8 10131.9 541.490   1
  10   1  -8 9582.60 414.770   1
  10  -1  -8 10697.4 611.450   1
 -10   1   8 10364.7 762.180   1
 -10   3   0 33080.2 1055.79   1
  10  -3   0 34843.7 915.700   1
 -10   3   0 33403.8 887.460   1
  10   3   0 33784.4 955.570   1
 -10  -3   0 34552.0 896.640   1
   1   6   8 20316.9 510.050   1
  -1  -6  -8 20313.9 703.000   1
   1  -6   8 20571.8 637.230   1
   1  -6   8 20631.8 1396.57   1
   1  -6   8 18999.5 3515.11   1
   1  -6   8 19240.7 596.080   1
  -1   6  -8 20788.5 717.600   1
  -1   6  -8 18762.6 3514.28   1
  -4   5  -7 6423.43 809.930   1
   4  -5   7 6314.85 981.470   1
  -4  -5  -7 5619.14 371.260   1
   4   5   7 4705.13 265.250   1
  -4   5  -7 4939.00 320.400   1
   4  -5   7 4976.34 700.540   1
   4  -5   7 6473.36 660.310   1
  -4   5  -7 6398.45 587.610   1
   9   2  -9 8102.11 692.200   1
  -9  -2   9 8819.94 564.240   1
  -9   2   9 8865.77 453.830   1
   9  -2  -9 8376.05 349.410   1
   3  -9  -3 8096.29 359.170   1
   3   9  -3 8173.93 529.720   1
  -3  -9   3 9453.54 1122.90   1
  -3   9   3 9124.09 1955.68   1
  -3   9   3 8406.41 463.220   1
  -3   9   3 8956.26 565.770   1
   3  -9  -3 8638.69 389.890   1
   3   9  -3 8101.47 1043.48   1
   3   9  -3 8735.71 642.220   1
  -7  -1  -6 141148. 2444.93   1
   3   9   1 35521.1 906.710   1
  -3   9  -1 35981.3 1069.42   1
  -3  -9  -1 36548.3 1083.75   1
  -3   9  -1 36196.5 1375.43   1
   3   9   1 35425.0 1077.80   1
   3  -9   1 34112.8 1008.95   1
   3  -9   1 35035.0 1002.60   1
   3   9   1 35060.8 1039.26   1
  -5   0  -8 232834. 4138.73   1
  -5   0  -8 235034. 4019.41   1
  -5   0  -8 218293. 3851.24   1
   5   0   8 230982. 4103.05   1
  -5   8   5 1696.79 153.550   1
  -5  -8   5 2577.70 378.170   1
   5   8  -5 1300.98 208.330   1
   5  -8  -5 2098.44 213.800   1
   5  -8  -5 1012.95 245.850   1
   5   8  -5 2330.17 301.380   1
   5   8  -5 2267.50 252.150   1
  -9   5   6 9284.77 876.320   1
  -9  -5   6 11038.2 735.350   1
   9  -5  -6 9229.64 331.710   1
   9   5  -6 10122.0 1040.33   1
  -9  -5   6 11217.9 921.330   1
  -9   5   6 9455.48 346.340   1
 -10  -4   5 6635.29 709.290   1
 -10   4   5 5524.89 570.150   1
  10   4  -5 5564.65 627.760   1
 -10   4   5 5261.88 590.380   1
  10  -4  -5 4278.41 246.590   1
  -6  -8   3 38325.7 1200.70   1
   6   8  -3 37684.5 948.990   1
   6   8  -3 36367.5 1068.52   1
  -6  -8   3 35819.5 1212.20   1
   6   8  -3 35514.3 1064.36   1
  -6   8   3 35933.2 1077.41   1
   6  -8  -3 37570.7 1075.84   1
   6  -8  -3 37891.4 900.120   1
   6   8  -1 185.580 118.350   1
  -6  -8   1 154.660 80.6400   1
   6   8  -1 98.7100 117.180   1
  -6  -8   1 216.000 167.030   1
   6  -8  -1 55.6000 78.1700   1
  -6   8   1 70.2500 122.360   1
  -9  -5   0 69478.5 1578.62   1
   9   5   0 72093.5 1442.16   1
  -9  -5   0 71819.1 1472.60   1
  -9   5   0 69392.8 1487.96   1
  -9   5   0 70944.6 1508.15   1
   9  -5   0 72188.3 1602.05   1
  -9  -2  -3 12906.1 512.250   1
   9  -2   3 13275.3 557.850   1
  -9   2  -3 12573.5 501.430   1
  -9   2  -3 11964.8 817.910   1
   9   2   3 12239.5 865.310   1
  -2   0 -10 35349.6 896.130   1
   2   0  10 33868.7 968.900   1
   2   0  10 34799.2 893.960   1
  -2   0 -10 34162.6 1169.38   1
   2   0  10 33018.0 1019.23   1
  -8  -6   6 25380.4 1517.48   1
  -8   6   6 24034.2 614.510   1
   8  -6  -6 22697.7 548.370   1
  -8   6   6 24072.8 620.490   1
  -8  -6   6 21887.3 681.280   1
   8   6  -6 24054.3 790.620   1
  11  -1  -2 44077.7 1146.41   1
 -11   1   2 40912.9 1052.39   1
  11   1  -2 41682.8 1015.24   1
 -11  -1   2 42565.4 1050.03   1
  -2   4  -9 429.580 186.760   1
   2  -4   9 126.590 141.710   1
  -2  -4  -9 480.340 154.620   1
   2   4   9 609.240 104.340   1
   2  -4   9 341.190 171.080   1
   2  -4   9 563.810 228.260   1
  -2   4  -9 590.580 95.5700   1
   2   4   9 450.970 146.120   1
  -2  -4  -9 407.490 125.840   1
  -1  -7  -7 15112.8 581.290   1
   1   7   7 14214.0 456.520   1
   1   7   7 14006.4 503.810   1
  -1   7  -7 17251.4 1095.79   1
   1  -7   7 14708.9 1121.20   1
   1  -7   7 15476.9 575.740   1
   1  -7   7 15950.4 1156.00   1
   1  -7   7 15482.5 873.890   1
  -1   7  -7 15302.3 1388.20   1
  10  -2   1 266.980 116.630   1
  10   2   1 629.860 109.800   1
 -10   2  -1 846.390 142.090   1
 -10  -2  -1 502.050 181.450   1
 -10   2  -1 303.670 117.380   1
  -6  -4  10 46372.0 1254.40   1
   6   4 -10 47119.0 1450.14   1
   6   4 -10 46207.3 1013.31   1
  -5  -1  -8 1815.53 314.010   1
   5   1   8 1799.81 277.690   1
  -5   1  -8 1741.74 362.730   1
  -5  -1  -8 2355.11 423.110   1
  -5   1  -8 1876.57 382.730   1
  -5   1  -8 1503.22 230.240   1
   5  -1   8 1946.93 343.080   1
   4  -7   5 3550.27 698.000   1
  -4   7  -5 4787.56 637.330   1
   4   7   5 3459.53 798.450   1
   4   7   5 3957.45 397.070   1
  -4   7  -5 4985.79 595.780   1
   4  -7   5 4413.82 684.650   1
  -4  -7  -5 4546.64 434.590   1
   2   8   5 47912.8 968.630   1
  -2  -8  -5 45457.6 1073.23   1
   2   8   5 44822.3 1066.59   1
   2  -8   5 44044.3 1134.52   1
  -2   8  -5 44823.1 1019.67   1
   2  -8   5 45617.9 1800.35   1
  -2   8  -5 44217.0 1268.97   1
   2  -8   5 44513.7 8208.69   1
   2  -8   5 44113.9 1388.11   1
   0  -8   6 19278.2 605.570   1
   0   8   6 19137.5 3529.63   1
   0   8  -6 20547.1 1273.59   1
   0  -8   6 18886.3 3651.25   1
   0   8   6 18381.2 757.950   1
   0   8   6 18820.9 3478.42   1
   0   8  -6 19040.2 3550.26   1
   0  -8   6 17922.5 727.650   1
  -7  -5  -4 38081.0 1315.92   1
   7  -5   4 36957.3 1086.42   1
  -7   5  -4 37257.3 1030.20   1
  -7   5  -4 38303.1 1123.20   1
   7   5   4 38432.6 966.700   1
  -7   5  -4 36469.4 1016.64   1
   7  -5   4 38507.4 1027.86   1
   6  -4   6 359.330 243.960   1
  -6   4  -6 76.0500 96.0300   1
   6  -4   6 265.810 154.370   1
  -6   4  -6 34.6400 158.380   1
  -6  -4  -6 380.010 181.110   1
   6   4   6 -3.2400 107.130   1
  -6   4  -6 425.500 185.810   1
   8  -2 -10 13022.7 593.820   1
   8   2 -10 14007.3 991.140   1
   8   2 -10 14079.8 758.410   1
   3   6  -9 53958.9 1247.84   1
   3   6  -9 53601.4 1201.23   1
   3   6  -9 52942.9 1178.28   1
  -3  -6   9 52232.4 1553.13   1
  -3  -6   9 53877.8 1410.46   1
 -10   3   7 137.860 61.8900   1
  10   3  -7 581.380 187.170   1
 -10  -3   7 433.100 199.340   1
  10  -3  -7 434.130 191.540   1
   2  -1  10 9954.29 608.730   1
  -2   1 -10 10281.1 476.870   1
   2   1  10 10096.5 392.740   1
   2   1  10 10260.2 485.350   1
   2  -1  10 10926.7 1011.51   1
  -2  -1 -10 11060.2 401.360   1
  -2  -1 -10 10267.0 435.620   1
   2  -1  10 11446.6 687.210   1
  -2   1 -10 10435.9 408.010   1
  11   2  -4 51870.7 1152.17   1
 -11   2   4 50323.2 1147.13   1
  11  -2  -4 53263.8 1188.48   1
 -11  -2   4 50837.1 1096.38   1
   1   9  -4 17365.1 621.150   1
  -1   9   4 17457.0 746.720   1
  -1   9   4 17902.1 678.060   1
   1   9  -4 17300.3 842.430   1
  -1   9   4 17541.6 819.340   1
   1   9  -4 18562.3 3436.74   1
  -1  -9   4 17790.3 1373.30   1
  -1  -9   4 18314.7 1194.21   1
  11   0  -6 55448.3 1344.03   1
 -11   0   6 57136.8 1223.11   1
  -5  -7  -4 30003.0 964.550   1
  -5   7  -4 29098.8 930.130   1
   5  -7   4 30109.8 880.150   1
  -5   7  -4 29498.9 824.410   1
   5   7   4 29500.9 747.390   1
   5  -7   4 29964.3 895.550   1
  -5   7  -4 29993.3 870.660   1
   5   7   4 28633.5 798.750   1
   3   6   7 2189.81 238.940   1
   3   6   7 1499.66 169.470   1
  -3  -6  -7 2129.55 326.170   1
  -3   6  -7 1305.44 178.810   1
   3  -6   7 2200.18 339.950   1
   3  -6   7 2002.81 351.780   1
  -3   6  -7 2289.27 260.040   1
   3  -6   7 1841.37 248.520   1
   8   0   5 251.810 119.350   1
  -8   0  -5 92.1400 82.4000   1
  -8   0  -5 70.6100 87.5800   1
  -8   0  -5 111.830 116.020   1
   1  -3  10 46372.1 998.350   1
   1  -3  10 45190.4 1019.92   1
  -1  -3 -10 44255.1 1062.25   1
   1  -3  10 45126.9 1004.02   1
  -1   3 -10 44438.0 1057.21   1
  -1  -3 -10 44029.7 1179.82   1
  -1   3 -10 43869.3 1195.34   1
   1   3  10 43211.0 1159.67   1
   1   3  10 43579.9 1009.25   1
  11   2  -3 3891.73 519.080   1
 -11  -2   3 5854.75 757.510   1
  11  -2  -3 3714.76 598.320   1
 -11   2   3 5740.93 681.010   1
   4  -8  -6 1799.74 220.390   1
  -4   8   6 1917.61 266.020   1
  -4   8   6 1347.22 179.680   1
   4   8  -6 1303.40 223.120   1
  -4  -8   6 1664.23 249.640   1
   4   8  -6 1400.67 195.300   1
   4   8  -6 1747.75 308.450   1
  -2   9   4 23143.4 626.430   1
   2  -9  -4 21988.1 660.160   1
  -2  -9   4 22453.8 750.500   1
  -2   9   4 20858.1 851.430   1
   2   9  -4 23596.4 929.970   1
  -2   9   4 22779.5 941.160   1
   2   9  -4 22745.6 665.560   1
  -2  -9   4 22358.4 657.820   1
   2   9  -4 22037.3 684.650   1
   5   4   7 9110.31 1806.60   1
  -5   4  -7 9595.58 811.260   1
   5  -4   7 9719.14 925.590   1
   5  -4   7 9445.21 435.180   1
  -5   4  -7 10131.9 713.480   1
  -5  -4  -7 9322.39 380.830   1
  -5   4  -7 9154.27 434.090   1
  -2  -6   9 53341.9 1135.82   1
  -2  -6   9 52523.5 1541.68   1
   2   6  -9 50812.6 1134.55   1
  -2  -6   9 51095.8 1344.15   1
   2   6  -9 50749.7 1612.67   1
  -6  -2  11 10692.5 988.190   1
  -6   2  11 8760.53 379.230   1
   6   2 -11 9438.65 650.590   1
   6  -2 -11 8586.05 365.650   1
   6   2 -11 9711.65 787.830   1
   6   2 -11 9361.98 728.930   1
   6  -2 -11 9025.87 420.760   1
   5   8   2 309.570 148.940   1
  -5  -8  -2 207.990 91.6100   1
  -5  -8  -2 528.910 175.030   1
   5   8   2 -57.000 82.8300   1
  -5   8  -2 136.000 110.520   1
   5  -8   2 292.600 149.100   1
  -5   8  -2 21.1000 133.070   1
   5  -8   2 137.060 89.0700   1
   1   2 -11 20707.0 772.870   1
  -1   2  11 18210.5 652.660   1
  -1  -2  11 19153.9 592.840   1
  -1  -2  11 18621.3 3494.65   1
  -1   2  11 18855.0 3494.57   1
  -1  -2  11 19138.7 3548.71   1
  -1  -2  11 19845.8 987.880   1
   1  -2 -11 19313.7 494.050   1
   4  -9  -1 25736.4 740.560   1
   4   9  -1 23970.6 886.890   1
   4  -9  -1 22897.1 662.060   1
  -4   9   1 22283.3 608.970   1
   4   9  -1 23691.0 1247.85   1
  -4   9   1 22106.2 987.150   1
  -4  -9   1 24040.0 1021.46   1
   4   9  -1 24424.3 1374.12   1
   4   3 -11 21497.1 675.740   1
  -4  -3  11 20512.2 741.210   1
   4  -3 -11 19268.0 409.060   1
   4   3 -11 20266.0 845.030   1
  -4  -3  11 18577.5 3507.52   1
  -4  -3  11 19640.0 876.640   1
   3  -3 -11 46.1100 28.1600   1
   3  -3 -11 93.8400 45.7800   1
  -3   3  11 159.150 68.1000   1
   3   3 -11 24.8800 84.6300   1
  -3  -3  11 268.170 147.080   1
  -3  -3  11 216.440 123.490   1
  -3  -3  11 9.89000 62.0000   1
  -4   9   2 8109.77 376.630   1
   4   9  -2 8671.39 904.610   1
   4   9  -2 8981.68 481.410   1
   4  -9  -2 9074.33 768.910   1
   4  -9  -2 8216.12 516.960   1
   4   9  -2 7918.08 964.920   1
  -4  -9   2 9523.12 811.670   1
  -4   9   2 8619.25 517.090   1
   4   6  -9 1584.41 195.520   1
  -4  -6   9 1530.83 208.110   1
   4   6  -9 1919.43 244.270   1
   4   6  -9 1162.96 194.960   1
  -3  -3  -9 19679.5 803.690   1
   3  -3   9 20714.0 655.050   1
  -3   3  -9 22373.2 1098.08   1
  -3   3  -9 20033.4 584.250   1
  -3  -3  -9 20656.2 633.230   1
  -3   3  -9 20371.4 641.820   1
   3   3   9 20635.6 569.940   1
   3  -3   9 20083.7 592.220   1
   3  -3   9 20968.1 734.120   1
   3   3   9 19033.3 3505.80   1
  10   4  -1 16992.1 1035.47   1
 -10  -4   1 19458.1 875.100   1
  10  -4  -1 18912.5 3505.53   1
 -10   4   1 18020.4 646.750   1
 -10   4   1 18699.6 3581.83   1
   8   6   1 120903. 2299.73   1
   8  -6   1 121741. 2264.90   1
  -8  -6  -1 116029. 2070.03   1
   8  -6   1 119191. 2342.29   1
  -8   6  -1 113782. 2151.37   1
  -8  -6  -1 116073. 2176.28   1
  -8   6  -1 112011. 2142.43   1
  -6  -2  -7 10922.2 844.220   1
  -6   2  -7 8447.39 402.770   1
   6   2   7 9705.81 577.020   1
  -6   2  -7 9413.16 818.340   1
  -6  -2  -7 9780.23 539.260   1
  -6   2  -7 10427.8 633.530   1
   6  -2   7 8992.31 1090.99   1
 -11  -1   6 113606. 2207.97   1
 -11   1   6 117058. 2266.17   1
  11  -1  -6 107929. 2063.78   1
  11   1  -6 121003. 2326.65   1
   1   5   9 998.490 117.770   1
  -1  -5  -9 1034.07 170.440   1
  -1  -5  -9 1092.63 158.070   1
   1  -5   9 866.370 151.170   1
  -1   5  -9 1264.34 201.640   1
   1  -5   9 905.060 160.480   1
  -1   5  -9 845.950 189.730   1
   1  -5   9 525.260 165.540   1
   6   8  -4 8533.66 826.410   1
   6  -8  -4 8562.30 416.620   1
   6   8  -4 7411.29 397.290   1
  -6  -8   4 9829.55 1081.17   1
   6  -8  -4 7492.52 397.740   1
  -6   8   4 8712.79 579.740   1
   6   8  -4 7469.99 640.260   1
  -6  -8   4 9534.66 850.460   1
  -8  -1  -5 467.520 155.420   1
   8   1   5 117.750 98.2500   1
  -8   1  -5 476.810 256.230   1
  -8  -1  -5 -2.7400 52.1900   1
  -8   1  -5 56.4500 101.890   1
  -8   1  -5 19.2300 62.5500   1
   8  -1   5 156.980 151.850   1
  -8  -1  -5 165.560 102.620   1
   6   8   0 330.220 205.400   1
  -6  -8   0 2.22000 42.7300   1
   6  -8   0 184.400 131.790   1
  -6   8   0 538.300 162.430   1
  -6  -8   0 322.050 150.280   1
   6   8   0 53.6700 137.170   1
   6  -8   0 -14.920 109.190   1
  -6   8   0 416.290 183.870   1
  -7  -7  -1 6005.23 367.300   1
   7   7   1 4884.09 563.330   1
  -7  -7  -1 6229.65 549.810   1
   7  -7   1 4660.55 640.040   1
  -7   7  -1 5177.46 322.910   1
   7  -7   1 4091.31 596.180   1
  -7   7  -1 5992.98 720.230   1
  -7   7  -1 4285.64 354.480   1
  11   2  -5 1463.11 209.710   1
  11  -2  -5 1154.92 157.620   1
 -11   2   5 1377.85 215.970   1
 -11  -2   5 1700.79 246.350   1
   3   7  -8 22887.3 1052.02   1
   3   7  -8 26160.2 765.340   1
  -3  -7   8 26533.3 1309.25   1
   3   7  -8 22169.8 689.740   1
  -3  -7   8 24873.8 1392.20   1
   0   9   4 1744.68 227.830   1
   0   9  -4 1528.56 215.290   1
   0  -9   4 1554.27 271.360   1
   0   9   4 1702.43 225.380   1
   0   9   4 1510.56 262.080   1
   0  -9   4 1435.70 236.930   1
   0  -9   4 938.970 174.180   1
   0   9  -4 2118.53 306.600   1
   0  -4 -10 -26.530 59.4100   1
   0   4  10 224.700 114.120   1
   0  -4 -10 -27.750 54.4500   1
   0  -4  10 442.350 236.450   1
   0   4 -10 168.890 125.860   1
   0  -4  10 235.920 190.890   1
   0   4 -10 421.010 193.930   1
   0  -4  10 27.8200 98.8800   1
  -8  -4   9 766.710 151.680   1
   8  -4  -9 390.110 118.600   1
   8   4  -9 305.900 175.880   1
  -8   4   9 379.080 97.1800   1
  -8  -4   9 500.720 153.950   1
   8   4  -9 152.290 110.270   1
  -8   5   8 75856.9 1962.73   1
   8  -5  -8 75033.6 1907.67   1
  -8   5   8 75223.7 1924.74   1
  -8  -5   8 76294.3 2139.89   1
   8   5  -8 72872.6 2407.72   1
  -8  -5   8 73368.1 2222.15   1
   8   5  -8 77488.6 2086.11   1
 -10   2   8 42042.2 5030.27   1
  10  -2  -8 40169.7 888.860   1
  10   2  -8 40488.4 930.410   1
 -10  -2   8 39884.4 1312.38   1
  -2  -7   8 322.820 148.970   1
   2   7  -8 513.600 214.620   1
  -2   7   8 523.910 111.750   1
   2   7  -8 412.410 191.300   1
  -2  -7   8 542.100 141.020   1
   7  -4   5 1747.93 249.350   1
  -7   4  -5 965.240 242.840   1
  -7   4  -5 1428.88 145.970   1
   7  -4   5 1209.96 219.430   1
   7   4   5 1270.15 301.770   1
  -7   4  -5 1703.77 300.500   1
   7   0 -11 11.2200 65.8600   1
   7   0 -11 44.7600 87.2400   1
   3   7   6 84763.1 2232.41   1
   3   7   6 84595.1 2311.24   1
  -3  -7  -6 87425.7 2280.43   1
   3  -7   6 80042.1 2374.50   1
  -3   7  -6 85059.5 2305.68   1
   3  -7   6 86337.5 2443.25   1
   3  -7   6 87317.9 2338.20   1
  -3   7  -6 85922.1 2315.10   1
  -7   2  -6 6710.78 520.490   1
  -7   2  -6 7210.61 881.870   1
  -7   2  -6 7829.15 434.340   1
   7   2   6 7230.08 544.950   1
   7  -2   6 6624.72 559.300   1
  -7  -2  -6 6573.97 337.770   1
  -7  -2  -6 7057.80 910.750   1
   0   0  11 351.600 164.740   1
   0   0  11 218.210 126.890   1
   0   0  11 115.420 93.1900   1
   0   0 -11 270.040 150.590   1
 -11   0   1 263.980 158.150   1
  11   0  -1 292.800 169.810   1
  -7  -6  -3 72330.2 2058.68   1
  -7  -6  -3 73745.9 1890.13   1
   7   6   3 72479.0 1988.03   1
   7  -6   3 74040.0 2093.28   1
  -7   6  -3 76711.4 2110.98   1
   7  -6   3 75593.1 2036.58   1
  -7   6  -3 75256.9 2158.49   1
  -7   6  -3 73285.9 2085.97   1
   4   9   0 19031.6 852.260   1
   4  -9   0 19512.3 1206.82   1
   4  -9   0 16985.2 1000.81   1
   4   9   0 17477.8 1635.04   1
  -4   9   0 18209.2 1457.46   1
  -4  -9   0 20073.9 1236.43   1
   4   9   0 17659.5 711.290   1
  -4   9   0 17817.4 689.180   1
  -4  -9   0 18009.8 807.150   1
  -9  -4   8 69499.6 2029.21   1
  -9   4   8 69290.0 1816.42   1
   9  -4  -8 70581.2 1843.49   1
  -9  -4   8 68945.5 2076.89   1
   9   4  -8 70284.3 1971.88   1
  -9   4   8 66514.9 1797.58   1
   3   5 -10 4548.84 286.410   1
  -3  -5  10 5597.57 699.940   1
  -3  -5  10 5669.06 653.300   1
  -3  -5  10 6373.42 817.960   1
   3   5 -10 4797.17 544.710   1
 -10   4   6 28005.0 696.250   1
  10  -4  -6 26497.0 760.260   1
 -10   4   6 27248.2 712.710   1
  10   4  -6 27512.0 757.020   1
 -10  -4   6 27064.7 750.580   1
 -11  -2   2 93721.7 2535.48   1
 -11   2   2 93008.4 2510.50   1
  11   2  -2 93231.8 2483.76   1
  11  -2  -2 93321.1 2468.18   1
   3   5   8 38626.7 845.800   1
  -3  -5  -8 38489.7 901.880   1
  -3   5  -8 38660.5 957.680   1
   3  -5   8 37990.4 971.440   1
   3  -5   8 38734.7 1439.11   1
  -3   5  -8 36551.8 1240.77   1
   3  -5   8 38898.1 984.780   1
  -3   5  -8 37924.3 905.730   1
   2  -9   3 47776.0 1441.52   1
   2  -9   3 46952.8 1416.95   1
   2   9   3 46575.4 1342.43   1
   2   9   3 48327.3 1334.56   1
  -2   9  -3 46152.4 1326.86   1
  -2   9  -3 46887.2 1404.78   1
   2   9   3 47777.6 1422.37   1
   5   3 -11 1830.82 201.460   1
   5  -3 -11 1941.22 174.700   1
   5   3 -11 1695.13 225.940   1
  -5  -3  11 2113.40 331.760   1
  -6  -7   7 752.180 219.480   1
   6  -7  -7 464.850 119.820   1
   6   7  -7 785.820 132.530   1
  -6   7   7 565.560 106.300   1
   6   7  -7 602.160 141.980   1
  -4   0  -9 -80.930 60.1700   1
  -4   0  -9 232.320 159.880   1
  -4   0  -9 28.4500 136.840   1
   4   0   9 -26.570 55.0400   1
   4   0   9 33.3000 97.9700   1
  -2   3  11 602.320 106.760   1
   2   3 -11 712.210 178.710   1
   2  -3 -11 925.180 134.100   1
  -2  -3  11 484.680 140.720   1
  -2  -3  11 778.090 156.250   1
  -2  -3  11 315.830 116.730   1
  -9  -4  -2 -3.5200 119.410   1
   9   4   2 55.1000 70.8500   1
   9  -4   2 -20.830 84.2200   1
  -9   4  -2 140.650 106.600   1
  -9  -4  -2 27.6200 53.5700   1
  -9   4  -2 180.550 103.540   1
  -3   9   4 4452.86 702.100   1
   3   9  -4 4280.24 467.230   1
  -3   9   4 5357.52 586.140   1
  -3   9   4 3830.60 421.830   1
   3  -9  -4 4837.01 525.530   1
  -3  -9   4 4330.40 868.640   1
   3   9  -4 3950.11 552.380   1
   3   9  -4 4945.03 674.800   1
   3  -9  -4 4529.18 492.980   1
   7  -1 -11 36574.9 915.510   1
   7   1 -11 33866.9 899.050   1
   7   1 -11 37771.9 1069.90   1
   7  -1 -11 36306.1 961.640   1
   3  -9   2 659.150 98.4300   1
  -3   9  -2 357.020 170.520   1
   3   9   2 641.820 128.760   1
   3   9   2 197.120 167.690   1
   3   9   2 617.410 122.430   1
   3  -9   2 693.870 115.530   1
  -3  -9  -2 444.810 133.030   1
  -3   9  -2 654.520 214.980   1
   4   5 -10 18887.4 1137.72   1
   4   5 -10 18452.6 886.960   1
  -4  -5  10 18449.8 848.390   1
  -4  -5  10 18866.0 916.540   1
   0   1  11 2511.08 407.600   1
   0   1  11 1912.21 321.460   1
   0  -1  11 1935.30 358.640   1
   0  -1  11 1920.64 245.150   1
   0   1 -11 2586.36 302.480   1
   0  -1 -11 1939.11 191.460   1
   0   1  11 1681.54 225.860   1
   0  -1 -11 2038.78 271.430   1
   0  -1  11 2605.33 403.730   1
  -6  -7  -3 7426.51 521.380   1
   6   7   3 7052.78 355.520   1
  -6  -7  -3 7263.74 442.300   1
  -6   7  -3 6776.86 350.480   1
   6  -7   3 5979.28 976.830   1
  -6   7  -3 7718.65 896.890   1
   6  -7   3 8191.85 952.130   1
  -6   7  -3 8557.21 942.030   1
 -11   1   1 399.780 214.340   1
 -11  -1   1 253.910 211.020   1
  11   1  -1 110.000 103.480   1
  11  -1  -1 229.030 160.790   1
  -5   2  -8 43970.6 5275.98   1
  -5  -2  -8 44771.8 5371.65   1
   5  -2   8 44180.6 5311.07   1
  -5   2  -8 45542.3 1302.66   1
  -5   2  -8 45579.9 1318.34   1
  -5  -2  -8 45384.1 1282.55   1
   5  -2   8 45200.0 1299.19   1
   5   2   8 44495.9 5323.30   1
   4   9  -3 10921.8 1046.51   1
  -4   9   3 9718.10 420.590   1
  -4   9   3 10712.0 1603.07   1
  -4  -9   3 9945.20 871.830   1
   4  -9  -3 9880.23 399.250   1
   4   9  -3 9741.19 766.500   1
   4  -9  -3 10660.0 1324.53   1
   4   9  -3 10458.4 560.450   1
  -1   6   9 7424.43 307.450   1
   1  -6  -9 6945.55 287.170   1
  -1  -6   9 9080.85 942.700   1
   1   6  -9 8252.70 536.910   1
  -1  -6   9 9208.54 900.520   1
   1   6  -9 8854.48 633.590   1
  -1  -6   9 8084.83 950.750   1
  -7   5   9 1903.29 115.330   1
  -7  -5   9 3513.90 514.780   1
   7   5  -9 2760.52 342.840   1
   7   5  -9 2892.21 390.510   1
   4   7  -8 5589.06 599.080   1
  -4  -7   8 7877.35 953.930   1
   4   7  -8 6519.61 724.700   1
   4   7  -8 7326.63 844.040   1
   4   7  -8 6910.38 406.430   1
  -9   6   3 592.040 158.260   1
   9  -6  -3 -57.170 126.970   1
  -9  -6   3 -29.100 113.530   1
  -9   6   3 201.940 81.0100   1
  -9  -6   3 436.610 169.500   1
   9   6  -3 312.100 145.800   1
   7  -7  -6 1452.54 210.240   1
  -7  -7   6 1662.68 246.580   1
   7   7  -6 1966.78 279.310   1
   7   7  -6 1383.18 202.390   1
  -7  -7   6 1894.71 253.370   1
  -7   7   6 1804.44 189.200   1
  10   0   2 69659.1 1911.19   1
 -10   0  -2 64179.0 1771.90   1
   2  -2  10 62899.9 1728.52   1
  -2   2 -10 60523.6 1624.80   1
   2  -2  10 64387.1 1799.26   1
   2  -2  10 62146.9 1704.20   1
  -2  -2 -10 60086.6 1615.69   1
  -2   2 -10 63506.5 1744.19   1
  -2  -2 -10 63102.6 1787.37   1
  -2   2 -10 61973.5 1705.93   1
   2   2  10 60592.3 1850.32   1
   2   2  10 57793.1 1574.38   1
  -1   7   8 34353.3 821.820   1
  -1   7   8 32140.0 701.820   1
  -1  -7   8 38781.1 1605.94   1
   1   7  -8 32743.0 1121.85   1
  -1  -7   8 31919.9 876.540   1
  -1  -7   8 33751.9 896.150   1
   1   7  -8 34996.2 917.270   1
   4  -4   8 16221.0 1484.26   1
  -4   4  -8 14591.5 594.320   1
   4   4   8 17043.0 1129.80   1
  -4  -4  -8 14257.4 668.440   1
  -4   4  -8 15036.7 990.900   1
  -4   4  -8 15378.5 668.070   1
  -4  -4  -8 14890.1 584.470   1
   4  -4   8 15160.5 930.770   1
   4  -4   8 15297.4 1179.54   1
  -2  -5  10 12831.7 1074.01   1
   2   5 -10 11605.4 527.710   1
  -2  -5  10 13224.6 1087.03   1
  -2  -5  10 11459.8 651.810   1
   2   5 -10 11797.3 813.340   1
  -4  -1  -9 19024.5 735.660   1
   4  -1   9 17894.8 796.960   1
  -4   1  -9 17893.2 845.980   1
   4   1   9 18216.5 690.070   1
  -4   1  -9 19127.9 726.100   1
  -4  -1  -9 18330.0 884.310   1
  -4   1  -9 17746.2 733.670   1
   4  -1   9 19298.9 792.960   1
   9   3  -9 7109.72 353.080   1
  -9  -3   9 8821.54 762.520   1
  -9   3   9 8001.42 450.230   1
   9   3  -9 8112.54 451.890   1
   9  -3  -9 7543.08 303.760   1
  -8   7   3 23016.7 868.900   1
   8   7  -3 24492.5 693.340   1
   8  -7  -3 23555.0 655.780   1
  -8  -7   3 21918.0 2719.71   1
  -8   7   3 22217.6 611.100   1
  -8  -7   3 23230.2 677.130   1
  -5  -6   9 18822.7 1261.25   1
   5   6  -9 17719.0 1148.21   1
   5   6  -9 17194.7 1415.16   1
   5   6  -9 18288.3 815.400   1
  -9   6   4 24925.6 636.490   1
  -9  -6   4 24046.3 710.590   1
   9   6  -4 23753.0 674.360   1
  -9   6   4 24328.6 781.890   1
  -9  -6   4 23178.2 951.610   1
   9  -6  -4 21754.7 2651.76   1
   9   6  -2 29353.2 763.430   1
  -9   6   2 28946.1 725.940   1
   9  -6  -2 28885.0 753.570   1
  -9  -6   2 30236.2 1232.89   1
  -9  -6   2 28337.2 725.200   1
  -9   6   2 29023.2 751.730   1
  -1  -8  -6 18091.0 867.940   1
   1   8   6 16771.7 706.830   1
   1   8   6 15519.6 788.560   1
   1   8   6 18056.9 759.900   1
  -1   8  -6 16440.8 774.920   1
   1  -8   6 15301.3 790.910   1
   1  -8   6 17877.1 1473.78   1
   1  -8   6 16907.8 708.880   1
  -1   8  -6 17636.8 1268.30   1
  -8  -7   2 5561.85 338.660   1
   8   7  -2 5300.04 324.930   1
   8  -7  -2 6341.59 767.070   1
  -8   7   2 5284.78 284.370   1
  -8   7   2 5734.21 303.710   1
  -8  -7   2 6138.81 710.720   1
   8  -7  -2 4972.17 830.960   1
 -10   1  -2 60735.3 1710.01   1
  10   1   2 61550.9 1708.46   1
  10  -1   2 58007.9 1687.18   1
 -10   1  -2 60571.4 1679.85   1
 -10  -1  -2 53966.3 1518.67   1
   9   3   3 -16.600 158.720   1
   9  -3   3 128.290 120.720   1
  -9   3  -3 199.090 129.330   1
  -9  -3  -3 226.350 129.130   1
  -9   3  -3 4.46000 179.610   1
  11   2  -6 8573.37 884.000   1
 -11   2   6 8596.17 467.800   1
 -11  -2   6 10802.9 1096.64   1
  11  -2  -6 8461.23 464.490   1
   9  -5  -7 11258.7 501.540   1
  -9   5   7 12316.1 551.840   1
  -9   5   7 13446.3 651.400   1
   9   5  -7 12263.2 1328.86   1
  -9  -5   7 12711.4 1093.12   1
  -9  -5   7 15272.1 993.960   1
   1  -9   4 4839.82 728.720   1
  -1   9  -4 4696.97 612.830   1
   1  -9   4 5616.76 664.380   1
  -1   9  -4 6312.39 427.400   1
   1   9   4 5305.93 517.090   1
   1  -9   4 6584.85 863.460   1
   1   9   4 5360.48 578.280   1
   1   9   4 6061.60 632.120   1
   8  -2   5 1282.69 189.430   1
  -8   2  -5 1862.61 254.820   1
   8   2   5 1655.63 207.840   1
  -8   2  -5 1197.58 217.290   1
  -8  -2  -5 1984.40 234.920   1
  -8  -2  -5 1266.81 134.760   1
  -8   2  -5 1320.07 156.690   1
  -7   6   8 59544.6 1515.98   1
   7   6  -8 57412.4 1660.04   1
   7  -6  -8 54099.0 1413.22   1
  -7  -6   8 55866.4 1757.67   1
   7   6  -8 58894.7 1825.27   1
   9   5   1 92793.4 2457.87   1
  -9  -5  -1 91527.8 2477.72   1
  -9  -5  -1 93707.2 2418.17   1
  -9   5  -1 93509.2 2485.36   1
   9  -5   1 95866.2 2536.93   1
  -9   5  -1 92077.3 2442.08   1
 -10   3  -1 24098.6 699.060   1
 -10   3  -1 23937.5 676.860   1
 -10  -3  -1 24507.8 705.000   1
  10   3   1 24213.3 675.510   1
  10  -3   1 25731.3 750.200   1
 -11   0   7 59.4100 96.3000   1
  11   0  -7 55.7900 119.210   1
   9   0 -10 13850.9 625.510   1
  -9   0  10 14220.8 819.020   1
  -8  -5  -3 39222.0 901.150   1
  -8  -5  -3 38454.0 930.850   1
   8   5   3 38928.4 950.760   1
  -8   5  -3 39256.5 953.350   1
   8  -5   3 38564.8 1094.43   1
  -8   5  -3 39092.1 1115.53   1
  -8   5  -3 36931.7 984.730   1
  -5  -8   6 377.690 256.320   1
   5  -8  -6 41.7900 51.3100   1
   5   8  -6 197.600 95.2200   1
   5   8  -6 231.940 87.8300   1
   5  -8  -6 131.550 80.3200   1
   5   8  -6 284.940 163.100   1
  -5   8   6 172.170 73.5000   1
   5   5 -10 43472.4 5244.88   1
   5   5 -10 42158.9 5053.59   1
  -5  -5  10 40360.8 1344.97   1
  -4  -9  -1 8659.74 527.030   1
   4  -9   1 9884.00 1011.92   1
   4   9   1 9041.07 738.580   1
  -4   9  -1 8383.98 1046.41   1
  -4   9  -1 9372.41 425.540   1
   4   9   1 8495.86 400.060   1
  -4  -9  -1 9836.31 1128.76   1
   4  -9   1 9305.06 442.130   1
   4  -9   1 9015.12 835.310   1
   4   9   1 8315.81 544.120   1
  -8   7   4 26130.5 781.860   1
  -8  -7   4 25213.0 713.580   1
  -8   7   4 26208.2 930.800   1
   8  -7  -4 25674.4 641.190   1
   8   7  -4 27919.6 757.200   1
  -8  -7   4 25427.1 1067.86   1
   7   4 -10 572.040 128.140   1
  -7  -4  10 647.640 229.590   1
   7   4 -10 192.830 112.420   1
   8   3 -10 49101.6 1744.21   1
  -8  -3  10 50650.1 1492.28   1
   8  -3 -10 49199.4 1333.19   1
  -8   3  10 49063.0 1331.67   1
   8   3 -10 48641.5 1348.78   1
  -8   6   7 11077.5 463.160   1
  -8   6   7 10901.5 461.740   1
   8  -6  -7 10053.0 369.100   1
   8   6  -7 11129.9 769.210   1
  -8  -6   7 10753.9 1356.06   1
  -8  -6   7 10866.3 704.900   1
   8   6  -7 11037.1 814.180   1
   6  -8  -5 42833.3 5115.11   1
   6  -8  -5 41515.8 1095.54   1
  -6   8   5 40454.8 959.370   1
   6   8  -5 40378.5 1084.86   1
   6   8  -5 42957.4 5184.27   1
  -6  -8   5 42547.3 5133.14   1
   6   8  -5 41060.9 1045.22   1
   2   6   8 30577.8 725.630   1
   2   6   8 30449.4 789.280   1
  -2   6  -8 30880.4 828.060   1
   2  -6   8 30217.0 780.030   1
   2  -6   8 31147.2 1094.20   1
  -2   6  -8 29024.0 779.390   1
   2  -6   8 29888.9 1008.14   1
  -2  -6  -8 29826.7 802.300   1
 -11   3   4 216.820 165.410   1
  11   3  -4 277.220 187.510   1
 -11  -3   4 -33.520 122.930   1
  11  -3  -4 359.280 213.110   1
 -11   3   4 126.290 81.9700   1
  -9   0  -4 48103.1 1437.87   1
   9   0   4 46619.6 1337.29   1
  -9   0  -4 47663.4 1376.67   1
  -8   4  -4 17941.5 1221.20   1
  -8  -4  -4 14392.2 508.530   1
  -8   4  -4 15014.7 673.540   1
   8  -4   4 14512.6 609.770   1
  -8   4  -4 14609.1 602.990   1
   8   4   4 14578.8 632.710   1
  -8  -4  -4 15139.8 636.160   1
   6   8   1 1389.10 175.250   1
  -6  -8  -1 1512.77 192.940   1
   6   8   1 1196.86 170.810   1
  -6  -8  -1 1707.10 224.350   1
  -6   8  -1 1733.13 230.070   1
   6  -8   1 1415.38 215.730   1
  -6   8  -1 1730.32 274.180   1
   6  -8   1 1144.20 180.450   1
  -6   8  -1 1379.32 213.650   1
  10   0  -9 184.810 124.840   1
 -10   0   9 132.520 99.7200   1
  11  -3  -3 830.930 148.810   1
 -11   3   3 915.660 147.130   1
 -11  -3   3 520.600 230.840   1
 -11   3   3 612.220 126.260   1
  11   3  -3 1003.94 236.180   1
   2   7   7 11821.4 615.100   1
   2   7   7 11218.2 539.800   1
  -2  -7  -7 12136.1 487.530   1
   2  -7   7 12893.1 1105.03   1
   2  -7   7 13051.6 1076.02   1
   2  -7   7 11715.0 522.600   1
  -2   7  -7 12281.4 981.540   1
  -2   7  -7 13687.3 1002.48   1
 -11   1   7 162.220 134.540   1
  11  -1  -7 393.460 169.000   1
  11   1  -7 175.240 147.570   1
 -11  -1   7 -6.1500 82.6900   1
 -10  -4   0 32277.4 829.570   1
  10   4   0 32149.3 897.120   1
 -10   4   0 31604.4 1199.46   1
  10  -4   0 32580.2 832.920   1
 -10   4   0 30871.2 910.940   1
  -7  -2  11 4353.74 610.610   1
   7   2 -11 3571.44 343.060   1
   7   2 -11 4809.52 540.350   1
   7  -2 -11 4896.81 423.460   1
   7  -2 -11 3855.49 314.490   1
  -9  -1  10 376.620 114.800   1
   9   1 -10 173.990 100.660   1
  -9   1  10 280.240 115.190   1
   9  -1 -10 459.720 127.710   1
   9   1 -10 586.900 131.510   1
   0  -2  11 8415.96 377.050   1
   0   2  11 9051.92 559.210   1
   0   2 -11 8690.34 724.800   1
   0  -2 -11 8376.32 393.940   1
   0  -2  11 7999.93 436.460   1
   0  -2 -11 7012.67 402.210   1
   0  -2  11 8433.93 765.940   1
   6   3 -11 15301.7 1114.10   1
   6   3 -11 14573.0 928.520   1
   6   3 -11 13146.7 569.480   1
  -6  -3  11 15419.6 709.180   1
   6  -3 -11 13261.0 468.370   1
 -11   2   1 23777.6 865.600   1
  11  -2  -1 24886.1 682.480   1
  11   2  -1 22695.0 784.670   1
 -11  -2   1 23801.0 669.040   1
 -11   2   1 23589.0 674.810   1
   1   3 -11 4004.86 446.350   1
  -1  -3  11 3530.56 401.380   1
  -1   3  11 2621.86 337.060   1
  -1  -3  11 2517.85 405.450   1
  -1  -3  11 2649.76 415.170   1
   1  -3 -11 2936.83 180.980   1
   4  -8   4 225.930 85.6600   1
  -4   8  -4 186.950 119.260   1
   4   8   4 310.750 123.310   1
   4  -8   4 554.680 242.940   1
   4   8   4 141.740 102.710   1
  -4   8  -4 219.740 160.940   1
  -4  -8  -4 582.130 115.560   1
  -8  -7   1 1983.02 231.080   1
   8   7  -1 1487.51 184.180   1
  -8  -7   1 1684.36 286.270   1
   8  -7  -1 1426.98 357.940   1
  -8   7   1 2005.98 297.700   1
  -8   7   1 1567.46 218.840   1
   8  -7  -1 2426.81 358.630   1
 -10  -5   3 20563.3 1187.91   1
 -10   5   3 20380.4 850.350   1
  10  -5  -3 21416.8 802.370   1
 -10  -5   3 20681.9 805.310   1
 -10   5   3 19702.3 930.470   1
  10   5  -3 20417.1 1581.10   1
  -2   8   7 8102.85 387.710   1
  -2   8   7 9208.78 348.230   1
  -2  -8   7 10215.9 821.530   1
   2   8  -7 9448.18 1024.27   1
  -2  -8   7 10843.9 990.260   1
   2   8  -7 8405.07 897.400   1
   2   8  -7 9047.36 440.350   1
   9  -6  -5 9892.24 414.950   1
  -9  -6   5 11579.4 621.950   1
  -9  -6   5 11614.9 821.230   1
  -9   6   5 11472.1 512.670   1
   9   6  -5 10224.5 869.510   1
  -9   6   5 11164.1 453.570   1
   1   5 -10 14908.1 784.990   1
   1   5 -10 15445.8 1193.38   1
  -1  -5  10 15990.2 1093.54   1
  -1  -5  10 14298.2 1248.84   1
  -1  -5  10 13794.4 1007.37   1
   1  -5 -10 12247.8 460.060   1
   1  -5 -10 12561.0 492.330   1
  -1   5  10 12814.7 512.730   1
 -10  -5   4 382.360 183.370   1
  10  -5  -4 340.450 109.640   1
 -10   5   4 439.570 120.600   1
 -10   5   4 287.180 99.3600   1
 -10  -5   4 537.360 229.830   1
  10   5  -4 165.700 120.990   1
  -6   3  -7 949.760 294.430   1
   6   3   7 601.340 148.370   1
   6  -3   7 392.570 167.880   1
  -6   3  -7 482.060 111.740   1
  -6  -3  -7 959.310 153.090   1
  -6  -3  -7 1026.36 172.370   1
   6  -3   7 187.120 163.280   1
  -6   3  -7 802.090 143.030   1
   5   7  -8 4213.16 404.750   1
  -5  -7   8 4872.18 434.020   1
   5   7  -8 5904.30 604.090   1
   5   7  -8 3499.78 325.160   1
   4  -9  -4 60037.2 1615.39   1
   4   9  -4 55515.1 1668.35   1
  -4   9   4 58910.3 1590.50   1
  -4  -9   4 57465.3 1782.22   1
   4   9  -4 58342.9 1823.55   1
   4  -9  -4 58145.0 1651.90   1
   4   9  -4 59103.9 1655.27   1
  -9  -6   1 2424.51 276.700   1
  -9  -6   1 2435.47 343.700   1
   9   6  -1 1143.27 267.670   1
  -9   6   1 1851.36 185.880   1
   9  -6  -1 1294.91 220.130   1
  -9   6   1 1747.04 296.230   1
  -9   1  -4 52891.2 1507.63   1
  -9   1  -4 53600.6 1535.52   1
   9  -1   4 53731.1 1521.96   1
   9   1   4 53719.8 1515.48   1
  -9  -1  -4 52754.8 1499.07   1
  -3   8   7 12946.0 519.030   1
  -3   8   7 12615.7 511.920   1
   3  -8  -7 12816.5 505.520   1
   3   8  -7 11414.9 1137.52   1
  -3  -8   7 15681.8 1457.89   1
  -3  -8   7 13823.9 600.910   1
   3   8  -7 13558.5 1046.59   1
   3   8  -7 12588.6 1033.80   1
 -11   3   5 -48.930 111.400   1
 -11  -3   5 527.880 166.820   1
  11   3  -5 141.950 99.5600   1
  11  -3  -5 430.600 231.910   1
 -10  -1   9 8665.75 749.740   1
  10  -1  -9 7325.63 388.720   1
 -10   1   9 6440.63 373.480   1
  10   1  -9 5876.88 574.140   1
  -2   9   5 8910.16 880.740   1
  -2   9   5 8652.94 661.800   1
   2  -9  -5 8179.89 521.080   1
  -2   9   5 8576.63 515.700   1
  -2  -9   5 7957.82 1012.18   1
  -2  -9   5 9034.65 1053.66   1
   2   9  -5 8769.63 958.420   1
   2   9  -5 9063.16 736.570   1
   2   9  -5 8277.88 960.580   1
 -10   3   8 5384.55 487.280   1
 -10  -3   8 6673.34 680.020   1
  10  -3  -8 5271.53 269.960   1
  10   3  -8 5522.35 376.280   1
  -4  -2  -9 26597.6 874.590   1
  -4  -2  -9 27756.5 738.480   1
   4  -2   9 28429.3 1237.52   1
   4  -2   9 25799.7 813.910   1
   4   2   9 27490.7 682.970   1
  -4   2  -9 26006.7 659.930   1
   4  -2   9 26484.9 753.360   1
  -4   2  -9 26373.5 703.240   1
  -4   2  -9 26524.8 786.730   1
  -3  -8  -5 223.170 122.890   1
   3   8   5 190.320 69.3600   1
   3   8   5 118.130 139.390   1
  -3   8  -5 95.7200 110.840   1
   3  -8   5 181.920 172.360   1
  -3   8  -5 598.690 308.840   1
   3  -8   5 233.160 129.560   1
   0  -7   8 36230.1 1114.35   1
   0  -7   8 37626.7 983.130   1
   0   7  -8 37433.2 1764.85   1
   0  -7   8 36568.6 1832.27   1
   0   7  -8 36204.6 922.800   1
   0   7   8 37750.2 846.770   1
   0  -7  -8 37567.9 882.060   1
   1   9  -5 11291.2 895.530   1
   1   9  -5 11445.2 1257.71   1
   1   9  -5 10239.6 534.090   1
  -1  -9   5 9930.33 1050.03   1
  -1   9   5 10051.2 439.720   1
  -1   9   5 11337.0 594.890   1
  -1  -9   5 9705.05 967.480   1
  -1   9   5 12088.9 726.340   1
  11   0   0 16310.1 683.550   1
 -11   0   0 15727.3 899.580   1
  -7   3  -6 24744.9 721.160   1
   7  -3   6 24420.9 671.240   1
   7   3   6 24060.6 698.800   1
  -7   3  -6 24558.1 705.720   1
  -7  -3  -6 23701.2 1033.93   1
  -7   3  -6 24924.5 845.050   1
   0  -6  -9 15530.6 639.710   1
   0   6   9 16318.4 579.380   1
   0  -6  -9 15726.4 694.530   1
   0   6  -9 15954.3 666.910   1
   0  -6   9 15469.9 1326.74   1
   0   6  -9 16697.5 1075.74   1
   0  -6   9 16586.7 774.220   1
   0  -6   9 16657.5 767.110   1
  10   2   2 34244.3 861.960   1
 -10   2  -2 33765.1 872.350   1
  10  -2   2 33998.0 874.340   1
 -10  -2  -2 34613.8 877.860   1
 -10   2  -2 33455.6 824.630   1
 -10  -4   7 24051.6 706.140   1
 -10   4   7 24049.5 683.190   1
 -10  -4   7 23866.2 1669.62   1
  10   4  -7 23076.7 832.950   1
 -10   4   7 23263.0 572.970   1
  10  -4  -7 22845.0 641.070   1
  -1   8   7 10369.5 366.820   1
  -1   8   7 10141.9 455.420   1
  -1  -8   7 11383.7 1166.68   1
  -1  -8   7 11743.6 1037.54   1
   1   8  -7 10361.9 745.290   1
   1   8  -7 10433.8 990.880   1
  -1  -8   7 11050.2 724.890   1
  -5   8  -3 9573.90 615.640   1
   5  -8   3 8042.76 926.050   1
  -5  -8  -3 8640.76 480.310   1
  -5   8  -3 8234.95 525.740   1
   5  -8   3 9525.26 423.440   1
   5   8   3 8504.21 619.880   1
   5   8   3 8581.27 967.800   1
 -10   5   2 9024.79 775.870   1
 -10  -5   2 9427.86 463.390   1
  10  -5  -2 9391.69 434.040   1
  10   5  -2 8964.41 405.720   1
 -10   5   2 9564.69 568.800   1
 -10  -5   2 9239.52 482.180   1
 -11   3   2 225.780 119.680   1
  11   3  -2 147.440 150.070   1
  11  -3  -2 94.3300 148.520   1
 -11   3   2 42.0500 121.570   1
 -11  -3   2 512.870 213.090   1
  -5  -9   2 34536.9 1051.77   1
   5   9  -2 36180.4 966.450   1
  -5   9   2 33787.6 1032.52   1
   5  -9  -2 34517.2 1012.86   1
  -5   9   2 37346.6 1981.95   1
  -5  -9   2 35204.6 1094.49   1
   5  -9  -2 32132.7 999.760   1
   5  -9  -2 34295.3 872.760   1
   5   9  -2 33941.5 947.520   1
   5   9  -2 34887.2 867.930   1
   7   7   2 7421.84 931.740   1
  -7  -7  -2 7732.19 394.350   1
  -7  -7  -2 10317.8 800.150   1
   7  -7   2 8705.17 429.620   1
  -7   7  -2 9732.64 979.530   1
  -7   7  -2 8090.18 510.610   1
   7  -7   2 8152.57 704.550   1
  -7   7  -2 8893.26 758.920   1
  -1  -4 -10 65397.3 1702.15   1
   1   4  10 68323.5 1778.51   1
  -1  -4 -10 67842.8 1910.07   1
   1   4  10 64619.5 1681.02   1
  -1   4 -10 68550.4 1878.05   1
   1  -4  10 69643.3 1888.06   1
  -1   4 -10 65572.7 1876.85   1
   1  -4  10 69569.8 1941.92   1
   4   0 -12 1000.75 130.110   1
  -4   0  12 1419.61 190.230   1
   4   0 -12 1038.43 164.760   1
  -4   0  12 948.020 154.580   1
  -4   0  12 885.870 138.000   1
  -5  -9   1 187364. 4787.08   1
   5   9  -1 183301. 4771.64   1
  -5  -9   1 191795. 4913.02   1
   5   9  -1 180439. 4675.96   1
   5   9  -1 186016. 4727.77   1
   5  -9  -1 191342. 4848.71   1
  -5   9   1 181357. 4619.71   1
  -5   9   1 175796. 4528.28   1
   5  -9  -1 186605. 4735.28   1
  -8   6  -2 18561.3 1080.13   1
  -8  -6  -2 17229.4 707.490   1
  -8  -6  -2 18597.8 875.520   1
  -8   6  -2 19275.6 1246.94   1
   8  -6   2 16304.8 687.930   1
   8   6   2 18781.3 742.770   1
  -8   6  -2 16654.3 663.170   1
   8  -6   2 16335.1 694.420   1
 -11   1   0 10751.3 1379.67   1
  11  -1   0 10456.3 459.280   1
 -11  -1   0 10502.3 448.780   1
  11   1   0 10466.0 468.860   1
  -5  -3  -8 545.890 174.200   1
   5  -3   8 174.710 156.910   1
  -5  -3  -8 824.640 130.210   1
  -5   3  -8 578.230 152.850   1
  -5   3  -8 359.420 175.590   1
   5   3   8 391.300 181.390   1
   5  -3   8 826.640 222.210   1
  -5   3  -8 166.660 108.370   1
   8  -7  -5 19111.6 689.780   1
  -8  -7   5 22420.4 1440.66   1
   8   7  -5 19096.8 778.720   1
  -8   7   5 20489.2 813.560   1
  -8   7   5 19196.9 731.410   1
  -8  -7   5 18768.2 1002.68   1
  -7  -8   2 58963.5 1749.34   1
   7   8  -2 62832.6 1745.12   1
  -7   8   2 59508.6 1622.74   1
   7  -8  -2 61617.0 1866.00   1
   7  -8  -2 59341.9 1855.41   1
  -7   8   2 59615.8 1632.41   1
  -7  -8   2 59029.3 1741.57   1
   4   4 -11 3099.49 294.770   1
   4   4 -11 2770.90 329.740   1
  -4  -4  11 3800.09 526.200   1
  -4  -4  11 2248.76 271.690   1
  -4  -4  11 2858.67 427.300   1
  -3  -4  11 2911.62 359.680   1
  -3  -4  11 3842.76 454.200   1
   3   4 -11 3585.40 375.000   1
  -3  -4  11 3503.23 466.010   1
  -5  -6  -6 58365.2 1721.01   1
   5   6   6 58330.3 1624.54   1
  -5   6  -6 57852.8 1616.33   1
   5  -6   6 59908.8 1660.07   1
  -5   6  -6 61375.4 1804.37   1
   5  -6   6 58335.0 1649.84   1
  -5   6  -6 57363.6 1692.10   1
  10   5  -5 484.090 222.960   1
 -10   5   5 107.540 96.9800   1
 -10   5   5 105.600 81.3800   1
 -10  -5   5 139.690 120.250   1
  10  -5  -5 69.8800 103.260   1
 -10  -5   5 339.840 124.350   1
   3  -9  -5 541.260 156.730   1
  -3   9   5 89.9500 51.8900   1
  -3   9   5 517.810 114.150   1
   3   9  -5 416.830 137.840   1
   3   9  -5 294.930 108.630   1
   3   9  -5 623.500 156.140   1
  -3  -9   5 373.530 227.590   1
   3   9  -5 575.620 209.900   1
  -6  -6   9 14072.0 980.810   1
   6   6  -9 13737.5 1072.37   1
   6   6  -9 15616.4 1090.62   1
  -7  -8   3 236967. 6045.84   1
  -7  -8   3 256917. 30584.6   1
   7   8  -3 243209. 6188.51   1
  -7   8   3 238028. 5981.25   1
  -7   8   3 244280. 6129.87   1
   7  -8  -3 251962. 29979.2   1
   7  -8  -3 247594. 29459.0   1
  -3  -9  -3 22950.3 689.650   1
   3   9   3 22295.8 646.870   1
  -3   9  -3 23038.4 750.610   1
  -3   9  -3 22815.2 867.550   1
   3   9   3 24324.7 704.750   1
   3  -9   3 24683.6 1136.98   1
   3  -9   3 23867.5 689.460   1
   3   9   3 23582.4 771.740   1
   0  10   0 804.090 184.250   1
   0  10   0 607.090 124.160   1
   0  10   0 916.200 150.270   1
   8   0 -11 254.430 120.670   1
   8   0 -11 111.500 112.590   1
   2  -3  10 11139.2 545.060   1
  -2  -3 -10 11722.3 900.020   1
   2  -3  10 10653.8 1338.64   1
   2   3  10 12351.0 757.360   1
  -2   3 -10 10596.0 1312.85   1
  -2  -3 -10 10944.9 503.590   1
  -2   3 -10 10787.8 818.380   1
   2  -3  10 11697.4 914.880   1
  -2   3 -10 12028.1 657.750   1
   3   0 -12 27349.8 664.400   1
  -3   0  12 27619.4 833.030   1
  -3   0  12 27308.2 800.060   1
  -3   0  12 27116.7 825.140   1
  -3   4  -9 7529.73 540.000   1
   3  -4   9 6858.15 562.690   1
   3  -4   9 6397.48 345.400   1
  -3   4  -9 7611.59 705.810   1
   3   4   9 7132.35 528.410   1
  -3  -4  -9 6597.12 383.360   1
  -3   4  -9 6632.16 852.080   1
  -3  -4  -9 6702.40 543.800   1
   3  -4   9 7687.17 816.680   1
   1   0  11 287.910 103.460   1
  -1   0 -11 144.680 83.1500   1
   1   0  11 274.410 119.480   1
   1   0  11 -62.390 110.330   1
  -1   0 -11 79.8600 85.5500   1
   6  -6   5 11589.1 530.840   1
  -6  -6  -5 12548.4 645.620   1
   6   6   5 12443.7 956.530   1
  -6   6  -5 12141.5 683.880   1
  -6   6  -5 12241.9 937.640   1
   6  -6   5 11315.7 1199.47   1
  -6   6  -5 12884.8 1357.12   1
  -2  -5  -9 4350.96 682.140   1
   2  -5   9 4165.11 720.180   1
  -2  -5  -9 3932.37 244.530   1
   2   5   9 3442.97 471.900   1
  -2   5  -9 4803.19 753.160   1
   2  -5   9 3898.04 609.890   1
   2  -5   9 4547.70 494.460   1
  -2   5  -9 4371.36 630.600   1
  -3   0 -10 51615.6 1435.17   1
   3   0  10 48524.8 1587.73   1
  -3   0 -10 50655.7 1487.19   1
   3   0  10 53159.0 1465.94   1
   0   9   5 19462.0 722.030   1
   0   9   5 20434.9 1263.73   1
   0   9   5 18794.0 723.950   1
   0  -9   5 20135.1 803.930   1
   0  -9   5 19321.0 800.990   1
   0   9  -5 19828.8 799.740   1
   0  -9   5 21469.2 841.710   1
   0   9  -5 20610.8 1697.34   1
  -4  -8   7 754.710 240.400   1
   4   8  -7 560.580 169.190   1
   4   8  -7 341.390 121.480   1
   4   8  -7 504.530 167.740   1
  -4   8   7 610.300 102.430   1
   4  -8  -7 657.020 61.5000   1
  -4   8   7 595.940 95.9800   1
   4   8  -7 229.760 100.280   1
  11  -2  -7 10843.7 469.340   1
  11   2  -7 10278.7 1094.17   1
 -11   2   7 12132.1 801.410   1
 -11  -2   7 12203.1 796.590   1
   4   1 -12 166309. 4215.67   1
   4  -1 -12 149382. 3761.53   1
   4  -1 -12 153419. 3851.24   1
   4   1 -12 161620. 4102.83   1
  -4  -1  12 156013. 3970.68   1
  -4  -1  12 155289. 4014.73   1
  -4   1  12 157062. 3972.93   1
  -4  -1  12 153544. 4010.03   1
   6   5 -10 9298.27 798.330   1
  -6  -5  10 10128.1 679.400   1
   6   5 -10 10650.0 1584.04   1
   5   9  -3 205926. 5260.48   1
   5  -9  -3 203942. 5139.71   1
   5  -9  -3 216919. 5455.28   1
   5   9  -3 206118. 5263.63   1
  -5  -9   3 203748. 5355.81   1
   5   9  -3 215064. 5465.61   1
  -5   9   3 202415. 5107.47   1
  -9   2  10 33924.6 991.270   1
   9   2 -10 33181.6 993.750   1
   9  -2 -10 34688.9 758.730   1
   9   2 -10 34015.2 1073.51   1
  -9  -2  10 33387.9 936.190   1
   5   0 -12 185042. 4646.95   1
   5   0 -12 172706. 4343.85   1
  -5   0  12 178454. 4485.52   1
   0  10  -1 14145.5 747.770   1
   0  10   1 14910.5 695.620   1
   0  10  -1 14533.8 641.780   1
   0  10   1 14300.5 588.290   1
   0  10  -1 13955.1 788.550   1
   0  10   1 15258.0 643.110   1
   0 -10   1 15286.2 627.900   1
  -2  -9  -4 1857.04 200.770   1
  -2   9  -4 1732.81 225.290   1
   2  -9   4 1136.51 216.980   1
   2   9   4 1677.88 242.830   1
   2   9   4 1303.66 138.310   1
  -2   9  -4 1451.19 155.430   1
   2   9   4 1483.50 184.800   1
   1 -10   0 4424.78 657.880   1
   1  10   0 5274.45 873.120   1
  -1  10   0 5976.57 738.300   1
  -1  10   0 6089.83 487.810   1
   1 -10   0 4573.38 510.990   1
   1  10   0 6218.02 484.440   1
   1  10   0 6099.14 805.590   1
   1  10   0 4965.33 500.520   1
  -1  10   0 6046.00 521.810   1
   6  -5   6 9338.18 1143.20   1
  -6  -5  -6 8703.46 426.780   1
   6   5   6 9267.50 762.670   1
  -6   5  -6 9421.09 644.800   1
  -6   5  -6 9952.08 861.160   1
   6  -5   6 9996.15 820.750   1
  -6   5  -6 11335.5 913.310   1
   8   1 -11 82.8300 81.7500   1
   8  -1 -11 -14.740 66.3900   1
   8   1 -11 103.220 84.2500   1
   8  -1 -11 248.090 104.900   1
  -3   1  12 111461. 2950.78   1
  -3   1  12 118254. 3148.45   1
  -3  -1  12 112692. 2937.15   1
  -3  -1  12 116184. 3350.19   1
   3   1 -12 115611. 3043.37   1
  -3  -1  12 113927. 3042.79   1
   3  -1 -12 117276. 3030.68   1
  -3   1  12 114254. 3015.51   1
   7  -8  -1 82082.6 2168.88   1
  -7  -8   1 79303.8 2149.17   1
   7   8  -1 79794.6 2169.21   1
  -7  -8   1 77730.2 2057.08   1
  -7   8   1 77499.6 2270.35   1
   7  -8  -1 81138.4 2371.37   1
  -7   8   1 77520.7 2084.66   1
   1  10  -1 28823.7 839.820   1
  -1  10   1 30817.3 865.370   1
  -1 -10   1 28728.8 933.380   1
   1  10  -1 29827.9 786.460   1
   1 -10  -1 28547.6 850.180   1
  -1  10   1 29661.4 853.420   1
   1  10  -1 30422.1 1390.95   1
  -1  10   1 29492.7 949.580   1
  -9  -2  -4 24173.9 844.410   1
  -9   2  -4 24316.1 684.000   1
   9  -2   4 25485.3 701.720   1
  -9   2  -4 26272.4 743.570   1
  -9   2  -4 24217.6 741.330   1
   9   2   4 24377.5 677.260   1
  11   3  -6 1982.05 291.000   1
  11  -3  -6 1913.70 194.530   1
 -11  -3   6 2914.30 356.800   1
 -11   3   6 2738.70 430.920   1
   8   7   0 1007.03 158.590   1
  -8  -7   0 2199.91 303.810   1
  -8  -7   0 1549.64 216.430   1
   8  -7   0 1293.37 189.280   1
  -8   7   0 1586.65 271.750   1
  -8   7   0 1326.81 209.630   1
   8  -7   0 1448.28 180.120   1
   1  -1  11 1112.04 154.680   1
  -1  -1 -11 1341.74 187.320   1
  -1   1 -11 1317.00 187.120   1
  -1  -1 -11 905.730 135.710   1
   1  -1  11 1740.06 265.010   1
   1   1  11 1245.09 204.580   1
   1  -1  11 1506.41 246.360   1
  -1   1 -11 1347.20 243.580   1
   1   1  11 991.040 132.670   1
   4   9   2 6776.22 696.730   1
   4  -9   2 6364.83 383.560   1
  -4  -9  -2 7442.24 863.820   1
   4   9   2 5608.48 456.170   1
  -4   9  -2 6896.33 491.000   1
   4  -9   2 6210.53 852.860   1
  -4   9  -2 6666.61 937.920   1
   4   9   2 8002.03 727.630   1
  -8   3  -5 7596.72 674.440   1
  -8   3  -5 7758.43 619.880   1
   8  -3   5 8781.26 949.800   1
   8   3   5 7338.17 381.860   1
  -8   3  -5 7684.79 385.700   1
  -8  -3  -5 9602.62 1051.29   1
  -3  -1 -10 25121.9 641.270   1
  -3   1 -10 23887.6 659.400   1
   3   1  10 24434.1 632.490   1
   3  -1  10 23648.1 813.540   1
   3  -1  10 23706.5 713.900   1
   3   1  10 24701.8 762.750   1
  -3   1 -10 24158.8 850.840   1
   3  -1  10 23467.3 749.370   1
  -3  -1 -10 24111.6 637.160   1
  -3   1 -10 23634.1 624.630   1
   2   8   6 3409.63 503.490   1
  -2   8  -6 3834.33 496.180   1
   2  -8   6 3718.79 617.640   1
  -2  -8  -6 4319.97 675.350   1
   2   8   6 3904.43 433.200   1
   2  -8   6 3079.87 467.750   1
  -2   8  -6 3922.93 405.410   1
   2  -8   6 3716.15 307.190   1
   2  -8   6 4484.83 684.290   1
  -7   7   7 314.780 88.8100   1
   7  -7  -7 393.800 100.240   1
   7   7  -7 343.390 123.940   1
  -7  -7   7 279.920 171.400   1
   7   7  -7 759.460 213.520   1
  -5   9   0 2007.48 292.630   1
   5  -9   0 1545.15 176.240   1
  -5  -9   0 2023.42 293.910   1
  -5   9   0 1617.46 270.740   1
   5   9   0 1583.35 227.490   1
   5  -9   0 1311.13 282.180   1
   5   9   0 2048.52 253.060   1
   5   9   0 1681.37 249.180   1
  -5  -9   0 1684.61 299.700   1
 -10  -2   9 1404.84 217.280   1
 -10   2   9 1002.27 140.350   1
  10   2  -9 1263.15 212.040   1
  10  -2  -9 1038.76 217.580   1
   5   4 -11 2845.99 292.170   1
   5   4 -11 3618.71 363.050   1
  -5  -4  11 4132.91 502.420   1
   2  -4 -11 99.3300 41.4300   1
  -2   4  11 74.2600 41.0000   1
   2   4 -11 220.590 127.870   1
  -2  -4  11 68.7400 192.310   1
  -2  -4  11 53.3200 69.4700   1
  -2  -4  11 149.280 118.460   1
  -5   5  -7 13231.5 696.250   1
   5  -5   7 14376.4 1342.97   1
   5  -5   7 11144.4 1151.36   1
  -5   5  -7 13787.2 912.840   1
   5   5   7 11481.6 858.640   1
  -5  -5  -7 12814.1 535.470   1
  -5   5  -7 12816.0 1139.67   1
  -4   6  -7 356.200 199.430   1
   4  -6   7 523.910 251.010   1
  -4   6  -7 938.500 195.180   1
  -4  -6  -7 700.140 116.060   1
   4   6   7 636.950 111.330   1
   4  -6   7 530.990 163.440   1
  -4   6  -7 794.530 145.690   1
   5  -1 -12 4971.83 401.890   1
   5  -1 -12 4977.08 521.890   1
   5   1 -12 4643.24 394.380   1
  -5  -1  12 5437.28 804.830   1
  -5   1  12 4652.07 303.670   1
  -5  -1  12 5053.72 569.550   1
   5   1 -12 4353.62 709.360   1
   5  -7   5 4682.43 640.970   1
  -5  -7  -5 6231.09 614.630   1
  -5   7  -5 4224.54 350.340   1
  -5   7  -5 5785.58 533.770   1
   5  -7   5 4173.25 776.200   1
  -5   7  -5 4570.57 296.880   1
   5   7   5 4642.74 278.120   1
   7  -8  -4 109522. 2808.50   1
  -7   8   4 110113. 2855.89   1
   7   8  -4 111187. 2916.89   1
  -7  -8   4 108971. 3081.82   1
  -7  -8   4 104479. 2989.00   1
   7   8  -4 108487. 2872.80   1
   7  -8  -4 114138. 3031.47   1
  -9   6   6 6644.38 481.590   1
  -9   6   6 6127.35 351.180   1
  -9  -6   6 5444.85 396.150   1
   9  -6  -6 5396.12 292.120   1
  -9  -6   6 7474.57 875.350   1
   9   6  -6 5439.85 695.880   1
   0   8  -7 7905.82 815.040   1
   0   8   7 7105.81 491.060   1
   0   8  -7 8562.35 743.300   1
   0   8   7 7913.66 421.850   1
   0  -8   7 8596.45 957.620   1
   0  -8   7 8736.25 1154.08   1
   0  -8   7 8719.92 880.520   1
   0   8   7 7400.85 348.850   1
  -9  -6   0 469.520 185.380   1
   9   6   0 239.630 106.380   1
  -9  -6   0 538.630 190.920   1
  -9   6   0 668.080 191.700   1
   9  -6   0 88.9400 135.510   1
  -9   6   0 -90.160 128.290   1
 -10  -5   1 1678.35 236.020   1
 -10   5   1 1566.25 202.810   1
  10   5  -1 1184.48 196.140   1
 -10  -5   1 1659.18 253.740   1
 -10   5   1 1345.42 181.770   1
  10  -5  -1 1024.77 159.000   1
  -1  10  -1 20438.3 803.390   1
   1  10   1 21079.8 1250.46   1
  -1  10  -1 20986.0 889.850   1
   1 -10   1 20040.9 762.360   1
  -1  10  -1 19517.8 1243.01   1
   1  10   1 18611.3 775.470   1
   1 -10   1 19436.6 747.050   1
   1  10   1 19263.8 825.910   1
  -2   0  12 216012. 5458.65   1
  -2   0  12 219706. 5577.84   1
  -2   0  12 216741. 5485.36   1
   2   0 -12 216666. 5442.97   1
  11   0  -8 521.470 190.090   1
 -11   0   8 417.780 119.590   1
  -4  -7  -6 7870.48 561.950   1
   4   7   6 7132.95 312.060   1
   4   7   6 7739.06 796.580   1
  -4   7  -6 8097.07 744.280   1
  -4   7  -6 7397.42 430.050   1
   4  -7   6 6793.96 998.690   1
   4  -7   6 7699.92 860.370   1
   0   5  10 16995.8 651.630   1
   0  -5 -10 15771.5 603.730   1
   0  -5 -10 17140.2 613.890   1
   0   5 -10 17594.7 1035.98   1
   0  -5  10 18393.1 1318.67   1
   0   5 -10 16392.1 908.030   1
   0  -5  10 18139.1 791.660   1
   0  -5  10 15656.0 843.300   1
   0  -5  10 16054.6 806.580   1
   8  -5  -9 20266.5 692.490   1
  -8   5   9 21436.5 771.520   1
  -8   5   9 22482.5 562.500   1
   8   5  -9 21312.4 1075.12   1
  -8  -5   9 23743.2 1017.16   1
   8   5  -9 21265.7 1485.73   1
   6  -8  -6 2025.74 324.250   1
   6  -8  -6 2402.86 252.710   1
  -6   8   6 2703.77 335.450   1
   6   8  -6 1971.49 254.240   1
   6   8  -6 1744.79 318.810   1
  -6  -8   6 1938.17 231.350   1
   6   8  -6 1711.98 226.250   1
  -7   5  -5 45402.7 1490.13   1
   7  -5   5 45532.9 1358.30   1
  -7   5  -5 45928.5 1498.86   1
  -7   5  -5 46829.1 1384.96   1
   7   5   5 45008.4 1562.59   1
  -7  -5  -5 44200.5 5293.51   1
   7   3 -11 10485.9 755.180   1
   7   3 -11 9664.55 749.300   1
   7  -3 -11 9405.88 298.910   1
   7  -3 -11 9080.61 332.630   1
  -7  -3  11 11192.1 1051.71   1
  -9   4   9 7071.55 359.050   1
   9   4  -9 6697.64 460.040   1
   9  -4  -9 6296.91 333.590   1
  -9  -4   9 7979.71 796.500   1
   9   4  -9 8637.92 765.960   1
  -9   4   9 7228.29 336.280   1
  -9  -4   9 7869.50 860.530   1
 -11  -2   0 53999.4 1532.14   1
  11  -2   0 51830.5 1471.22   1
 -11   2   0 50768.1 1499.45   1
  11   2   0 50004.4 1426.21   1
 -11   2   0 49823.2 1491.77   1
   0  -3  11 1128.50 187.340   1
   0   3  11 802.950 112.500   1
   0  -3  11 871.440 121.900   1
   0  -3 -11 637.900 114.650   1
   0  -3  11 1232.23 224.320   1
   0   3  11 866.590 109.840   1
   0  -3 -11 987.100 190.580   1
   0   3 -11 819.650 120.020   1
  11  -3  -1 938.200 151.510   1
 -11   3   1 1471.88 235.930   1
  11   3  -1 1030.32 171.300   1
 -11   3   1 1916.68 361.600   1
   6   8   2 855.290 131.540   1
  -6  -8  -2 1208.14 152.760   1
  -6  -8  -2 923.310 144.980   1
   6   8   2 1060.07 161.070   1
  -6   8  -2 1283.38 179.030   1
   6  -8   2 771.960 126.630   1
  -6   8  -2 1152.77 197.400   1
   6  -8   2 1154.70 193.100   1
  -6   8  -2 1131.31 145.900   1
   1  10  -2 229.500 156.490   1
  -1  10   2 332.790 154.180   1
  -1  10   2 435.550 138.850   1
   1  10  -2 38.1800 102.120   1
  -1  10   2 115.230 94.9700   1
  -1 -10   2 95.6900 93.8800   1
   1  10  -2 232.480 165.310   1
  -7  -6  -4 19039.2 911.180   1
  -7   6  -4 17777.6 782.550   1
  -7   6  -4 18359.9 715.410   1
   7  -6   4 18319.9 734.190   1
  -7   6  -4 20060.9 1344.46   1
   7  -6   4 18395.5 1040.25   1
   7   6   4 19809.3 764.590   1
  -6   7   8 952.070 117.300   1
  -6   7   8 1221.73 134.670   1
   6   7  -8 2084.89 303.250   1
   6   7  -8 1574.23 188.660   1
  -6  -7   8 1913.82 246.070   1
  -4   9   5 11975.7 590.900   1
  -4   9   5 12480.9 638.590   1
   4  -9  -5 12549.2 527.990   1
   4  -9  -5 12656.2 503.450   1
  -4  -9   5 11489.8 666.770   1
   4   9  -5 12254.5 586.610   1
   4   9  -5 11929.1 574.480   1
   4   9  -5 12342.9 899.810   1
   2  10  -1 3584.17 470.430   1
   2 -10  -1 4259.64 500.990   1
   2 -10  -1 3638.05 631.800   1
  -2 -10   1 4670.21 548.380   1
   2  10  -1 4456.73 786.020   1
  -2  10   1 3580.10 326.300   1
   2  10  -1 3801.12 605.120   1
  -2  10   1 4235.35 461.070   1
  -2  10   1 4045.28 474.270   1
  -9   4  -3 3428.64 457.930   1
  -9   4  -3 3545.36 314.230   1
   9  -4   3 3044.50 684.700   1
  -9   4  -3 3790.60 416.020   1
  -9  -4  -3 4676.47 600.380   1
  -9  -4  -3 3909.09 321.290   1
   9   4   3 3203.11 285.090   1
   0 -10   2 195.250 149.830   1
   0 -10   2 243.580 139.940   1
   0  10   2 337.050 143.060   1
   0  10  -2 14.3300 133.620   1
   0  10   2 144.820 81.3500   1
   0  10  -2 290.710 176.640   1
   0  10   2 660.550 168.460   1
   0  10  -2 251.360 257.860   1
  -9   5   8 5329.23 463.040   1
   9  -5  -8 4951.90 297.180   1
  -9   5   8 5475.39 430.970   1
   9   5  -8 5412.04 690.610   1
  -9  -5   8 7132.79 666.910   1
  -9  -5   8 7562.34 975.180   1
   9   5  -8 6155.35 567.130   1
 -10   5   6 2915.38 367.580   1
 -10  -5   6 3817.28 383.940   1
  10  -5  -6 2682.88 232.450   1
 -10  -5   6 2651.36 278.000   1
 -10   5   6 3412.58 446.150   1
  10   5  -6 2962.58 398.250   1
  -6  -7  -4 8567.49 897.590   1
   6   7   4 6085.54 533.860   1
   6  -7   4 5239.31 970.100   1
  -6   7  -4 6097.93 336.130   1
  -6   7  -4 6557.06 757.640   1
   6  -7   4 7560.35 829.220   1
  -6   7  -4 7982.49 593.500   1
  -2  -1  12 443.720 157.450   1
   2  -1 -12 752.940 121.660   1
   2   1 -12 421.220 150.970   1
  -2   1  12 140.720 121.930   1
  -2   1  12 644.420 119.890   1
  -2  -1  12 143.100 87.6400   1
  -2   1  12 463.960 111.560   1
  -2  -1  12 537.030 146.430   1
  -2  10   0 2238.25 394.190   1
  -2  10   0 2199.86 326.180   1
   2  10   0 2040.96 316.660   1
   2 -10   0 2428.90 275.560   1
  -2 -10   0 2423.21 366.470   1
   2 -10   0 2374.07 304.760   1
   6   0 -12 154943. 3946.87   1
   6   0 -12 139709. 3534.07   1
  -7   0  -7 20.5800 77.3700   1
  -7   0  -7 141.710 74.2800   1
   7   0   7 67.3500 127.500   1
  -7   0  -7 -249.82 174.830   1
   5  -9  -4 34934.5 972.090   1
   5   9  -4 34195.9 936.580   1
   5  -9  -4 34876.7 789.790   1
   5   9  -4 34988.9 987.230   1
   5   9  -4 35730.4 951.470   1
  -5   9   4 34338.6 878.030   1
  -5  -9   4 33850.8 1307.76   1
  11  -1  -8 87102.3 2360.75   1
 -11  -1   8 85952.9 2307.32   1
  11   1  -8 88426.6 2381.35   1
 -11   1   8 82094.3 2228.04   1
  -4   3  -9 713.760 155.480   1
   4   3   9 388.830 121.620   1
   4  -3   9 630.730 134.280   1
   4  -3   9 328.130 90.7300   1
   4  -3   9 596.530 188.700   1
  -4  -3  -9 598.760 129.180   1
   9   5   2 49873.5 1449.85   1
  -9  -5  -2 51321.7 1453.93   1
  -9  -5  -2 49657.0 1454.85   1
  -9   5  -2 48937.7 1402.80   1
   9  -5   2 49960.1 1416.39   1
  -9   5  -2 49695.8 1412.99   1
 -10  -4  -1 38142.9 1087.57   1
  10   4   1 40543.4 1005.60   1
 -10   4  -1 39256.3 1057.59   1
 -10   4  -1 38960.0 1121.74   1
  10  -4   1 39272.4 985.530   1
   1   7   8 30303.1 959.340   1
  -1  -7  -8 30109.2 938.360   1
   1  -7   8 29876.1 1080.72   1
  -1   7  -8 29845.7 851.980   1
   1  -7   8 29987.1 799.020   1
   1  -7   8 30118.8 1595.19   1
  -1   7  -8 32606.8 1679.09   1
   1  -7   8 31143.7 1131.91   1
   4   2 -12 9446.80 723.170   1
  -4  -2  12 10382.2 658.190   1
  -4   2  12 9338.37 340.100   1
   4  -2 -12 9466.16 318.440   1
   4   2 -12 9311.43 526.470   1
  -4  -2  12 8596.80 421.660   1
   4  -2 -12 8999.06 369.670   1
  -4  -2  12 10241.4 688.850   1
   1  -9   5 4771.38 537.960   1
   1   9   5 4566.54 488.950   1
  -1   9  -5 5566.63 650.760   1
   1   9   5 3655.95 511.270   1
   1   9   5 4217.11 484.140   1
   1  -9   5 4768.37 565.250   1
   1  -9   5 4543.21 526.090   1
  -1   9  -5 4205.67 470.580   1
  -6   0  -8 39936.3 981.120   1
   6   0   8 37510.3 1389.95   1
  -6   0  -8 40106.1 1013.45   1
  -6   0  -8 39303.4 909.550   1
   7  -8   0 -17.230 123.320   1
  -7   8   0 219.800 159.490   1
  -7  -8   0 84.1500 91.7200   1
   7  -8   0 255.430 228.370   1
  -7   8   0 198.830 79.9700   1
  -7   8   0 431.790 164.010   1
  -7  -8   0 -12.780 139.250   1
   7   8   0 112.230 139.610   1
   8   4 -10 11014.6 833.000   1
   8   4 -10 10657.8 1388.43   1
  -8   4  10 10944.9 501.530   1
  -8  -4  10 12285.3 990.200   1
   8  -4 -10 9416.93 335.210   1
 -10   3  -2 13798.2 596.870   1
  10   3   2 15056.9 646.450   1
  10  -3   2 14628.3 700.370   1
 -10   3  -2 14092.1 929.210   1
 -10  -3  -2 15491.7 721.220   1
   8   2 -11 20218.1 1098.83   1
   8   2 -11 19452.9 1084.26   1
   8  -2 -11 18576.4 827.170   1
   8  -2 -11 19235.1 747.040   1
   3   2 -12 1367.95 185.910   1
  -3   2  12 1030.01 105.280   1
  -3  -2  12 962.690 148.190   1
  -3  -2  12 1348.67 230.580   1
  -3   2  12 1529.22 242.380   1
  -3  -2  12 1649.18 209.060   1
   3  -2 -12 1453.63 230.590   1
   8  -7  -6 48738.1 1298.08   1
  -8  -7   6 43969.8 5389.58   1
  -8   7   6 44522.2 5318.55   1
  -8  -7   6 46986.3 1699.62   1
   8   7  -6 46203.2 1325.31   1
  -8   7   6 46810.1 1349.62   1
   8   7  -6 45548.2 1335.83   1
 -10   0  -3 159.240 108.200   1
  10   0   3 383.740 253.070   1
 -10   0  -3 -27.960 185.980   1
   5   8  -7 354.500 130.800   1
   5   8  -7 146.070 114.010   1
  -5   8   7 535.820 90.8900   1
  -5  -8   7 755.480 239.460   1
   5   8  -7 217.380 159.210   1
   5  -8  -7 490.790 116.560   1
  11  -4  -4 18282.9 755.430   1
  11   4  -4 17350.7 690.990   1
 -11  -4   4 17886.5 794.010   1
 -11   4   4 17225.3 719.290   1
 -11   4   4 17549.1 1377.74   1
   1   2  11 216.530 97.7800   1
   1  -2  11 364.700 185.120   1
  -1  -2 -11 371.300 171.190   1
  -1  -2 -11 176.530 99.8400   1
  -1   2 -11 379.150 246.110   1
   1   2  11 146.150 145.810   1
   1  -2  11 91.4100 114.730   1
   1  -2  11 446.430 144.850   1
  -1  -6  -9 20572.2 804.620   1
   1  -6   9 22208.0 718.630   1
   1  -6   9 24734.7 1282.56   1
   1  -6   9 23902.9 687.180   1
  -1  -6  -9 21674.5 845.860   1
  -1   6  -9 22988.8 1223.61   1
   1   6   9 22522.3 579.950   1
  -1   6  -9 22419.0 692.750   1
   1  -6   9 22236.5 697.550   1
  -4   5  -8 7135.18 853.410   1
   4  -5   8 5734.98 550.080   1
   4  -5   8 5855.37 748.600   1
  -4   5  -8 5701.31 585.120   1
   4  -5   8 5882.48 688.870   1
  -4   5  -8 6039.16 819.750   1
   4   5   8 5139.29 345.540   1
  -4  -5  -8 5914.62 567.810   1
   2  10  -2 8172.36 1156.59   1
   2 -10  -2 7389.19 341.240   1
   2  10  -2 7812.10 1071.32   1
  -2  10   2 7786.38 909.680   1
  -2 -10   2 7687.57 991.470   1
   2  10  -2 7693.61 414.820   1
  -2  10   2 7109.88 685.070   1
   2  10  -2 6852.02 953.990   1
  -2  10   2 7264.02 462.180   1
   2 -10  -2 7602.62 337.390   1
  -3   2 -10 11901.9 533.620   1
  -3  -2 -10 12638.4 611.610   1
  -3   2 -10 11712.0 686.720   1
   3   2  10 11208.2 484.750   1
   3  -2  10 12729.1 665.270   1
  -3  -2 -10 12025.3 540.310   1
  -3   2 -10 11895.6 769.850   1
   3  -2  10 12970.6 543.630   1
   3  -2  10 12255.0 606.630   1
   3   2  10 13846.7 953.520   1
   6  -1 -12 37838.7 921.190   1
   6  -1 -12 39633.0 1032.20   1
   6   1 -12 41106.9 1003.42   1
  -6  -1  12 41205.0 1049.27   1
  -6   1  12 39160.0 973.540   1
   6   1 -12 40148.2 1033.60   1
  -7   1  -7 9322.71 726.960   1
  -7  -1  -7 9959.33 929.940   1
   7  -1   7 9205.65 428.560   1
  -7   1  -7 10631.8 1525.45   1
  -7  -1  -7 11859.3 941.400   1
   7   1   7 10460.9 827.830   1
   8  -6  -8 1385.12 203.870   1
  -8   6   8 1741.09 215.890   1
   8   6  -8 2227.32 298.460   1
   8   6  -8 1792.48 272.410   1
  -8  -6   8 1826.28 231.890   1
  -8   6   8 1736.28 290.150   1
  -8  -6   8 2262.93 378.420   1
 -11  -4   3 4228.26 546.570   1
  11   4  -3 2502.15 497.460   1
  11  -4  -3 2428.06 518.210   1
 -11   4   3 3743.34 488.090   1
 -11   4   3 3376.53 325.820   1
   5   2 -12 22267.7 589.190   1
   5  -2 -12 21190.2 726.020   1
   5  -2 -12 22627.3 581.550   1
  -5  -2  12 21645.9 871.600   1
  -5  -2  12 22347.7 664.560   1
  -5   2  12 21707.8 778.630   1
   5   2 -12 23217.2 1249.53   1
   6   4 -11 3028.21 329.450   1
   6   4 -11 2292.56 266.170   1
  -6  -4  11 2724.44 377.810   1
   6   4 -11 1972.62 260.390   1
   1   4 -11 3357.43 504.820   1
  -1  -4  11 4146.34 459.910   1
  -1  -4  11 3289.94 418.100   1
   1  -4 -11 3461.84 330.940   1
  -1   4  11 2912.97 193.170   1
   1   4 -11 3140.53 322.700   1
  -1  -4  11 3775.87 612.070   1
   1  -4 -11 2712.81 309.620   1
   5   9   1 43760.5 5237.27   1
   5   9   1 43354.8 5265.17   1
  -5  -9  -1 45861.2 1461.21   1
  -5  -9  -1 45895.4 1381.22   1
   5  -9   1 45168.0 1437.41   1
   5  -9   1 44571.7 5356.25   1
  -5   9  -1 45356.3 1700.51   1
  -5   9  -1 44436.7 5335.95   1
 -12   0   4 22601.1 890.150   1
  12   0  -4 23989.7 680.560   1
   6   1   8 39835.8 1007.88   1
   6  -1   8 38717.4 938.600   1
  -6   1  -8 40423.2 1098.73   1
  -6  -1  -8 40964.4 912.300   1
  -6  -1  -8 41514.2 989.240   1
  -6  -1  -8 40514.0 986.970   1
  -6   1  -8 38793.7 959.230   1
  -6   1  -8 39193.1 943.800   1
   1  10   2 642.540 119.130   1
  -1  10  -2 778.400 126.770   1
   1  10   2 564.010 167.450   1
   1 -10   2 615.940 110.400   1
   1  10   2 712.580 149.590   1
   1 -10   2 916.700 207.220   1
  -1  10  -2 498.760 219.860   1
  -3  -7   9 41390.6 1373.73   1
   3   7  -9 41368.5 1085.38   1
  -3  -7   9 41524.4 1230.51   1
   3   7  -9 40865.1 998.300   1
   3   7  -9 41666.6 1161.17   1
  -8   0  -6 192241. 4915.63   1
  -8   0  -6 190636. 4793.41   1
   8   0   6 191228. 4922.40   1
  -8   0  -6 199201. 5112.81   1
 -10   1  -3 18084.4 735.820   1
  10  -1   3 18431.9 1472.98   1
  10   1   3 18338.4 743.600   1
 -10   1  -3 15883.4 759.820   1
 -10  -1  -3 17736.0 822.070   1
   2  10   1 2212.90 301.800   1
  -2  10  -1 2080.60 337.690   1
   2 -10   1 2015.80 317.300   1
  -2  10  -1 2076.41 244.140   1
   2  10   1 1876.22 329.090   1
   2  10   1 1993.87 259.950   1
   2 -10   1 2195.85 258.800   1
  -7   8   5 131741. 3403.92   1
   7  -8  -5 138378. 3503.51   1
  -7  -8   5 133965. 3661.04   1
   7   8  -5 135204. 3562.48   1
   7  -8  -5 133892. 3567.95   1
  -7  -8   5 135478. 3536.42   1
   7   8  -5 126980. 3351.86   1
  -6  -4  -7 11227.2 609.230   1
   6   4   7 11493.6 506.590   1
  -6   4  -7 11281.5 532.650   1
   6  -4   7 11469.3 506.220   1
   6  -4   7 12083.8 612.000   1
  -6   4  -7 9978.10 769.560   1
  -6   4  -7 12240.7 979.930   1
 -11   0  -1 519.020 246.570   1
  11   0   1 91.0900 152.160   1
   3   6 -10 19579.8 1603.21   1
  -3  -6  10 19189.0 994.360   1
  -3  -6  10 19872.7 856.050   1
   3   6 -10 19615.1 1148.06   1
  -3  -6  10 18957.4 1067.33   1
   3   7   7 53038.1 1528.78   1
  -3  -7  -7 48903.3 1437.79   1
   3  -7   7 52376.1 1560.52   1
  -3   7  -7 50369.1 1468.82   1
   3   7   7 49674.4 1386.54   1
   3  -7   7 50567.0 1596.45   1
   3  -7   7 50633.4 1431.43   1
  -3   7  -7 49839.4 1482.59   1
  -3   6  -8 2177.02 253.560   1
  -3  -6  -8 1659.86 300.620   1
   3  -6   8 1578.07 364.410   1
   3   6   8 1502.72 180.330   1
   3  -6   8 1598.67 300.100   1
   3  -6   8 1262.90 235.500   1
 -11   4   5 9094.72 576.850   1
  11  -4  -5 9788.51 432.370   1
 -11   4   5 9744.55 410.160   1
  11   4  -5 10005.3 867.060   1
 -11  -4   5 11323.5 1086.26   1
 -10  -4   8 53468.2 1789.33   1
 -10   4   8 48972.5 1370.85   1
 -10  -4   8 51451.3 2179.02   1
  10  -4  -8 47542.9 1342.00   1
  10   4  -8 49131.8 1445.27   1
 -10   4   8 53708.5 1469.61   1
  11  -3  -7 15.3400 102.700   1
  11   3  -7 63.2800 80.6100   1
 -11   3   7 368.930 138.480   1
 -12   0   5 247.840 110.180   1
  12   0  -5 101.170 124.400   1
  -2  -7   9 13037.4 1027.27   1
  -2  -7   9 13999.0 762.070   1
   2   7  -9 14248.5 1004.56   1
   2   7  -9 14634.5 973.290   1
  -2  -7   9 16187.4 1685.63   1
   9   3 -10 19950.5 1084.84   1
  -9  -3  10 21694.4 1018.85   1
  -9   3  10 20726.1 771.480   1
   9  -3 -10 21326.7 736.470   1
 -12   0   3 262.640 180.070   1
  12   0  -3 226.990 179.640   1
  -4  -6  10 243.030 138.450   1
   4   6 -10 390.630 167.500   1
  -4  -6  10 434.570 167.680   1
   4   6 -10 189.840 106.970   1
  -7   4  -6 85.2500 182.480   1
  -7  -4  -6 -211.31 133.470   1
   7   4   6 531.190 254.050   1
  -7   4  -6 198.700 126.300   1
   7  -4   6 766.610 299.060   1
   7  -4   6 439.050 206.950   1
  -7   4  -6 252.640 103.860   1
  12  -1  -4 105576. 2832.26   1
  12   1  -4 103374. 2764.35   1
 -12   1   4 100341. 2670.69   1
 -12  -1   4 101076. 2683.45   1
   7   6  -9 12633.8 1330.75   1
  -7  -6   9 13257.9 998.340   1
   7   6  -9 10713.6 1654.70   1
  -2   9   6 7467.64 508.860   1
   2   9  -6 6965.34 988.920   1
  -2  -9   6 5976.09 707.800   1
   2   9  -6 6864.18 610.420   1
   2  -9  -6 7184.66 560.720   1
   2   9  -6 6347.53 685.740   1
  -2   9   6 7594.20 546.600   1
  -2  -9   6 6930.42 588.410   1
   7   5 -10 166725. 4410.41   1
  -7  -5  10 171276. 4709.95   1
   7   5 -10 170755. 4826.23   1
  -8   1  -6 443.390 229.320   1
  -8  -1  -6 316.340 98.0800   1
  -8  -1  -6 525.400 269.430   1
  -8   1  -6 618.530 232.890   1
  -8   1  -6 351.370 109.190   1
   8  -1   6 558.320 178.550   1
   8   1   6 394.340 204.070   1
  -8  -1  -6 279.740 118.130   1
   4   7  -9 29470.8 789.080   1
  -4  -7   9 28659.7 1348.76   1
   4   7  -9 28759.6 806.720   1
  -4  -7   9 27580.7 915.180   1
   4   7  -9 29189.6 1434.46   1
  -1   0  12 3478.78 370.300   1
   1   0 -12 3833.09 403.830   1
  -1   0  12 3056.94 438.580   1
  -1   0  12 4472.65 802.030   1
  -8  -7  -1 10210.4 498.980   1
   8   7   1 9292.60 966.460   1
  -8  -7  -1 10641.2 1417.16   1
  -8   7  -1 12553.8 1119.47   1
   8  -7   1 11784.5 1324.14   1
  -8   7  -1 9605.19 1186.89   1
  -8   7  -1 9956.40 601.660   1
   8  -7   1 10511.5 461.050   1
  11  -1   1 33870.0 870.130   1
 -11  -1  -1 33880.5 1063.69   1
 -11   1  -1 33466.7 1124.92   1
  11   1   1 33485.4 859.390   1
 -11   1  -1 31560.2 831.450   1
  -9  -3  -4 28017.6 790.890   1
  -9   3  -4 27640.4 836.610   1
   9   3   4 28875.8 764.750   1
  -9   3  -4 29983.7 830.350   1
   9  -3   4 29498.8 786.430   1
  -9   3  -4 29418.6 1082.38   1
   8   5   4 4485.63 604.300   1
   8  -5   4 3866.93 745.530   1
  -8   5  -4 5318.94 636.130   1
  -8   5  -4 5647.43 765.700   1
  -8   5  -4 4229.12 282.600   1
   8  -5   4 4981.43 718.020   1
  -8  -5  -4 3824.80 186.270   1
  -8  -5  -4 5001.62 524.520   1
   2   2 -12 16546.3 654.070   1
  -2  -2  12 18845.8 1285.78   1
  -2   2  12 15306.3 892.170   1
   2  -2 -12 16235.7 604.710   1
  -2  -2  12 16660.7 1099.19   1
  -2  -2  12 17436.2 918.660   1
  -2   2  12 15737.1 723.340   1
  -1 -10   3 23327.9 659.320   1
   1  10  -3 23606.7 752.510   1
  -1  10   3 22248.0 697.780   1
   1  10  -3 22069.9 2693.37   1
  -1  10   3 21222.3 939.880   1
  -1 -10   3 24409.0 1307.87   1
   1  10  -3 23816.8 769.100   1
  -1  10   3 21684.8 886.310   1
  -2  -6  10 10952.7 1114.50   1
   2   6 -10 10062.9 648.520   1
  -2  -6  10 9595.64 625.630   1
  -2  -6  10 9425.34 897.940   1
   2   6 -10 10071.0 720.620   1
  11  -4  -2 73878.9 2153.89   1
  11   4  -2 71637.0 2180.34   1
 -11   4   2 73435.1 2029.12   1
 -11  -4   2 73749.0 2006.39   1
 -11   4   2 71777.7 2140.55   1
   1  -8   7 122417. 3266.82   1
   1  -8   7 128202. 3599.42   1
  -1  -8  -7 131817. 3336.52   1
   1  -8   7 134246. 3488.04   1
  -1   8  -7 134323. 3505.65   1
   1   8   7 130895. 3327.81   1
   1   8   7 139002. 3529.48   1
  -1   8  -7 134691. 3674.92   1
 -11  -2   8 587.090 127.560   1
 -11   2   8 945.020 173.940   1
  11  -2  -8 819.490 173.690   1
  11   2  -8 514.780 157.470   1
 -10   3   9 15521.4 670.900   1
  10   3  -9 17489.7 1189.12   1
  10  -3  -9 15189.5 615.410   1
 -10  -3   9 16003.9 907.440   1
   5   0   9 89.9500 96.5400   1
  -5   0  -9 68.4900 48.9600   1
  -5   0  -9 60.0200 81.8700   1
 -10   5   0 49245.7 1495.70   1
 -10  -5   0 49775.0 1440.14   1
  10   5   0 52424.1 1503.58   1
 -10   5   0 51194.1 1516.89   1
  10  -5   0 50483.1 1509.18   1
 -10  -5   0 50749.9 1434.99   1
 -12  -1   5 8689.37 1136.63   1
 -12   1   5 7104.33 691.730   1
  12   1  -5 5620.03 770.430   1
  12  -1  -5 6243.87 905.240   1
   3  10  -1 65532.8 2081.45   1
  -3  10   1 68197.7 2073.60   1
   3 -10  -1 68204.5 1956.97   1
  -3 -10   1 65745.3 2034.09   1
  -3  10   1 68509.0 1860.58   1
   3  10  -1 68213.6 1943.94   1
   3 -10  -1 68601.0 1853.17   1
   3  10  -1 65426.1 2006.22   1
  -1  -9   6 37929.3 954.180   1
  -1  -9   6 37959.4 1023.44   1
   1   9  -6 36943.4 1177.66   1
  -1   9   6 38490.2 824.890   1
  -1   9   6 37431.9 1194.43   1
  -1  -9   6 37209.2 2158.51   1
   1   9  -6 38770.6 1034.32   1
  -1   9   6 38132.4 889.800   1
 -12   1   3 11492.2 1028.80   1
 -12  -1   3 12500.0 1033.57   1
  12  -1  -3 9083.49 916.180   1
  12   1  -3 10310.2 951.290   1
  -5  -4  -8 7052.74 594.500   1
  -5   4  -8 7314.80 629.630   1
   5  -4   8 7505.93 875.860   1
  -5   4  -8 7529.11 659.270   1
  -5  -4  -8 6937.29 381.040   1
   5   4   8 8133.76 616.440   1
  -5   4  -8 7765.74 584.870   1
   5  -4   8 7059.02 371.990   1
   4   8   5 69277.2 1906.08   1
   4  -8   5 71639.2 1982.84   1
  -4   8  -5 65661.9 2074.37   1
   4  -8   5 69463.9 2046.18   1
  -4   8  -5 69802.0 2246.76   1
   4   8   5 69578.4 1910.02   1
  -4  -8  -5 70518.8 1939.18   1
  -7  -7  -3 908.900 98.1600   1
   7   7   3 877.980 165.900   1
  -7  -7  -3 1351.55 175.460   1
   7  -7   3 764.040 129.700   1
  -7   7  -3 422.560 179.170   1
   7  -7   3 666.170 242.230   1
  -7   7  -3 545.920 152.200   1
  -7   7  -3 1482.59 201.050   1
   3  -9  -6 27015.0 693.510   1
  -3   9   6 23790.5 699.460   1
  -3   9   6 25382.3 701.910   1
   3   9  -6 23941.1 687.490   1
  -3  -9   6 24173.1 1113.87   1
   3   9  -6 24985.3 753.600   1
   3   9  -6 26425.5 772.590   1
 -10   0  10 17415.5 961.850   1
  10   0 -10 15865.8 640.070   1
  -3  -9  -4 13000.5 901.810   1
   3   9   4 13951.9 914.290   1
   3   9   4 12267.0 534.580   1
  -3   9  -4 12937.0 787.440   1
   3  -9   4 12356.4 564.290   1
   3  -9   4 12128.0 1105.17   1
   3   9   4 12435.2 753.320   1
   3  -9   4 11843.6 544.810   1
  -3   9  -4 12601.8 575.560   1
   0  10  -3 21113.5 814.790   1
   0 -10   3 19625.0 1223.30   1
   0  10   3 19838.6 806.380   1
   0  10  -3 21584.7 1091.23   1
   0  10   3 21008.5 930.700   1
   0 -10   3 20448.6 848.840   1
   0  10   3 20383.3 815.480   1
   0  10  -3 19816.0 791.590   1
   0  10   3 21426.5 798.200   1
  -1   1  12 21659.1 1113.47   1
   1  -1 -12 23296.0 652.510   1
   1   1 -12 24915.8 780.840   1
  -1   1  12 23799.5 647.580   1
  -1  -1  12 25031.8 1238.50   1
  -1  -1  12 23021.3 918.690   1
  -1  -1  12 24365.3 727.630   1
  -1   1  12 22908.5 715.310   1
  -1  -1  12 22527.5 776.140   1
   2   4  10 70419.6 1822.51   1
  -2   4 -10 71789.5 1987.17   1
   2  -4  10 72458.2 2111.25   1
   2  -4  10 71789.5 1981.68   1
  -2   4 -10 74093.8 2013.68   1
  -2  -4 -10 72082.8 1901.47   1
  -2  -4 -10 70018.0 1919.84   1
   2   4  10 76053.9 1996.82   1
   2  -4  10 72075.5 2311.83   1
   2 -10  -3 1084.71 177.110   1
   2  10  -3 1061.12 222.560   1
  -2  10   3 841.070 135.300   1
   2  10  -3 1137.34 182.250   1
  -2  10   3 915.170 194.160   1
   2  10  -3 974.160 181.220   1
  -2  10   3 1133.01 150.120   1
   2  10  -3 540.480 206.660   1
  -2 -10   3 1188.01 168.160   1
  -5  -8  -4 18108.3 923.890   1
   5   8   4 16782.5 780.180   1
   5   8   4 18325.6 705.610   1
  -5   8  -4 17543.4 752.800   1
   5  -8   4 18842.6 782.750   1
   5  -8   4 18944.5 760.840   1
  -5   8  -4 19185.5 1145.58   1
  -9   6   7 30278.9 721.810   1
   9  -6  -7 28352.8 635.210   1
  -9  -6   7 30149.7 985.550   1
   9   6  -7 26616.4 1133.19   1
  -9  -6   7 33046.7 1544.30   1
  -9   6   7 28537.6 822.060   1
   9   6  -7 29850.5 789.470   1
  -6  -9   2 21541.1 1234.55   1
   6  -9  -2 24015.9 824.710   1
   6   9  -2 21977.0 2720.88   1
  -6  -9   2 22248.1 803.310   1
  -6   9   2 23547.1 699.720   1
   6   9  -2 22351.5 1029.39   1
   6  -9  -2 23867.9 777.090   1
   6   9  -2 22829.7 823.870   1
  -4  -9  -3 5709.78 657.820   1
   4   9   3 3889.63 414.280   1
  -4   9  -3 4476.54 597.440   1
  -4   9  -3 3983.54 567.850   1
   4  -9   3 3869.32 546.420   1
   4   9   3 4259.50 457.510   1
   4  -9   3 5292.56 526.870   1
   3 -10  -2 25806.0 724.600   1
   3  10  -2 24403.0 765.990   1
   3 -10  -2 22162.9 2724.65   1
   3  10  -2 25021.5 951.690   1
  -3 -10   2 24877.4 736.030   1
  -3  10   2 24308.1 866.330   1
  -3  10   2 23815.9 885.740   1
   3  10  -2 23795.8 820.190   1
   6   2 -12 16705.2 1053.24   1
   6   2 -12 15775.8 626.900   1
  -6  -2  12 15098.0 687.190   1
  -6   2  12 15556.8 604.620   1
   6  -2 -12 15350.1 673.900   1
   6  -2 -12 15538.0 611.740   1
  -7  -2  -7 13161.2 568.620   1
  -7   2  -7 13239.7 779.620   1
  -7  -2  -7 14165.8 601.810   1
  -7   2  -7 15273.2 1018.72   1
   7  -2   7 13718.4 1250.72   1
   7   2   7 14399.2 1081.09   1
  -7   2  -7 15130.6 658.200   1
   3 -10   0 36.7900 98.1400   1
   3  10   0 151.730 125.700   1
  -3  10   0 311.400 121.910   1
   3  10   0 36.9000 75.4900   1
  -3 -10   0 163.330 85.6200   1
  -3  10   0 287.920 162.650   1
   3  10   0 -70.530 162.250   1
   3 -10   0 182.950 101.220   1
  -5   1  -9 44865.9 1318.99   1
  -5  -1  -9 48590.7 1383.66   1
  -5  -1  -9 45389.6 1328.78   1
  -5   1  -9 46988.5 1327.20   1
  -5   1  -9 44388.8 5322.28   1
   5   1   9 44905.3 1328.12   1
   5  -1   9 46054.8 1308.41   1
  -9  -6  -1 1655.52 216.050   1
  -9  -6  -1 1475.25 159.920   1
   9   6   1 1368.24 210.680   1
  -9   6  -1 1187.75 195.260   1
   9  -6   1 924.270 313.630   1
  -9   6  -1 1359.40 211.530   1
  -8  -6  -3 77854.4 1986.71   1
   8   6   3 75420.6 2236.98   1
  -8  -6  -3 74799.7 2135.06   1
  -8   6  -3 77799.9 2093.13   1
   8  -6   3 78120.3 2189.26   1
  -8   6  -3 79640.3 2530.26   1
  -8   6  -3 79316.6 2248.71   1
   8  -6   3 84303.2 2266.45   1
 -11   3   0 -209.16 149.530   1
  11   3   0 265.670 195.690   1
 -11  -3   0 379.180 221.430   1
  11  -3   0 232.520 155.830   1
 -11   3   0 135.470 124.950   1
   7   0 -12 6281.37 498.890   1
   7   0 -12 6357.03 303.240   1
   5  -9  -5 71180.0 1847.71   1
  -5   9   5 71307.9 1929.24   1
  -5  -9   5 69502.0 2096.42   1
   5   9  -5 70882.6 2003.14   1
   5  -9  -5 69182.8 2048.27   1
   5   9  -5 68959.7 1931.73   1
   5   9  -5 68524.1 2010.80   1
  -5  -6  10 25608.6 781.710   1
   5   6 -10 23376.4 1079.31   1
   5   6 -10 25808.5 715.920   1
 -12   0   6 103593. 2780.60   1
  12   0  -6 104895. 2779.74   1
  -1  -7   9 121171. 3185.53   1
   1   7  -9 116067. 3194.09   1
   1   7  -9 117149. 3135.80   1
  -1  -7   9 112988. 3181.38   1
  -1  -7   9 117157. 3206.55   1
  -1   7   9 120062. 2996.76   1
   6  -2   8 25387.0 694.860   1
  -6  -2  -8 25172.9 789.710   1
   6   2   8 22920.2 862.490   1
  -6   2  -8 24968.8 702.470   1
  -6   2  -8 25606.0 937.000   1
  -6   2  -8 25659.5 713.560   1
  -6  -2  -8 24858.6 796.800   1
  10   1 -10 36534.3 867.580   1
 -10  -1  10 35865.5 1144.79   1
 -10   1  10 35887.1 815.050   1
  10  -1 -10 34674.1 789.930   1
  -9   7   3 175832. 4468.25   1
  -9  -7   3 171146. 4426.71   1
   9  -7  -3 176969. 4498.50   1
  -9   7   3 167144. 4258.93   1
   9   7  -3 177035. 4575.06   1
  -9  -7   3 175990. 4560.97   1
   6   9  -3 39541.6 1183.38   1
  -6  -9   3 40955.2 1253.88   1
  -6   9   3 41295.3 1032.28   1
   6  -9  -3 39908.9 1057.98   1
  -6  -9   3 39395.4 1384.71   1
   6   9  -3 36759.4 1574.93   1
   6   9  -3 37520.0 1171.58   1
   6  -9  -3 40899.8 982.780   1
 -12   0   2 222.380 154.200   1
  12   0  -2 357.520 243.880   1
  -6   9   1 23200.1 1310.02   1
   6   9  -1 22692.7 716.840   1
   6  -9  -1 23360.5 695.470   1
  -6  -9   1 23699.3 897.040   1
   6   9  -1 21134.6 1072.99   1
  -6  -9   1 21396.0 908.080   1
   6  -9  -1 20313.9 1242.70   1
   6   9  -1 22438.4 663.830   1
  -6   9   1 21241.8 825.350   1
 -10   5   7 22410.1 895.380   1
 -10  -5   7 23727.5 732.850   1
  10   5  -7 22109.2 2875.94   1
 -10   5   7 23328.9 752.990   1
  10  -5  -7 21898.5 2702.71   1
 -10  -5   7 22352.1 1097.33   1
  10   2   3 35378.6 888.870   1
 -10   2  -3 37121.3 995.440   1
 -10   2  -3 36777.7 910.950   1
 -10  -2  -3 35721.2 916.670   1
  10  -2   3 34626.6 973.210   1
 -11   4   6 24719.8 785.910   1
 -11  -4   6 25273.2 694.470   1
  11   4  -6 23721.8 677.890   1
  11  -4  -6 23982.7 680.880   1
 -11   4   6 25443.5 1047.94   1
   9   0 -11 -21.760 58.0800   1
  -9   0  11 115.770 55.5600   1
   9   0 -11 34.7700 48.0000   1
  -8   4  -5 12274.1 631.230   1
  -8   4  -5 13043.0 968.550   1
   8   4   5 12050.5 961.290   1
  -8   4  -5 11929.8 531.240   1
  -8  -4  -5 12112.0 556.390   1
   8  -4   5 11014.3 1193.59   1
  -2   0 -11 70.1600 125.640   1
   2   0  11 25.0200 121.570   1
   2   0  11 55.5400 91.3600   1
  -2   0 -11 152.860 92.1100   1
   7   8   1 2306.27 202.930   1
  -7  -8  -1 2911.91 447.020   1
   7  -8   1 2699.65 429.380   1
  -7   8  -1 2905.40 434.210   1
  -7  -8  -1 3341.79 319.600   1
  -7   8  -1 2995.28 416.580   1
   7  -8   1 2279.90 511.400   1
  -7   8  -1 3492.96 539.200   1
   3   8  -8 6454.61 714.860   1
  -3  -8   8 6388.01 876.890   1
   3   8  -8 6318.49 383.410   1
  -3  -8   8 8765.93 804.990   1
   3   8  -8 8069.98 866.270   1
  -3   8   8 6903.02 269.360   1
   1  -5  10 7909.23 386.650   1
  -1  -5 -10 6974.31 410.200   1
   1  -5  10 7647.95 806.400   1
  -1  -5 -10 6730.70 359.670   1
  -1   5 -10 7001.50 855.010   1
   1  -5  10 7269.54 377.640   1
   1   5  10 7378.20 281.110   1
  -1   5 -10 8204.48 991.460   1
   2 -10   2 23648.4 1714.18   1
   2  10   2 23924.4 708.350   1
   2 -10   2 24323.3 1359.52   1
   2  10   2 23684.2 1088.06   1
   2  10   2 23939.5 940.950   1
  -2  10  -2 24246.8 767.760   1
  -2  10  -2 24934.8 1363.22   1
   2   8  -8 47232.2 1386.25   1
  -2   8   8 44910.4 1227.07   1
  -2  -8   8 44366.1 5362.13   1
   2   8  -8 46761.0 1419.15   1
  -2  -8   8 44444.5 5639.47   1
   4   3 -12 4991.07 632.010   1
  -4  -3  12 5879.38 609.250   1
  -4  -3  12 5039.87 578.640   1
   4  -3 -12 4292.21 295.980   1
  -4  -3  12 5485.71 731.520   1
   4   3 -12 4517.35 406.470   1
   4  -3 -12 4803.34 189.580   1
  -3  -8  -6 5916.52 589.810   1
   3  -8   6 5717.87 689.800   1
   3   8   6 5204.32 314.310   1
  -3   8  -6 5424.01 392.480   1
   3   8   6 4831.48 277.370   1
   3  -8   6 5558.54 628.410   1
   3  -8   6 5116.19 362.280   1
  -3   8  -6 6649.83 782.370   1
  -5  -7   9 20963.3 1098.54   1
   5   7  -9 18590.9 1153.78   1
   5   7  -9 18441.3 1158.24   1
   5   7  -9 16877.9 1253.98   1
   5   7  -9 18636.8 773.510   1
  -9   7   4 95466.6 2115.40   1
  -9  -7   4 91746.1 2319.80   1
  -9   7   4 93350.8 2108.26   1
  -9  -7   4 98174.6 2414.01   1
   9  -7  -4 88520.6 1925.35   1
   7  -1 -12 73261.5 1676.30   1
   7  -1 -12 69658.0 1695.88   1
   7   1 -12 69906.6 1765.79   1
   7   1 -12 69838.0 1787.33   1
   7   1 -12 73495.1 1791.36   1
  -9  -7   2 32240.3 1503.14   1
  -9  -7   2 33471.8 1086.56   1
  -9   7   2 30421.5 1337.64   1
  -9   7   2 32926.6 1070.82   1
  -9   0  -5 76.3200 74.0700   1
  -9   0  -5 15.1000 57.3800   1
  -9   0  -5 -22.760 187.230   1
 -12   1   6 100172. 2226.66   1
 -12  -1   6 102990. 2293.28   1
  12   1  -6 101624. 2374.20   1
  12  -1  -6 100774. 2283.68   1
  12  -2  -4 470.740 204.420   1
 -12  -2   4 538.420 199.890   1
  12   2  -4 221.330 165.230   1
 -12   2   4 419.880 149.910   1
   4   5 -11 2019.26 340.200   1
  -4  -5  11 1934.10 368.750   1
  -4  -5  11 1559.80 280.840   1
   4   5 -11 1851.31 371.000   1
   2  -9   5 25414.7 916.420   1
   2   9   5 24892.4 819.020   1
   2  -9   5 25017.1 886.870   1
  -2  -9  -5 24813.9 1126.33   1
   2   9   5 25631.2 865.040   1
  -2   9  -5 25285.5 1102.67   1
   2  -9   5 24739.1 863.900   1
   2   9   5 25266.0 828.870   1
  -2   9  -5 24789.0 1450.05   1
  -3  -5  11 10367.8 972.530   1
  -3  -5  11 8745.03 747.030   1
   3   5 -11 10255.6 1035.05   1
  -3  -5  11 8957.66 1137.68   1
   0   9   6 848.190 149.050   1
   0   9  -6 991.830 199.980   1
   0  -9   6 1419.74 273.920   1
   0  -9   6 709.410 289.850   1
   0   9   6 1050.92 182.010   1
   0  -9   6 769.010 155.740   1
   0   9  -6 1364.91 277.560   1
   0   9   6 1057.93 214.620   1
 -10   6   3 7264.31 431.140   1
 -10  -6   3 9437.09 799.140   1
  10   6  -3 6977.16 935.330   1
 -10  -6   3 9168.94 716.240   1
  10  -6  -3 7491.08 490.020   1
 -10   6   3 7841.86 462.170   1
  12  -1  -2 74507.2 1728.83   1
  12   1  -2 72534.8 1720.19   1
 -12   1   2 70899.0 1670.45   1
 -12  -1   2 69555.9 1700.41   1
   8  -2   6 73188.0 1706.14   1
   8   2   6 70769.4 1650.14   1
  -8   2  -6 69506.9 1657.16   1
  -8   2  -6 71126.4 1827.76   1
  -8  -2  -6 68344.9 1620.56   1
  -8  -2  -6 70945.4 1769.19   1
  -8  -2  -6 70923.7 1495.73   1
  -8   2  -6 70590.4 1796.47   1
   1   6 -10 1004.56 214.190   1
  -1  -6  10 1110.00 208.640   1
  -1   6  10 737.020 118.890   1
   1   6 -10 986.540 231.400   1
  -1  -6  10 467.790 149.370   1
  -1  -6  10 1063.46 207.150   1
   1  -6 -10 752.000 109.190   1
   8   3 -11 307.100 111.220   1
   8   3 -11 84.8100 147.790   1
  -8  -3  11 111.510 171.840   1
   8  -3 -11 219.760 65.8400   1
   8  -3 -11 38.3200 64.3600   1
  -3  -3  12 24968.7 940.570   1
  -3  -3  12 24958.9 1021.72   1
  -3   3  12 23973.4 792.980   1
  -3  -3  12 25672.8 1035.33   1
   3   3 -12 26486.9 866.400   1
   3  -3 -12 24966.5 796.740   1
  -3   5  -9 2313.75 400.140   1
  -3  -5  -9 2355.02 442.010   1
   3  -5   9 2267.40 508.010   1
  -3  -5  -9 2185.48 417.170   1
  -3   5  -9 2471.61 393.180   1
   3  -5   9 2054.30 345.360   1
   3  -5   9 1615.83 384.020   1
  -3   5  -9 2293.93 419.290   1
   3   5   9 1961.62 405.900   1
  10  -6  -4 8855.26 592.580   1
 -10  -6   4 9949.77 647.480   1
 -10   6   4 9926.61 583.450   1
 -10  -6   4 10126.5 806.330   1
  10   6  -4 9402.59 533.560   1
 -10   6   4 10147.7 530.090   1
  11  -2   1 5406.54 916.610   1
 -11   2  -1 7753.42 727.400   1
  11   2   1 6641.15 779.320   1
 -11  -2  -1 6506.67 739.550   1
 -11   2  -1 6450.97 1086.21   1
   9   1 -11 46644.6 1268.15   1
   9  -1 -11 45092.8 1221.51   1
   9   1 -11 46262.0 1272.14   1
   9  -1 -11 46067.7 1218.88   1
  -9   1  11 45881.6 1079.42   1
   1   3  11 281.450 74.9800   1
  -1   3 -11 359.740 90.5100   1
   1   3  11 382.340 126.670   1
  -1   3 -11 348.310 84.8800   1
   1  -3  11 293.120 167.710   1
  -1  -3 -11 221.970 115.580   1
   1  -3  11 379.280 180.680   1
   1  -3  11 124.100 136.040   1
  -1  -3 -11 537.580 116.680   1
   3   3  10 98350.2 2344.17   1
  -3   3 -10 101434. 2301.89   1
  -3  -3 -10 101793. 2312.24   1
   3  -3  10 100921. 2275.99   1
  -3   3 -10 95758.5 2373.63   1
   3   3  10 92223.1 1902.04   1
   3  -3  10 97813.2 2416.69   1
  -3   3 -10 99551.7 2215.74   1
  -3  -3 -10 99024.9 2144.48   1
   3  -3  10 98252.6 2190.95   1
  -2   1 -11 825.620 198.840   1
  -2  -1 -11 173.080 135.970   1
  -2  -1 -11 245.870 120.130   1
  -2   1 -11 159.060 109.340   1
   2   1  11 196.190 165.980   1
   2  -1  11 94.2200 123.290   1
   2  -1  11 288.150 99.8800   1
   2   1  11 251.450 95.2400   1
   2  -1  11 438.970 181.370   1
   7   7  -8 22821.4 1049.45   1
   7   7  -8 24271.9 1453.80   1
  -7   7   8 23790.2 692.980   1
  -7  -7   8 28032.2 1732.81   1
   7  -7  -8 23284.4 661.100   1
   1  10   3 62339.3 1452.40   1
   1 -10   3 61824.5 1468.26   1
  -1  10  -3 60263.7 1941.85   1
   1  10   3 58447.2 2142.30   1
  -1  10  -3 58479.0 1552.40   1
   1  10   3 58770.5 1569.24   1
   1 -10   3 60776.4 1535.25   1
  -6  -8   7 28596.2 1382.11   1
   6   8  -7 27261.9 933.880   1
   6   8  -7 27680.2 1255.43   1
   6  -8  -7 27174.4 813.330   1
  -6   8   7 26318.8 815.560   1
   6   8  -7 26732.3 1097.23   1
   4   9  -6 16516.9 1607.01   1
  -4   9   6 18697.3 746.640   1
  -4   9   6 18024.5 796.680   1
  -4  -9   6 21314.7 2855.03   1
   4  -9  -6 19565.3 707.660   1
   4   9  -6 18682.7 806.590   1
   4   9  -6 17025.8 1057.93   1
 -12  -2   5 6951.87 718.150   1
 -12   2   5 6400.66 534.830   1
  12   2  -5 5637.13 783.020   1
  12  -2  -5 7076.79 417.770   1
   7   4 -11 6488.56 655.080   1
  -7  -4  11 6165.01 463.970   1
   7   4 -11 7676.92 850.150   1
  12   2  -3 3569.98 683.420   1
  12  -2  -3 3417.62 443.880   1
 -12   2   3 4868.69 529.810   1
 -12  -2   3 4776.28 749.520   1
   5   3 -12 2347.25 328.500   1
   5   3 -12 4287.29 470.900   1
   5  -3 -12 2778.68 336.490   1
   5  -3 -12 3663.13 413.090   1
  -5  -3  12 4596.98 574.690   1
  -3  10   3 109915. 2522.74   1
  -3  10   3 114274. 2480.72   1
   3  10  -3 107346. 2534.74   1
   3  10  -3 107040. 3026.59   1
   3 -10  -3 111758. 2423.06   1
   3  10  -3 111919. 2502.30   1
   3 -10  -3 104725. 2474.33   1
  -3 -10   3 109246. 2796.53   1
  -3  10   3 110733. 2488.40   1
   0  -4  11 1143.49 308.030   1
   0  -4 -11 1175.10 203.280   1
   0   4 -11 1279.54 216.350   1
   0  -4  11 1882.63 370.410   1
   0  -4 -11 1594.94 334.790   1
   0  -4  11 1517.48 253.010   1
   0  -4  11 1524.94 277.060   1
   0   4  11 1311.78 205.470   1
   0   4 -11 2195.23 379.170   1
  -6  -8  -3 1623.43 280.420   1
   6   8   3 1043.96 226.620   1
  -6   8  -3 1270.09 209.780   1
  -6   8  -3 1312.60 247.150   1
   6  -8   3 1758.26 332.420   1
   6  -8   3 1499.43 270.370   1
  -6   8  -3 1450.16 247.600   1
 -11   4   1 6260.23 758.930   1
  11  -4  -1 5698.84 401.770   1
 -11  -4   1 5414.04 383.810   1
 -11   4   1 7917.16 1034.07   1
  11   4  -1 5945.59 891.240   1
   3  10   1 46348.3 1198.27   1
  -3  10  -1 46360.7 1391.48   1
  -3  10  -1 44915.8 1247.21   1
   3 -10   1 46461.3 1214.25   1
   3 -10   1 45752.1 1300.94   1
   3  10   1 46148.6 1482.95   1
   3  10   1 45671.3 1309.06   1
  -5  -9  -2 226.130 74.8500   1
  -5   9  -2 342.020 171.760   1
   5   9   2 21.4200 60.2600   1
   5  -9   2 179.730 90.9200   1
  -5  -9  -2 309.310 116.910   1
   5   9   2 410.400 188.150   1
  -5   9  -2 291.110 173.170   1
   5  -9   2 228.760 130.960   1
  -9   1  -5 4090.03 655.420   1
   9  -1   5 2872.04 692.890   1
   9   1   5 3319.04 619.280   1
  -9   1  -5 4889.45 785.180   1
  -9  -1  -5 4870.26 748.960   1
  -9  -1  -5 3973.12 606.030   1
  -9   1  -5 3620.79 723.930   1
  -9  -1  -5 3365.34 497.320   1
  11   0  -9 187.600 105.620   1
 -11   0   9 127.070 60.4500   1
   4   8  -8 -120.38 164.840   1
  -4  -8   8 196.350 196.200   1
   4   8  -8 231.420 162.780   1
  -4   8   8 55.6100 29.4100   1
  -4   8   8 234.630 47.0300   1
   4   8  -8 74.2100 89.1500   1
   7  -8  -6 28664.7 925.520   1
  -7   8   6 28242.3 847.590   1
   7   8  -6 28346.0 1769.54   1
  -7  -8   6 26733.9 1225.17   1
   7   8  -6 29430.0 941.270   1
  -8  -7   7 40976.7 1220.64   1
   8  -7  -7 39186.1 4653.82   1
   8   7  -7 40755.3 1449.76   1
  -8   7   7 40779.5 1097.56   1
  -8  -7   7 39101.7 4687.92   1
  -8   7   7 39140.5 4674.32   1
   8   7  -7 40052.0 4813.91   1
  -1  -2  12 57785.0 1527.31   1
  -1  -2  12 59652.6 1793.28   1
  -1  -2  12 58459.1 1855.62   1
  -1   2  12 57109.6 1344.35   1
  -1  -2  12 57187.5 1632.29   1
  -1   2  12 57576.7 1367.26   1
   1   2 -12 59352.6 1657.90   1
   1  -2 -12 58499.6 1375.49   1
   2  -7   8 3188.66 463.410   1
   2   7   8 2959.52 391.810   1
  -2  -7  -8 3803.94 565.830   1
   2   7   8 2921.93 469.680   1
  -2   7  -8 4399.81 707.880   1
   2  -7   8 2952.04 480.910   1
  -2   7  -8 3492.06 518.570   1
   2  -7   8 2796.03 565.750   1
  -1  -8   8 975.010 185.360   1
  -1   8   8 1013.33 178.010   1
   1   8  -8 1081.99 241.990   1
   1   8  -8 1579.67 252.550   1
  -1  -8   8 894.660 183.350   1
  -1  -8   8 1003.72 208.380   1
  -1   8   8 832.220 143.350   1
 -10   6   2 66304.2 1686.52   1
  10   6  -2 72112.9 1686.73   1
 -10   6   2 68833.6 1597.02   1
 -10  -6   2 68459.5 2021.66   1
  10  -6  -2 65945.2 1720.67   1
 -10  -6   2 69210.5 1579.90   1
   6   9  -4 308.290 172.020   1
   6  -9  -4 114.280 101.230   1
   6  -9  -4 135.550 82.4900   1
  -6  -9   4 343.680 140.630   1
   6   9  -4 394.430 140.570   1
  -6   9   4 -39.820 94.4600   1
   6   9  -4 496.240 198.050   1
   6  -9  -4 59.1200 77.4800   1
   6   9   0 37264.0 1383.37   1
  -6   9   0 38914.8 4670.84   1
   6  -9   0 35408.9 1186.83   1
  -6  -9   0 37241.8 1150.26   1
   6   9   0 34402.5 1054.12   1
  -6   9   0 35429.9 1122.57   1
   6  -9   0 36754.9 1125.13   1
  -6  -9   0 36278.0 1137.79   1
   5   5 -11 612.730 149.940   1
  -5  -5  11 526.670 215.850   1
   5   5 -11 262.450 122.440   1
  -4   4  -9 16125.8 797.050   1
  -4  -4  -9 16973.4 703.240   1
   4   4   9 16257.9 1075.08   1
   4  -4   9 17266.6 713.010   1
   4  -4   9 16151.1 997.350   1
  -4   4  -9 16530.2 1100.17   1
  -4   4  -9 14842.2 609.700   1
   4  -4   9 16046.3 759.520   1
  -4  -4  -9 15116.5 654.290   1
   2  -5 -11 22912.3 617.360   1
  -2  -5  11 23450.7 838.060   1
   2   5 -11 23189.0 818.200   1
  -2  -5  11 27541.7 1706.48   1
   2   5 -11 24795.9 1371.75   1
  -2  -5  11 26222.1 1063.05   1
  -5   2  -9 15108.9 754.740   1
   5  -2   9 12871.0 626.670   1
   5   2   9 13499.8 554.630   1
  -5   2  -9 12712.2 556.360   1
  -5  -2  -9 13987.3 623.900   1
  -5  -2  -9 12318.2 616.380   1
  -5   2  -9 13963.5 694.200   1
  -8   8   3 114106. 2536.22   1
   8  -8  -3 109816. 2384.90   1
  -8  -8   3 108266. 2518.41   1
   8   8  -3 111062. 2795.65   1
  -8  -8   3 108288. 2667.67   1
   8  -8  -3 107849. 2664.64   1
  -8   8   3 110066. 2453.30   1
 -11   1   9 16490.0 784.770   1
  11   1  -9 15173.4 858.870   1
  11  -1  -9 14827.2 594.130   1
 -11  -1   9 15947.0 836.900   1
 -10  -6   5 20852.6 905.700   1
 -10   6   5 19722.1 783.950   1
  10   6  -5 19446.3 1483.20   1
  10  -6  -5 18973.1 757.240   1
 -10  -6   5 19783.0 1024.60   1
 -10   6   5 19290.3 971.240   1
 -10  -2  10 44202.9 1119.36   1
 -10   2  10 41410.3 1192.87   1
  10   2 -10 36241.8 1676.97   1
  10  -2 -10 38568.0 4622.19   1
  -8   8   2 24767.6 931.930   1
   8   8  -2 23822.7 1066.61   1
  -8   8   2 25839.8 828.530   1
   8  -8  -2 23041.2 832.640   1
   8  -8  -2 25014.1 850.110   1
  -8  -8   2 25230.3 872.350   1
  -8  -8   2 26768.7 1788.36   1
   9   7  -5 68281.1 1972.15   1
  -9  -7   5 72279.9 1827.57   1
  -9   7   5 72383.8 1654.89   1
  -9  -7   5 75580.2 1771.72   1
   9  -7  -5 71302.6 1576.65   1
  -9   7   5 75497.3 1845.35   1
  10   4   2 1062.09 198.670   1
 -10  -4  -2 1420.60 274.260   1
 -10  -4  -2 1567.04 253.230   1
 -10   4  -2 1729.20 319.980   1
 -10   4  -2 1580.19 302.990   1
  10  -4   2 1320.74 244.460   1
   9  -7  -1 20517.3 1018.54   1
  -9   7   1 21597.7 2601.63   1
   9   7  -1 21228.3 828.540   1
  -9  -7   1 23091.4 873.410   1
  -9   7   1 21226.2 861.880   1
  -9  -7   1 22233.3 761.380   1
  -1  10   4 89.1000 102.130   1
   1  10  -4 193.420 144.360   1
  -1  10   4 207.330 106.540   1
  -1 -10   4 111.530 136.480   1
  -1  10   4 288.110 77.8400   1
   1  10  -4 136.590 116.130   1
  -1 -10   4 593.700 134.980   1
   2   3 -12 27212.6 886.360   1
   2  -3 -12 26824.7 887.300   1
  -2  -3  12 24689.6 1372.50   1
  -2  -3  12 27875.9 903.830   1
  -2  -3  12 28054.6 1404.42   1
  -2   3  12 26819.9 977.480   1
  -4   0 -10 260.860 198.410   1
   4   0  10 105.660 128.030   1
   4   0  10 94.8700 52.3200   1
  -4   0 -10 126.620 79.4800   1
  -2  -6  -9 25231.2 910.770   1
   2  -6   9 28593.1 953.650   1
   2   6   9 27209.2 844.930   1
  -2   6  -9 26406.2 878.450   1
   2  -6   9 26867.2 932.290   1
   2   6   9 24443.4 772.400   1
   2  -6   9 24845.3 1145.06   1
  -2   6  -9 25259.2 1390.32   1
  11  -3  -8 29055.1 885.540   1
  11   3  -8 27950.9 895.910   1
 -11   3   8 27454.3 973.440   1
 -11  -3   8 26684.9 1240.88   1
   0   0  12 22225.3 1133.14   1
   0   0 -12 25098.3 810.650   1
   0   0  12 24328.8 771.370   1
   0   0  12 22895.2 860.960   1
   2 -10  -4 9770.47 500.430   1
   2  10  -4 10082.1 1186.70   1
  -2 -10   4 10708.2 1680.12   1
  -2  10   4 10408.6 679.640   1
  -2  10   4 10770.6 1412.59   1
   2  10  -4 10677.5 1165.35   1
   2  10  -4 10542.9 618.690   1
  -2  10   4 10886.1 1728.09   1
   6   6 -10 27177.4 1165.82   1
  -6  -6  10 29453.6 1175.54   1
   6   6 -10 25917.4 1649.53   1
   9   5  -9 41124.9 1057.68   1
  -9   5   9 44927.3 1050.07   1
  -9  -5   9 41121.4 1186.99   1
   9  -5  -9 41452.1 946.240   1
  -9   5   9 41209.3 944.240   1
   9   5  -9 39544.6 4735.05   1
  -9  -5   9 41767.8 1269.31   1
 -12   0   7 117.820 90.5800   1
  12   0  -7 22.8800 85.3000   1
   0  -7  -9 139418. 2897.95   1
   0  -7   9 137098. 3034.78   1
   0   7  -9 132508. 2980.18   1
   0  -7   9 138986. 3081.29   1
   0  -7   9 129822. 3377.80   1
   0   7  -9 136273. 2993.26   1
   0   7   9 139397. 2886.85   1
   7   2 -12 1910.11 306.430   1
   7   2 -12 1165.60 210.570   1
   7  -2 -12 1289.49 201.510   1
   7   2 -12 1374.39 206.030   1
  -7  -2  12 1778.33 326.260   1
   7  -2 -12 1314.89 233.140   1
  -4  10   1 75040.2 1961.22   1
   4  10  -1 77422.5 1805.03   1
   4 -10  -1 69117.6 1872.60   1
   4 -10  -1 72332.0 1689.13   1
   4  10  -1 72398.9 1876.19   1
   4  10  -1 73736.3 1721.52   1
  -4  10   1 70378.8 1611.11   1
  -4 -10   1 71655.1 1795.81   1
  12  -2  -6 1525.09 259.340   1
  12   2  -6 939.030 210.740   1
 -12   2   6 880.580 172.710   1
 -12  -2   6 1651.54 263.120   1
 -12   0   1 156.760 100.640   1
  12   0  -1 370.300 367.140   1
  -8   8   4 31103.0 1114.23   1
  -8  -8   4 34815.9 1601.55   1
  -8  -8   4 30572.6 1397.53   1
   8   8  -4 34189.7 1090.39   1
   8  -8  -4 32465.2 1016.72   1
  -8   8   4 30178.1 1121.64   1
  -6   6  -6 395.500 119.570   1
  -6   6  -6 318.260 186.490   1
   6  -6   6 143.470 123.790   1
  -6   6  -6 372.300 114.380   1
   6  -6   6 171.370 162.780   1
   6   6   6 581.750 256.750   1
  -6  -6  -6 415.490 184.340   1
 -12  -2   2 -106.60 176.390   1
 -12   2   2 550.750 282.850   1
  12  -2  -2 87.5400 147.520   1
  12   2  -2 159.110 82.6800   1
   4  10  -2 468.840 163.220   1
   4 -10  -2 764.120 148.800   1
   4  10  -2 734.030 184.910   1
  -4 -10   2 874.550 181.970   1
  -4  10   2 568.180 239.230   1
  -4  10   2 863.040 170.550   1
   4 -10  -2 723.910 186.940   1
   4  10  -2 639.180 155.180   1
  -9  -5  -3 59777.9 1379.95   1
   9   5   3 61167.7 1676.54   1
  -9  -5  -3 60731.6 1680.46   1
   9  -5   3 62214.4 1493.42   1
  -9   5  -3 64938.9 1606.25   1
  -9   5  -3 62006.0 1499.32   1
  -9   5  -3 60650.6 1457.23   1
   9  -2 -11 106.630 71.9200   1
  -9   2  11 34.4700 43.3700   1
   9  -2 -11 -67.960 66.3000   1
   9   2 -11 115.560 88.0600   1
  -4  -1 -10 48536.0 1201.89   1
  -4   1 -10 48378.5 1215.79   1
   4   1  10 46435.9 1348.76   1
  -4   1 -10 48798.8 1192.41   1
  -4  -1 -10 47263.0 1198.16   1
  -4   1 -10 46977.7 1152.53   1
   4  -1  10 45382.8 1277.45   1
   4   1  10 43128.2 1188.36   1
   4  -1  10 48608.7 1284.16   1
  -6   3  12 43.3500 31.8600   1
  -6  -3  12 -56.480 164.480   1
   6   3 -12 76.1900 92.0600   1
   6  -3 -12 82.8600 25.1700   1
   6  -3 -12 267.240 61.7200   1
   6   3 -12 -68.320 107.420   1
   7   3   7 4452.68 318.910   1
  -7   3  -7 4771.94 356.340   1
  -7  -3  -7 4743.88 491.900   1
   7  -3   7 4140.94 767.920   1
  -7   3  -7 3244.23 493.970   1
  -7  -3  -7 5721.24 740.100   1
  -7   3  -7 4612.79 762.900   1
   2  -2  11 2015.47 412.260   1
  -2   2 -11 2428.46 465.590   1
   2  -2  11 2298.09 375.480   1
  -2  -2 -11 1825.69 359.130   1
   2   2  11 1674.81 308.860   1
   2  -2  11 2349.90 503.180   1
   2   2  11 2296.90 386.830   1
  -2   2 -11 2717.92 466.870   1
  -2  -2 -11 2883.17 470.970   1
  -2   2 -11 2026.12 350.270   1
   0  10  -4 21923.7 1275.79   1
   0 -10   4 21134.8 825.180   1
   0  10   4 20100.6 884.520   1
   0  10  -4 22691.2 843.420   1
   0 -10   4 20883.9 1324.98   1
   0  10   4 22362.3 1465.58   1
   0  10   4 21868.3 738.390   1
   0  10   4 20405.3 943.490   1
   0 -10   4 21124.8 870.500   1
   0   1 -12 28033.5 881.790   1
   0   1  12 26077.4 1017.25   1
   0  -1 -12 26618.9 818.260   1
   0  -1  12 26678.9 1023.09   1
   0  -1  12 26902.9 968.060   1
   0  -1  12 26487.5 1016.66   1
   0   1  12 25950.7 830.440   1
   2  -8   7 100145. 2286.46   1
   2  -8   7 92707.2 2106.22   1
  -2   8  -7 96257.4 2307.14   1
   2   8   7 98524.1 2154.81   1
   2  -8   7 102330. 2482.62   1
  -2  -8  -7 97341.8 2191.17   1
  -2   8  -7 98611.5 2248.83   1
   2   8   7 98067.4 2117.31   1
  10  -5   1 235.980 202.970   1
 -10  -5  -1 369.960 124.040   1
 -10   5  -1 642.500 216.700   1
 -10  -5  -1 545.790 228.220   1
 -10   5  -1 -174.65 168.540   1
  10   5   1 226.590 197.780   1
  11  -4  -7 5539.75 547.000   1
 -11   4   7 6103.31 393.700   1
  11   4  -7 5833.90 819.530   1
 -11  -4   7 6251.77 751.750   1
 -11   4   7 6125.02 658.010   1
  -5  -6  -7 22391.5 753.400   1
   5   6   7 21040.2 783.750   1
  -5   6  -7 22670.9 1016.28   1
   5  -6   7 19283.7 1080.69   1
  -5   6  -7 21996.1 983.620   1
   5  -6   7 22017.6 949.830   1
  -5   6  -7 22132.7 1342.99   1
  -8   7  -2 1328.16 239.440   1
  -8  -7  -2 2403.83 378.910   1
   8  -7   2 1356.02 273.890   1
  -8  -7  -2 1812.78 257.890   1
  -8   7  -2 1880.55 309.650   1
   8  -7   2 862.500 330.590   1
  -8   7  -2 1475.69 291.110   1
   8   7   2 780.680 252.300   1
 -12  -1   7 443.030 108.570   1
  12   1  -7 485.850 127.850   1
  12  -1  -7 342.630 103.150   1
 -12   1   7 788.560 171.080   1
   9   4 -10 99504.6 3028.98   1
  -9  -4  10 98231.5 2470.88   1
   9  -4 -10 98238.1 2077.10   1
   9   4 -10 94945.3 2190.76   1
  -9   4  10 101160. 2120.42   1
  -9  -4  10 97423.7 2293.90   1
   9  -2   5 9020.00 545.350   1
   9   2   5 9310.55 540.380   1
  -9   2  -5 9520.87 969.750   1
  -9  -2  -5 7929.14 512.600   1
  -9   2  -5 9353.97 664.670   1
  -9  -2  -5 8368.24 430.200   1
  -9   2  -5 10426.5 1009.71   1
  -8   8   1 36651.5 1133.23   1
   8  -8  -1 38454.4 4615.54   1
  -8  -8   1 37399.6 1191.55   1
   8  -8  -1 36377.2 1177.40   1
  -8   8   1 39226.0 4740.71   1
  -8  -8   1 35516.7 1142.09   1
   8   8  -1 39765.7 4759.54   1
   1   9   6 63508.9 1429.18   1
   1  -9   6 59466.1 1733.27   1
  -1   9  -6 59623.8 1483.55   1
   1   9   6 62417.9 1473.39   1
   1   9   6 59331.6 1561.04   1
   1  -9   6 60710.1 1646.70   1
  -1   9  -6 60551.7 1530.71   1
   1  -9   6 59703.6 1656.15   1
   6   3   8 28383.8 1769.54   1
   6  -3   8 27262.9 1757.40   1
   6  -3   8 27786.8 1067.75   1
  -6  -3  -8 29089.3 1079.50   1
  -6   3  -8 27706.5 896.910   1
  -6   3  -8 29106.2 952.130   1
  -6  -3  -8 28002.6 988.730   1
  -6   3  -8 29208.8 971.470   1
   5  -7   6 13722.4 628.390   1
  -5   7  -6 13147.5 990.840   1
   5  -7   6 12901.2 578.170   1
  -5   7  -6 14715.2 1025.77   1
  -5  -7  -6 13470.2 920.090   1
  -5   7  -6 13211.7 850.780   1
   5   7   6 13908.7 583.190   1
  12   1  -1 6562.83 1156.67   1
 -12  -1   1 9934.71 813.490   1
  12  -1  -1 8783.61 562.560   1
 -12   1   1 9778.17 1008.11   1
   6   7  -9 4380.68 496.680   1
  -6  -7   9 4837.68 602.580   1
   6   7  -9 3572.12 612.780   1
   8   5 -10 34857.2 1784.43   1
   8   5 -10 32550.2 1102.95   1
  -8  -5  10 36184.6 1509.40   1
  -4 -10   0 45724.6 1547.83   1
   4  10   0 41515.8 1472.85   1
  -4  10   0 41845.7 1099.87   1
   4  10   0 40119.1 1138.64   1
  -4  10   0 40538.9 1458.65   1
   4  10   0 42613.7 1182.95   1
   4 -10   0 40840.1 1174.79   1
   4 -10   0 43436.9 1268.55   1
 -10   3  -3 10155.5 937.290   1
  10   3   3 6833.51 788.990   1
  10  -3   3 7868.30 863.500   1
 -10   3  -3 8515.94 705.580   1
 -10  -3  -3 10432.8 1099.27   1
 -10   6   1 60502.4 1494.65   1
 -10   6   1 62947.8 1479.05   1
 -10  -6   1 62516.2 1490.76   1
  10  -6  -1 63602.5 1628.43   1
 -10  -6   1 63096.7 1718.73   1
  10   6  -1 62909.8 1725.63   1
   5   8  -8 6145.36 603.950   1
  -5   8   8 5728.85 292.040   1
  -5   8   8 6436.90 292.690   1
  -5  -8   8 7588.79 773.390   1
   5   8  -8 6248.24 569.010   1
   5   8  -8 7477.14 890.150   1
  11   5  -4 9932.79 1323.47   1
  11  -5  -4 11139.9 1374.07   1
 -11  -5   4 11491.8 631.320   1
 -11  -5   4 14209.1 1461.18   1
 -11   5   4 11931.5 780.420   1
 -11   5   4 10288.3 1014.62   1
   9   4   4 5532.36 921.550   1
  -9   4  -4 5734.76 556.640   1
  -9  -4  -4 5689.17 324.480   1
  -9   4  -4 7193.65 834.790   1
   9  -4   4 5972.90 421.750   1
  -9   4  -4 6143.62 412.920   1
  -9  -4  -4 7480.13 634.890   1
  11   0   2 37366.2 1175.02   1
 -11   0  -2 34726.0 1277.60   1
   6   7   5 50629.3 1308.40   1
  -6  -7  -5 47912.8 1273.48   1
   6  -7   5 51684.4 1280.36   1
  -6   7  -5 49927.1 1293.93   1
   6  -7   5 50241.9 1378.31   1
  -6   7  -5 50757.4 1456.34   1
  -6   7  -5 48246.8 1205.86   1
   2 -10   3 18038.6 1131.43   1
   2  10   3 18932.4 1040.97   1
  -2  10  -3 19226.4 1017.00   1
   2 -10   3 18558.2 759.280   1
  -2  10  -3 17734.3 706.000   1
   2  10   3 20322.9 932.560   1
   2  10   3 18858.8 740.030   1
 -10   4   9 57485.2 1319.97   1
 -10  -4   9 62769.1 1826.85   1
 -10   4   9 58517.5 1309.97   1
  10   4  -9 59085.8 1438.75   1
  10  -4  -9 56006.1 1304.24   1
 -10  -4   9 59938.6 1536.50   1
   0  -6  10 568.880 208.760   1
   0  -6  10 161.020 83.0800   1
   0  -6  10 158.900 112.700   1
   0   6 -10 387.330 127.470   1
   0  -6 -10 45.1500 29.2100   1
   0   6 -10 224.190 132.610   1
   0   6  10 85.0400 48.9800   1
   0  -6 -10 103.030 59.6800   1
   8   6  -9 104.940 125.170   1
  -8   6   9 55.9100 34.1400   1
   8  -6  -9 37.5000 25.4100   1
  -8  -6   9 117.730 175.570   1
  -8   6   9 100.950 46.9000   1
   8   6  -9 21.6000 108.280   1
 -11  -5   3 309.360 104.290   1
  11   5  -3 101.460 180.420   1
 -11   5   3 89.2200 78.3300   1
  11  -5  -3 246.500 137.540   1
 -11  -5   3 -22.820 155.600   1
 -11   5   3 202.000 84.9500   1
   3  10  -4 21290.8 2592.11   1
   3 -10  -4 19346.7 730.620   1
   3  10  -4 21157.3 864.560   1
  -3 -10   4 20640.7 1125.19   1
  -3  10   4 20236.1 1660.61   1
   3  10  -4 22134.5 793.920   1
  -3  10   4 21911.5 839.230   1
   3  10  -4 21044.6 1440.92   1
  -3  10   4 21328.4 2557.04   1
  -7  -6  -5 18356.5 1182.31   1
   7   6   5 17144.3 1041.40   1
   7  -6   5 15839.0 769.670   1
  -7   6  -5 17968.4 1039.23   1
  -7   6  -5 18672.7 1467.14   1
  -7   6  -5 17338.1 700.060   1
   7  -6   5 17155.5 879.200   1
   0  -8  -8 9065.97 494.140   1
   0  -8   8 9791.73 861.330   1
   0  -8   8 10574.0 1193.02   1
   0   8   8 8713.08 433.200   1
   0   8  -8 9362.21 1109.92   1
   0  -8   8 10618.6 933.570   1
   0   8  -8 9678.80 673.130   1
   0   8   8 8256.80 422.120   1
   3 -10   2 24243.1 852.650   1
  -3  10  -2 24824.1 906.960   1
   3  10   2 24799.6 1089.10   1
   3  10   2 24481.6 924.130   1
   3 -10   2 27233.2 1366.98   1
   3  10   2 25749.2 864.370   1
  -3  10  -2 26895.8 1137.05   1
  -5   9   6 729.300 128.410   1
   5   9  -6 547.340 145.950   1
  -5   9   6 513.490 106.340   1
  -5  -9   6 350.800 217.140   1
   5   9  -6 662.780 286.800   1
   5  -9  -6 466.170 111.030   1
   5   9  -6 1176.58 228.750   1
   5  -9  -6 700.860 118.530   1
   6   5 -11 1970.60 293.740   1
   6   5 -11 2696.12 429.320   1
  -6  -5  11 2151.34 346.340   1
   6   5 -11 1895.96 317.560   1
   8   0 -12 69961.8 1714.60   1
   8   0 -12 68288.3 1714.21   1
   1   5 -11 690.540 205.760   1
  -1  -5  11 603.540 221.260   1
  -1  -5  11 573.230 114.890   1
   1   5 -11 593.320 167.030   1
   1  -5 -11 502.000 87.3200   1
  -1  -5  11 239.120 100.770   1
   1  -5 -11 674.070 135.790   1
  -4  10   3 60322.6 1633.55   1
  -4  10   3 63116.7 1486.08   1
  -4 -10   3 61072.0 1698.55   1
   4  10  -3 58731.1 1715.07   1
   4  10  -3 60815.1 1718.75   1
   4 -10  -3 58090.5 1654.98   1
   4  10  -3 61774.1 1721.98   1
 -12  -3   4 32021.7 2008.80   1
  12   3  -4 28148.2 915.470   1
  12  -3  -4 26935.7 861.170   1
 -12   3   4 26327.7 876.880   1
 -12   3   4 26751.5 956.250   1
  11  -2  -9 65.4100 65.3300   1
 -11  -2   9 97.3400 136.940   1
 -11   2   9 194.720 85.5400   1
  11   2  -9 309.980 153.490   1
  -8  -3  -6 5779.23 731.800   1
  -8   3  -6 5567.42 726.960   1
  -8   3  -6 4456.94 336.970   1
   8   3   6 4509.48 323.900   1
   8  -3   6 4877.69 756.460   1
  -8   3  -6 4879.00 534.720   1
   6   9  -5 38059.8 4560.44   1
  -6   9   5 38136.1 4563.59   1
   6   9  -5 35654.4 1482.75   1
   6   9  -5 35928.3 1356.94   1
   6  -9  -5 38109.5 4541.94   1
   6  -9  -5 38086.0 4564.92   1
  -6  -9   5 37517.0 1621.12   1
  -9  -6   8 28257.4 1059.29   1
   9   6  -8 25975.8 1296.10   1
  -9   6   8 27768.6 838.150   1
  -9   6   8 28192.9 822.800   1
   9  -6  -8 27296.3 856.070   1
  -9  -6   8 27458.3 954.340   1
   9   6  -8 27647.5 930.720   1
   6  -5   7 701.580 315.530   1
  -6   5  -7 317.340 113.610   1
   6  -5   7 274.710 134.980   1
  -6   5  -7 270.030 163.320   1
   6   5   7 321.940 188.320   1
  -6  -5  -7 604.240 169.740   1
  -6   5  -7 -58.730 145.270   1
 -11   3  -1 23144.5 825.240   1
 -11  -3  -1 24226.9 1135.26   1
 -11   3  -1 23334.2 1076.60   1
  11  -3   1 23985.5 828.030   1
  11   3   1 26039.7 885.020   1
  11  -1   2 176.590 184.080   1
  11   1   2 727.300 292.740   1
 -11   1  -2 299.510 166.690   1
 -11  -1  -2 450.280 201.740   1
 -11   1  -2 431.810 188.320   1
 -10   6   6 10678.2 684.250   1
 -10  -6   6 10447.8 672.420   1
  10   6  -6 10055.1 834.140   1
 -10  -6   6 11956.3 1062.11   1
 -10   6   6 10333.0 598.900   1
  -6   9  -1 10163.8 715.310   1
   6  -9   1 9479.37 993.020   1
   6   9   1 9607.97 922.380   1
   6   9   1 9996.36 549.370   1
  -6  -9  -1 10961.3 1468.07   1
  -6  -9  -1 9858.63 569.800   1
  -6   9  -1 10459.2 1267.84   1
   6  -9   1 9804.99 656.410   1
  -7   8  -2 27049.6 928.420   1
  -7   8  -2 26178.2 878.090   1
  -7  -8  -2 27642.1 954.970   1
   7  -8   2 26575.0 1308.08   1
   7   8   2 26061.9 1147.50   1
  -7   8  -2 26265.6 1024.59   1
   7  -8   2 24970.5 1213.56   1
  -7  -8  -2 26693.7 910.800   1
 -11   5   5 7244.86 747.660   1
 -11  -5   5 7205.52 514.240   1
  11  -5  -5 6779.56 412.270   1
 -11   5   5 7448.34 480.150   1
  11   5  -5 6942.00 464.850   1
 -11  -5   5 9441.36 978.170   1
 -10   5   8 4733.69 497.950   1
 -10   5   8 3612.88 658.460   1
 -10  -5   8 6495.76 790.960   1
  10  -5  -8 3170.30 397.150   1
  10   5  -8 3483.91 664.160   1
 -10  -5   8 4867.24 569.320   1
  -9   6  -2 24318.3 861.720   1
  -9  -6  -2 24366.7 920.130   1
  -9   6  -2 24154.6 931.090   1
  -9  -6  -2 24908.3 869.860   1
  -9   6  -2 28313.7 1610.67   1
   9   6   2 25282.0 905.130   1
   9  -6   2 26176.1 899.460   1
  12  -3  -5 -10.350 137.190   1
  12   3  -5 11.4500 94.2100   1
 -12   3   5 -6.9000 129.040   1
 -12  -3   5 34.2900 101.270   1
   4   7   7 33915.5 942.790   1
  -4   7  -7 32690.8 1303.96   1
   4  -7   7 35844.4 1226.35   1
   4   7   7 33927.9 1158.57   1
  -4  -7  -7 32605.5 1125.39   1
  -4   7  -7 30568.6 1079.11   1
   4  -7   7 35248.9 1103.69   1
  12  -3  -3 8224.84 531.410   1
 -12   3   3 8307.49 682.920   1
 -12   3   3 8712.78 499.890   1
 -12  -3   3 8822.16 519.830   1
  12   3  -3 8877.17 520.320   1
 -11  -4   0 108127. 2436.11   1
  11  -4   0 108873. 2425.67   1
 -11   4   0 103650. 2484.83   1
 -11   4   0 101472. 2349.25   1
  11   4   0 107547. 2405.42   1
  -7   5  -6 5315.96 818.360   1
  -7   5  -6 5191.74 523.320   1
  -7  -5  -6 6631.30 576.500   1
   7   5   6 4401.60 613.550   1
   7  -5   6 3991.81 969.000   1
  -7   5  -6 5669.14 587.890   1
   7  -5   6 5628.82 766.400   1
   8  -1 -12 73877.5 1790.51   1
   8   1 -12 72241.7 1635.05   1
   8   1 -12 70153.4 1810.38   1
   8  -1 -12 73738.9 1733.16   1
 -10   0  -4 35029.6 1129.40   1
  10   0   4 36206.6 1150.11   1
 -10   0  -4 35411.1 1102.86   1
  -8  -8   5 15360.0 715.440   1
  -8   8   5 16436.3 615.930   1
   8   8  -5 15537.2 1398.82   1
  -8   8   5 16623.7 692.370   1
  -8  -8   5 15887.0 864.650   1
   8  -8  -5 16493.3 649.170   1
   8   8  -5 15530.3 662.890   1
  -4   9  -4 337.510 157.810   1
   4  -9   4 320.210 160.750   1
  -4  -9  -4 359.520 116.420   1
   4   9   4 65.3100 117.320   1
  -4   9  -4 160.150 111.950   1
   4   9   4 199.150 101.710   1
   4  -9   4 159.400 119.930   1
  -9   7   6 68356.1 1528.17   1
  -9   7   6 65941.4 1496.12   1
  -9  -7   6 63368.2 1909.67   1
   9  -7  -6 66419.0 1576.27   1
  -9  -7   6 72016.9 1830.19   1
   9   7  -6 69416.6 1724.71   1
  -2  -9   7 1576.64 330.870   1
   2  -9  -7 1574.45 240.960   1
   2   9  -7 1769.96 290.560   1
   2   9  -7 1568.65 312.410   1
  -2   9   7 1843.06 313.260   1
  -2   9   7 2174.23 325.680   1
   2   9  -7 1810.05 301.440   1
  -2  -9   7 1897.74 327.590   1
   1  -3 -12 28169.7 818.520   1
   1   3 -12 27581.8 1025.59   1
  -1   3  12 26098.0 844.580   1
  -1  -3  12 29082.2 1490.14   1
  -1   3  12 28134.8 1057.82   1
  -1  -3  12 26903.7 874.910   1
  -1  -3  12 28066.0 1130.91   1
  -9   7   0 19955.2 1012.92   1
   9   7   0 20890.5 1245.98   1
  -9  -7   0 22073.2 780.940   1
  -9   7   0 21824.3 740.040   1
  -9  -7   0 21624.1 2682.52   1
   9  -7   0 21273.0 799.450   1
  -4  -6  -8 19428.2 804.150   1
  -4   6  -8 19713.8 1539.06   1
   4  -6   8 20467.3 1185.85   1
   4  -6   8 20837.6 1350.15   1
   4  -6   8 19213.6 764.860   1
  -4   6  -8 18785.5 759.630   1
  -4   6  -8 20074.7 1182.61   1
   4   6   8 19268.4 725.870   1
  -4  -2 -10 6146.04 758.580   1
   4   2  10 6523.41 683.780   1
  -4   2 -10 5427.10 427.770   1
  -4  -2 -10 7417.27 997.420   1
   4  -2  10 5241.82 784.480   1
   4  -2  10 6604.95 1089.49   1
  -4   2 -10 5557.01 616.340   1
  -4   2 -10 7112.00 692.230   1
   4  -2  10 5018.01 636.140   1
 -11   5   2 8091.89 858.070   1
 -11  -5   2 10211.5 960.280   1
  11  -5  -2 8112.80 485.330   1
 -11   5   2 8990.19 1007.79   1
 -11  -5   2 8947.62 699.340   1
  11   5  -2 7257.52 948.510   1
  -1  10  -4 1426.84 269.950   1
   1  10   4 1047.82 204.800   1
   1 -10   4 916.160 140.700   1
   1  10   4 783.240 158.970   1
   1 -10   4 825.340 179.280   1
  -1  10  -4 620.440 286.880   1
   1 -10   4 624.500 176.900   1
   1  10   4 1202.48 221.530   1
  -3   9   7 244.770 79.5000   1
  -3   9   7 262.320 98.9800   1
   3   9  -7 -88.010 139.060   1
   3   9  -7 94.6900 177.430   1
  -3  -9   7 167.000 132.100   1
   3  -9  -7 99.6100 51.4800   1
  -3  -9   7 179.550 142.890   1
   3   9  -7 22.8900 110.030   1
   0   2 -12 1756.69 365.600   1
   0   2  12 1317.14 205.010   1
   0  -2  12 1211.02 218.400   1
   0  -2  12 894.320 253.100   1
   0   2  12 1067.18 189.330   1
   0  -2  12 1471.60 264.710   1
   0  -2 -12 811.500 168.870   1
   0  -2 -12 1205.88 218.610   1
   5   3   9 14970.6 964.610   1
  -5  -3  -9 13779.7 565.870   1
  -5  -3  -9 13186.7 706.920   1
  -5   3  -9 15228.4 644.820   1
  -5   3  -9 14575.2 1050.10   1
   5  -3   9 15022.6 652.070   1
  -5   3  -9 14090.7 665.370   1
   5  -3   9 13619.7 704.200   1
   3   9   5 157292. 3308.77   1
  -3   9  -5 154497. 3356.25   1
   3  -9   5 160260. 19003.6   1
   3   9   5 158657. 18794.4   1
   3  -9   5 161084. 19090.1   1
   3  -9   5 157889. 3400.47   1
  -3  -9  -5 160243. 18981.5   1
  -4  -4  12 1220.65 228.330   1
  -4  -4  12 1080.73 233.410   1
  -4  -4  12 1965.62 333.500   1
   4   4 -12 1451.83 249.870   1
   4   4 -12 1016.17 179.460   1
 -12   2   7 3863.98 681.260   1
  12   2  -7 3603.86 638.600   1
  12  -2  -7 3240.96 413.980   1
 -12  -2   7 5013.78 523.120   1
 -10   1  -4 43388.1 1146.64   1
  10   1   4 46179.6 1174.68   1
  10  -1   4 43580.3 1133.23   1
 -10  -1  -4 43583.5 1201.53   1
 -10   1  -4 42804.7 1107.07   1
 -10  -1  -4 44651.0 1162.17   1
   5  -5   8 2765.11 655.690   1
  -5   5  -8 5109.29 580.080   1
  -5  -5  -8 4462.88 662.640   1
   5   5   8 3914.27 494.970   1
  -5   5  -8 3474.47 458.260   1
   5  -5   8 4119.31 759.420   1
  -5   5  -8 3450.54 641.480   1
  -7   7  -4 16016.8 1289.57   1
  -7   7  -4 17536.0 729.750   1
   7   7   4 15021.8 1342.47   1
  -7  -7  -4 15556.4 740.370   1
   7  -7   4 15418.0 650.210   1
   7  -7   4 15985.5 688.140   1
  -7   7  -4 15463.7 959.850   1
  10  -3 -10 11459.3 450.140   1
 -10  -3  10 11688.0 636.780   1
 -10   3  10 11377.2 695.300   1
  10   3 -10 11044.0 1509.22   1
  10   3 -10 12849.2 1001.86   1
[truncated: 1,012,479 more chars]
