# Supplementary material for: [μ2-trans-1,2-Bis­(pyridin-4-yl)ethene-κ2 N:N′]bis­{[1,2-bis­(pyridin-4-yl)ethene-κN]bis­[N-(2-hydroxy­eth­yl)-N-iso­propyl­dithio­carbamato-κ2 S,S′]cadmium} aceto­nitrile tetra­solvate: crystal structure and Hirshfeld surface analysis
Source: Acta Crystallogr E Crystallogr Commun. 2016 Jul 12;72(Pt 8):1085–92. doi: 10.1107/S2056989016010768 (PMC4971847; doi:10.1107/S2056989016010768)
Supplement: Supplementary file 2 [file e-72-01085-Isup2.hkl]

data_I                                                                          
_shelx_title '  cd'                                                             
_shelx_refln_list_code          4                                               
_shelx_F_calc_maximum      352.50                                               
_exptl_crystal_F_000      1704.00                                               
_reflns_d_resolution_high  0.7964                                               
                                                                                
loop_                                                                           
 _space_group_symop_operation_xyz                                               
 'x, y, z'                                                                      
 '-x, y+1/2, -z+1/2'                                                            
 '-x, -y, -z'                                                                   
 'x, -y-1/2, z-1/2'                                                             
                                                                                
_cell_length_a    16.8838                                                       
_cell_length_b    14.4021                                                       
_cell_length_c    17.3267                                                       
_cell_angle_alpha  90.000                                                       
_cell_angle_beta  109.112                                                       
_cell_angle_gamma  90.000                                                       
                                                                                
_shelx_F_squared_multiplier     1.000                                           
                                                                                
loop_                                                                           
 _refln_index_h                                                                 
 _refln_index_k                                                                 
 _refln_index_l                                                                 
 _refln_F_squared_calc                                                          
 _refln_F_squared_meas                                                          
 _refln_F_squared_sigma                                                         
 _refln_observed_status                                                         
   2   0   0      13284.58      12219.21       154.82 o                         
   3   0   0      18231.32      17643.09       680.62 o                         
   4   0   0        200.33        493.90       108.32 o                         
   5   0   0      10250.97       9169.92       149.56 o                         
   6   0   0        442.79        470.42        44.90 o                         
   7   0   0      25685.56      26590.33       805.67 o                         
   9   0   0       1143.50       1201.15        43.75 o                         
  10   0   0        828.99        708.65        51.62 o                         
  11   0   0       1963.81       2082.11        70.38 o                         
  12   0   0        295.41        250.72        33.87 o                         
  13   0   0       2474.92       2414.21        73.75 o                         
  14   0   0       1348.75       1546.73       145.75 o                         
  15   0   0       3032.32       3315.20       209.67 o                         
  16   0   0        468.95        465.99       125.78 o                         
  17   0   0        957.92        982.40       110.69 o                         
  18   0   0       3519.72       4437.39       149.96 o                         
  19   0   0       1291.68       1209.21       193.91 o                         
  20   0   0        157.32        154.39        50.88 o                         
   2   1   0      44161.37      43185.47       385.14 o                         
   3   1   0      26358.35      24190.40       142.52 o                         
   4   1   0      43517.74      41639.34       377.02 o                         
   5   1   0       3756.14       3229.66        48.97 o                         
   6   1   0       6008.37       5928.46        70.84 o                         
   7   1   0       5334.84       5586.29        77.65 o                         
   8   1   0        371.20        449.27        46.19 o                         
   9   1   0       3486.65       3069.27        43.50 o                         
  10   1   0       2661.97       2640.98        41.89 o                         
  11   1   0       1401.78       1355.88        33.64 o                         
  12   1   0       6795.51       7190.66        90.96 o                         
  13   1   0       1494.65       1520.43        49.33 o                         
  14   1   0         61.02        154.78        25.13 o                         
  15   1   0        768.63        840.23        83.57 o                         
  16   1   0       5039.06       5797.51       185.37 o                         
  17   1   0       3020.30       3151.41       122.34 o                         
  18   1   0          2.17         46.59        19.43 o                         
  19   1   0       1292.37       1417.91       118.90 o                         
  20   1   0       1566.76       1882.43        98.11 o                         
   0   2   0        334.52        318.85        13.24 o                         
   1   2   0      14892.45      14262.97       122.53 o                         
   2   2   0       3500.89       3719.47        29.99 o                         
   3   2   0       3443.80       3838.47        37.86 o                         
   4   2   0      39924.96      37903.58       438.31 o                         
   5   2   0      12076.66      12023.36       101.27 o                         
   6   2   0       2791.61       2687.69        46.61 o                         
   7   2   0      13009.28      12404.18       138.16 o                         
   8   2   0       2078.42       1987.34        32.66 o                         
   9   2   0        426.63        462.14        32.85 o                         
  10   2   0       8182.94       8538.56        80.32 o                         
  11   2   0       6353.15       6631.25        85.76 o                         
  12   2   0        598.40        596.03        47.99 o                         
  13   2   0        938.68        819.65        74.86 o                         
  14   2   0       7528.22       8428.87       192.84 o                         
  15   2   0       4107.44       4457.51       175.06 o                         
  16   2   0         78.12         58.63        23.34 o                         
  17   2   0        850.09        968.81        89.03 o                         
  18   2   0       2049.88       2250.05       112.10 o                         
  19   2   0        216.15        249.63        28.89 o                         
   1   3   0      22910.93      20568.57        91.34 o                         
   2   3   0       7186.14       7090.54        58.23 o                         
   3   3   0      33724.27      32417.49       150.34 o                         
   4   3   0       4342.58       4056.70        38.74 o                         
   5   3   0      25542.16      25317.90       129.27 o                         
   6   3   0      57710.49      59800.27       566.38 o                         
   7   3   0          4.32         20.47         6.68 o                         
   8   3   0      23246.75      24199.54       192.87 o                         
   9   3   0      15141.29      15841.19       158.50 o                         
  10   3   0       4303.92       4395.35        54.17 o                         
  11   3   0          0.58         17.87        10.51 o                         
  12   3   0       2361.51       2197.19        77.53 o                         
  13   3   0       5663.10       5759.96       112.52 o                         
  14   3   0        464.21        481.55        65.89 o                         
  15   3   0        238.86        222.89        41.39 o                         
  16   3   0       2107.03       2511.12       114.47 o                         
  17   3   0        444.50        512.20        71.21 o                         
  18   3   0        177.34        193.92        36.07 o                         
  19   3   0        256.25        191.05        29.71 o                         
   0   4   0      14022.75      14533.88       133.62 o                         
   1   4   0        160.09        200.06        10.61 o                         
   2   4   0         37.53         12.93         6.58 o                         
   3   4   0       7653.42       7539.11        60.81 o                         
   4   4   0      40953.95      39892.29       379.76 o                         
   5   4   0       2276.62       2278.68        34.64 o                         
   6   4   0      11417.15      11055.63        95.18 o                         
   7   4   0      21921.84      21289.79       162.81 o                         
   8   4   0       2480.86       2239.16        30.66 o                         
   9   4   0       1991.09       1997.59        49.29 o                         
  10   4   0       4111.05       4134.93        52.63 o                         
  11   4   0      12954.02      13703.96       173.89 o                         
  12   4   0       3968.52       4022.66        65.40 o                         
  13   4   0         57.56         26.82        16.06 o                         
  14   4   0       3689.58       4013.52       120.46 o                         
  15   4   0        784.86        880.99       123.77 o                         
  16   4   0        354.55        317.89        69.16 o                         
  17   4   0        158.75        156.38        29.97 o                         
  18   4   0        123.95         84.50        31.89 o                         
  19   4   0        758.86        522.29        97.67 o                         
   1   5   0        294.08        353.45        16.84 o                         
   2   5   0       8565.59       8632.34        56.20 o                         
   3   5   0         21.66         18.97         8.16 o                         
   4   5   0       6172.75       6125.22        60.88 o                         
   5   5   0      22710.46      23014.75       151.71 o                         
   6   5   0         89.88         18.33         7.50 o                         
   7   5   0        142.97        157.12        14.01 o                         
   8   5   0       6730.85       6880.04        79.14 o                         
   9   5   0       8884.98       9183.74        79.82 o                         
  10   5   0       6225.23       6549.64        78.25 o                         
  11   5   0        604.63        576.10        39.15 o                         
  12   5   0       3253.71       3285.84        97.96 o                         
  13   5   0       5824.56       6262.63       121.76 o                         
  14   5   0       1377.93       1370.44        78.92 o                         
  15   5   0       1582.79       1787.30       103.43 o                         
  16   5   0        593.22        522.73        72.88 o                         
  17   5   0        274.31        195.63        28.57 o                         
  18   5   0        175.78         86.99        18.39 o                         
  19   5   0        112.87        118.91        26.49 o                         
   0   6   0       9240.70       8556.81        69.68 o                         
   1   6   0        931.26        878.76        25.79 o                         
   2   6   0       7835.74       7831.79        72.57 o                         
   3   6   0      19066.03      19110.91       118.26 o                         
   4   6   0       1667.64       1486.26        25.10 o                         
   5   6   0       1310.39       1179.44        34.89 o                         
   6   6   0       3726.41       3251.57        34.82 o                         
   7   6   0       7019.80       7365.38        77.36 o                         
   8   6   0        129.28        126.27        11.44 o                         
   9   6   0         31.42         36.38        13.86 o                         
  10   6   0       2027.75       2044.75        39.59 o                         
  11   6   0       9113.74      10050.77       116.26 o                         
  12   6   0       3181.07       3184.46        61.59 o                         
  13   6   0        226.66        189.02        24.85 o                         
  14   6   0        662.12        730.06        80.86 o                         
  15   6   0        442.37        504.19        50.41 o                         
  16   6   0         80.72         55.24        16.99 o                         
  17   6   0        297.97        243.46        30.12 o                         
  18   6   0        631.06        461.74        99.25 o                         
   1   7   0      44854.88      46181.65       444.68 o                         
   2   7   0       9264.69       8701.09        73.20 o                         
   3   7   0        297.10        303.84        17.33 o                         
   4   7   0       3195.08       2937.76        33.53 o                         
   5   7   0       2331.65       2250.92        31.28 o                         
   6   7   0        818.46        818.19        29.49 o                         
   7   7   0        987.50        848.96        21.87 o                         
   8   7   0        164.25        185.76        12.98 o                         
   9   7   0       2872.55       2769.70        49.63 o                         
  10   7   0        955.32        989.74        55.92 o                         
  11   7   0          3.80         24.28         8.29 o                         
  12   7   0        758.69        825.44        60.93 o                         
  13   7   0       1850.75       1961.66        87.89 o                         
  14   7   0        478.49        397.75        51.16 o                         
  15   7   0        165.21        144.55        24.63 o                         
  16   7   0       1052.93       1024.51        85.21 o                         
  17   7   0       1044.46        974.56        80.03 o                         
  18   7   0         45.08         50.42        13.67 o                         
   0   8   0        986.33        856.70        28.43 o                         
   1   8   0       3232.79       3055.52        49.29 o                         
   2   8   0        366.38        303.97        15.01 o                         
   3   8   0       8445.69       8434.83        79.22 o                         
   4   8   0         44.87         75.95         7.80 o                         
   5   8   0        190.71        221.17        10.36 o                         
   6   8   0         40.75         20.67         8.74 o                         
   7   8   0         38.30         18.81         5.74 o                         
   8   8   0       3928.02       3863.91        54.80 o                         
   9   8   0        525.50        502.69        27.34 o                         
  10   8   0       1145.94       1167.38        66.53 o                         
  11   8   0         69.62         58.78        10.71 o                         
  12   8   0         75.55         42.75        14.19 o                         
  13   8   0          3.82         12.92         8.13 o                         
  14   8   0        313.14        258.86        34.32 o                         
  15   8   0        917.89        871.25        93.26 o                         
  16   8   0         21.67         19.36        12.20 o                         
  17   8   0       1747.88       1672.65       158.11 o                         
   1   9   0        617.86        597.24        23.71 o                         
   2   9   0       1115.44       1136.87        27.09 o                         
   3   9   0       1418.31       1384.37        22.72 o                         
   4   9   0       2428.46       2353.62        40.53 o                         
   5   9   0        247.79        222.82        10.78 o                         
   6   9   0       4572.16       4664.74        56.22 o                         
   7   9   0          8.26         14.38         6.42 o                         
   8   9   0        153.11        153.88        11.68 o                         
   9   9   0       1106.83       1073.94        46.93 o                         
  10   9   0        122.40        118.06        13.10 o                         
  11   9   0        822.01        791.58        67.86 o                         
  12   9   0       1165.41       1119.34        79.87 o                         
  13   9   0          7.24         10.60         7.39 o                         
  14   9   0         34.10          8.46        12.25 o                         
  15   9   0         98.90         77.05        18.13 o                         
  16   9   0        274.52        246.68        51.33 o                         
  17   9   0        314.84        197.58        54.76 o                         
   0  10   0         96.34         99.97        10.98 o                         
   1  10   0        771.98        726.57        28.31 o                         
   2  10   0        323.13        297.42        17.10 o                         
   3  10   0          1.32         17.03         5.08 o                         
   4  10   0       5308.23       5427.07        66.31 o                         
   5  10   0       4410.96       4317.89        50.47 o                         
   6  10   0       1615.39       1511.25        44.23 o                         
   7  10   0       3513.40       3230.12        52.42 o                         
   8  10   0       5169.49       5178.02        80.55 o                         
   9  10   0        353.74        356.21        28.28 o                         
  10  10   0        632.51        657.49        49.66 o                         
  11  10   0         55.53         84.01        14.34 o                         
  12  10   0        793.05        720.50        73.44 o                         
  13  10   0        404.93        357.96        51.07 o                         
  14  10   0         77.41         47.77        10.80 o                         
  15  10   0        169.43        161.24        23.05 o                         
  16  10   0         13.04         23.16        10.07 o                         
   1  11   0        971.66        918.42        30.35 o                         
   2  11   0          0.31         18.22         6.30 o                         
   3  11   0        348.37        343.77        21.74 o                         
   4  11   0        139.45        123.80         9.07 o                         
   5  11   0        268.95        238.09        17.45 o                         
   6  11   0         61.44         53.54         8.56 o                         
   7  11   0          7.57         19.77         4.65 o                         
   8  11   0       2571.08       2538.62        70.29 o                         
   9  11   0         17.63         20.74         6.51 o                         
  10  11   0          4.77         22.05         9.80 o                         
  11  11   0         40.99         59.18        14.93 o                         
  12  11   0         37.48         43.21        10.14 o                         
  13  11   0         31.41         31.38        11.26 o                         
  14  11   0        155.04        109.38        14.97 o                         
  15  11   0        249.95        160.42        46.35 o                         
   0  12   0         72.37         44.46        15.09 o                         
   1  12   0        142.05        156.55        12.37 o                         
   2  12   0        686.64        697.37        29.96 o                         
   3  12   0          2.06         25.36         9.12 o                         
   4  12   0        168.87        152.96        13.21 o                         
   5  12   0       2206.99       2206.29        57.72 o                         
   6  12   0       6291.29       6419.06        96.06 o                         
   7  12   0          2.00         14.49         5.79 o                         
   8  12   0         87.73        112.85        12.04 o                         
   9  12   0        109.18         94.24        10.23 o                         
  10  12   0        537.79        526.11        51.41 o                         
  11  12   0         32.52         30.55        15.27 o                         
  12  12   0         65.63         50.07        14.11 o                         
  13  12   0         60.82        114.45        21.43 o                         
  14  12   0        114.65        105.76        24.33 o                         
   1  13   0          2.25         14.31        10.56 o                         
   2  13   0          0.16         15.65         5.79 o                         
   3  13   0       1064.62        994.75        53.58 o                         
   4  13   0       1626.36       1686.07        68.40 o                         
   5  13   0        260.26        239.52        29.33 o                         
   6  13   0         37.51         20.79         8.63 o                         
   7  13   0         88.16         93.96        13.44 o                         
   8  13   0        239.00        274.45        27.10 o                         
   9  13   0        453.32        438.20        41.97 o                         
  10  13   0        287.94        239.06        20.14 o                         
  11  13   0        740.19        672.80        49.88 o                         
  12  13   0          5.52         25.03        25.17 o                         
  13  13   0        479.32        435.66        43.66 o                         
   0  14   0        508.16        488.00        73.54 o                         
   1  14   0        234.27        234.35        30.31 o                         
   2  14   0        444.45        490.19        54.08 o                         
   3  14   0         76.99         83.55        11.84 o                         
   4  14   0       1497.09       1473.26        97.09 o                         
   5  14   0       1371.87       1399.73        93.17 o                         
   6  14   0         27.72         42.95         9.82 o                         
   7  14   0        410.93        336.10        37.34 o                         
   8  14   0         41.24         32.50        10.59 o                         
   9  14   0         10.63         31.31         8.75 o                         
  10  14   0         27.62         22.87         7.22 o                         
  11  14   0         21.38         44.28         7.63 o                         
  12  14   0        522.31        466.85        44.32 o                         
   1  15   0         76.93         90.73        27.33 o                         
   2  15   0        546.85        490.68        55.36 o                         
   3  15   0        747.71        745.40        89.13 o                         
   4  15   0         20.96         20.30         9.27 o                         
   5  15   0        228.39        193.43        21.74 o                         
   6  15   0        255.65        262.19        30.50 o                         
   7  15   0        128.59        123.18        16.35 o                         
   8  15   0         13.90         20.92         8.06 o                         
   9  15   0          1.77         35.70         9.90 o                         
  10  15   0        111.82         83.51        12.79 o                         
  11  15   0          5.74         10.18         7.08 o                         
   0  16   0        693.92        709.01       100.29 o                         
   1  16   0       1050.95       1002.13        85.32 o                         
   2  16   0          0.25         23.05         7.72 o                         
   3  16   0        431.40        370.55        43.33 o                         
   4  16   0        171.64        208.13        21.77 o                         
   5  16   0        532.07        496.55        34.85 o                         
   6  16   0        788.41        809.07        74.55 o                         
   7  16   0        260.16        211.28        33.36 o                         
   8  16   0        266.67        189.39        21.60 o                         
   9  16   0        292.00        217.73        25.43 o                         
   1  17   0        484.06        414.55        38.36 o                         
   2  17   0        365.64        351.02        29.11 o                         
   3  17   0         58.51         58.55        12.25 o                         
   4  17   0        843.25        817.91        79.15 o                         
   5  17   0       1095.69        998.80       100.81 o                         
   6  17   0         38.10         38.21         9.51 o                         
   0  18   0        262.04        208.37        30.80 o                         
   1  18   0         27.60         32.14         9.00 o                         
 -20   1   1        183.40         99.85        18.47 o                         
 -19   1   1         91.52         68.22        16.10 o                         
 -18   1   1         25.38         25.08        18.18 o                         
 -17   1   1          2.32         32.87        53.34 o                         
 -16   1   1          0.66         21.84        14.33 o                         
 -15   1   1          3.30         21.76         8.08 o                         
 -14   1   1         91.10         51.66        18.32 o                         
 -13   1   1       1013.51        951.30        89.72 o                         
 -12   1   1       1247.04       1171.82        81.50 o                         
 -11   1   1          8.71         28.41         9.74 o                         
 -10   1   1       1883.86       1960.97        35.03 o                         
  -9   1   1        130.05        151.69        16.23 o                         
  -8   1   1       3244.22       3595.64        51.96 o                         
  -7   1   1       1399.04       1455.17        26.63 o                         
  -6   1   1       4635.98       4534.57        81.03 o                         
  -5   1   1        477.46        451.01        28.75 o                         
  -4   1   1       1739.75       1845.48        36.96 o                         
  -3   1   1       1822.93       1774.02        46.14 o                         
  -2   1   1        829.63        769.52        28.03 o                         
  -1   1   1          1.59          3.01         4.28 o                         
   1   1   1        743.48        609.21        16.22 o                         
   2   1   1      32858.84      30602.57       162.27 o                         
   3   1   1      16709.21      16870.09       136.85 o                         
   4   1   1      18494.85      17797.73       137.32 o                         
   5   1   1       1013.00        968.94        24.27 o                         
   6   1   1        192.32        220.11        31.60 o                         
   7   1   1        688.60        562.46        34.68 o                         
   8   1   1       1457.01       1488.14        51.92 o                         
   9   1   1       1719.77       1711.23        50.45 o                         
  10   1   1       5853.23       6092.48       103.69 o                         
  11   1   1       4515.77       4290.05        53.71 o                         
  12   1   1       1382.11       1293.28        45.15 o                         
  13   1   1       6703.99       7035.18       159.34 o                         
  14   1   1          1.92         36.70        17.63 o                         
  15   1   1        507.43        577.13        75.01 o                         
  16   1   1        159.72        100.43        19.65 o                         
  17   1   1        176.83        181.43        32.28 o                         
  18   1   1         20.66          8.20        26.74 o                         
  19   1   1          1.49          8.35        12.28 o                         
 -20   2   1        316.43        208.89        53.84 o                         
 -19   2   1        367.69        260.48        50.48 o                         
 -18   2   1         23.94         44.91        12.83 o                         
 -17   2   1        428.43        357.71        60.28 o                         
 -16   2   1        297.38        300.58        45.01 o                         
 -15   2   1         19.10         46.58        20.75 o                         
 -14   2   1       3230.48       3275.63        95.42 o                         
 -13   2   1        161.91        125.12        14.76 o                         
 -12   2   1       2773.16       2623.12        51.83 o                         
 -11   2   1       3022.71       3080.83        41.87 o                         
 -10   2   1        365.04        412.92        26.37 o                         
  -9   2   1        285.61        236.46        21.34 o                         
  -8   2   1        546.13        672.82        43.92 o                         
  -7   2   1       2993.63       2941.57        40.97 o                         
  -6   2   1       9306.08       8491.41        83.48 o                         
  -5   2   1       8521.33       8359.99        87.81 o                         
  -4   2   1       3282.29       2987.88        46.38 o                         
  -3   2   1      19368.37      19382.68        97.98 o                         
  -2   2   1        456.76        329.40        12.83 o                         
  -1   2   1       3592.11       3358.79        38.97 o                         
   0   2   1       1905.86       1706.19        24.25 o                         
   1   2   1        692.00        592.70        14.73 o                         
   2   2   1          0.87         33.91         5.11 o                         
   3   2   1      24950.86      24172.72       121.59 o                         
   4   2   1         82.27        112.06        23.45 o                         
   5   2   1       3021.30       2757.49        48.30 o                         
   6   2   1       5812.73       5887.13        63.02 o                         
   7   2   1       6649.57       6921.56        85.06 o                         
   8   2   1        320.32        331.18        36.95 o                         
   9   2   1       3587.43       3539.82        59.06 o                         
  10   2   1        103.15         72.90        12.51 o                         
  11   2   1        753.22        873.73        47.53 o                         
  12   2   1       6106.97       6380.61        84.74 o                         
  13   2   1        449.78        427.10        62.03 o                         
  14   2   1        911.96        889.04        74.89 o                         
  15   2   1        983.33        965.84       100.37 o                         
  16   2   1       1116.33       1087.44       115.83 o                         
  17   2   1          2.60         21.10        24.16 o                         
  18   2   1        261.04        154.51        27.19 o                         
  19   2   1        120.85        108.47        30.42 o                         
 -20   3   1        103.78         54.15        19.90 o                         
 -19   3   1          3.60         64.77        17.29 o                         
 -18   3   1          0.36         18.72        12.66 o                         
 -17   3   1       1306.39       1186.01       135.91 o                         
 -16   3   1        438.44        384.76        65.37 o                         
 -15   3   1        503.57        410.39        58.84 o                         
 -14   3   1         72.17         76.25        20.17 o                         
 -13   3   1       2590.28       2454.67        92.49 o                         
 -12   3   1       1874.29       1742.19       100.43 o                         
 -11   3   1        187.84        156.32        26.50 o                         
 -10   3   1        276.21        255.07        31.10 o                         
  -9   3   1        130.64        121.54        14.34 o                         
  -8   3   1       4609.84       4412.55        66.18 o                         
  -7   3   1       8200.65       8450.42       126.32 o                         
  -6   3   1        145.80        128.55        10.72 o                         
  -5   3   1       4512.57       4294.37        44.38 o                         
  -4   3   1      22259.74      21814.20       110.81 o                         
  -3   3   1       5679.62       5619.07        86.73 o                         
  -2   3   1        568.59        567.15        43.10 o                         
  -1   3   1       7527.75       7140.55        80.04 o                         
   0   3   1        367.69        485.76        25.98 o                         
   1   3   1       7441.06       7896.23        63.64 o                         
   2   3   1       4777.18       4861.16        42.32 o                         
   3   3   1        115.74        163.28        15.02 o                         
   4   3   1      12231.43      11789.65        83.67 o                         
   5   3   1       2489.32       2335.85        35.99 o                         
   6   3   1       9721.59      10123.37       102.51 o                         
   7   3   1        628.61        680.91        28.97 o                         
   8   3   1        506.94        620.61        27.99 o                         
   9   3   1       1182.72       1111.37        35.64 o                         
  10   3   1       3259.22       3164.10        40.47 o                         
  11   3   1       3184.41       3130.09        53.50 o                         
  12   3   1         87.14         86.79        13.42 o                         
  13   3   1        993.13       1053.13        92.90 o                         
  14   3   1       1316.86       1294.97        84.03 o                         
  15   3   1        284.50        160.36        32.63 o                         
  16   3   1         14.80         34.56        11.98 o                         
  17   3   1         94.88         56.78        18.96 o                         
  18   3   1        101.11         55.98        20.67 o                         
  19   3   1         17.50         10.39        13.89 o                         
 -19   4   1        128.26         85.21        21.38 o                         
 -18   4   1        134.49        143.59        32.90 o                         
 -17   4   1        512.71        487.80        71.06 o                         
 -16   4   1        326.38        355.84        59.58 o                         
 -15   4   1       1315.07       1320.47        98.82 o                         
 -14   4   1       1026.02       1181.02        90.44 o                         
 -13   4   1         36.25         38.35        11.69 o                         
 -12   4   1       1214.85       1160.72        68.94 o                         
 -11   4   1        786.83        755.30        40.98 o                         
 -10   4   1       2546.21       2363.68        59.09 o                         
  -9   4   1        235.96        238.43        19.69 o                         
  -8   4   1        773.81        813.97        38.30 o                         
  -7   4   1       4277.32       4083.04        50.08 o                         
  -6   4   1       9590.62       9746.22        90.41 o                         
  -5   4   1         33.84         30.35         5.89 o                         
  -4   4   1      10053.18       9061.30       121.71 o                         
  -3   4   1        600.92        507.44        16.82 o                         
  -2   4   1        606.74        596.45        17.98 o                         
  -1   4   1          9.18         -8.78         5.85 o                         
   0   4   1          5.40          9.36         3.63 o                         
   1   4   1       3754.91       3475.32        29.30 o                         
   2   4   1      19589.03      19893.80        90.18 o                         
   3   4   1        507.28        366.87        16.83 o                         
   4   4   1      19204.49      17942.91       101.93 o                         
   5   4   1         31.11         22.17         4.86 o                         
   6   4   1       7532.62       7930.94        69.40 o                         
   7   4   1      14412.52      14472.78       108.82 o                         
   8   4   1         20.62         20.26         5.52 o                         
   9   4   1        126.09        124.30         8.63 o                         
  10   4   1       5056.94       5081.42        60.60 o                         
  11   4   1       1728.85       1691.57        67.23 o                         
  12   4   1          2.87         27.15         9.51 o                         
  13   4   1          0.05          6.00        15.05 o                         
  14   4   1       1907.29       1858.84       128.97 o                         
  15   4   1        276.93        236.25        41.77 o                         
  16   4   1         59.65         99.24        22.06 o                         
  17   4   1        142.71         64.02        37.61 o                         
  18   4   1        255.75        191.14        21.65 o                         
  19   4   1        285.40        205.36        50.11 o                         
 -19   5   1        969.88        758.50        71.94 o                         
 -18   5   1         40.18         24.01        14.84 o                         
 -17   5   1        206.87        211.49        30.84 o                         
 -16   5   1       3128.45       3402.25        94.27 o                         
 -15   5   1        427.50        387.99        58.77 o                         
 -14   5   1        181.33        103.21        22.24 o                         
 -13   5   1        847.01        851.06        53.49 o                         
 -12   5   1        622.05        649.02        44.89 o                         
 -11   5   1        369.35        379.63        36.77 o                         
 -10   5   1        153.77        179.36        13.00 o                         
  -9   5   1       5991.63       6088.15        56.96 o                         
  -8   5   1      13806.09      14300.82       130.35 o                         
  -7   5   1       4218.72       4088.51        72.74 o                         
  -6   5   1      24366.31      25466.22       166.52 o                         
  -5   5   1       1840.07       1600.59        47.85 o                         
  -4   5   1        585.45        619.57        20.48 o                         
  -3   5   1       1454.54       1632.31        28.04 o                         
  -2   5   1        324.54        357.80        14.71 o                         
  -1   5   1       8973.78       8754.57        61.10 o                         
   0   5   1         49.02         60.04         7.90 o                         
   1   5   1        184.66        254.39        11.87 o                         
   2   5   1        850.18        797.06        26.02 o                         
   3   5   1       2086.38       1667.29        30.97 o                         
   4   5   1        861.61        808.67        22.67 o                         
   5   5   1        459.75        396.32        27.34 o                         
   6   5   1      22500.24      22163.53       147.43 o                         
   7   5   1       1090.18        951.03        31.29 o                         
   8   5   1      10554.19      10948.52        88.97 o                         
   9   5   1      11670.47      12057.35       130.33 o                         
  10   5   1          2.56         37.69        12.24 o                         
  11   5   1       1389.70       1422.97        42.23 o                         
  12   5   1         55.32         77.62        14.82 o                         
  13   5   1         93.96        113.24        19.37 o                         
  14   5   1         10.87         31.39        15.87 o                         
  15   5   1          0.08         15.87         8.30 o                         
  16   5   1        180.71        163.90        22.46 o                         
  17   5   1        805.72        616.52        51.68 o                         
  18   5   1         51.84         34.03         9.41 o                         
 -19   6   1         14.59         34.15        21.14 o                         
 -18   6   1       1945.56       2319.68        74.78 o                         
 -17   6   1        655.61        641.74        52.43 o                         
 -16   6   1          4.98         39.92        10.49 o                         
 -15   6   1        478.68        430.90        61.36 o                         
 -14   6   1        622.98        642.66        64.07 o                         
 -13   6   1        585.94        571.37        57.02 o                         
 -12   6   1        378.42        397.65        32.28 o                         
 -11   6   1       2621.27       2606.83        51.21 o                         
 -10   6   1       7875.17       8087.97        83.36 o                         
  -9   6   1        229.74        240.89        24.57 o                         
  -8   6   1      10230.75      10349.46        92.77 o                         
  -7   6   1      10162.55       9940.92        96.57 o                         
  -6   6   1        783.17        668.67        33.84 o                         
  -5   6   1         36.85         46.36         6.97 o                         
  -4   6   1       3803.83       3528.97        41.86 o                         
  -3   6   1      11331.42      10977.87       113.53 o                         
  -2   6   1       5067.53       4608.02        48.05 o                         
  -1   6   1       2499.23       2447.72        36.88 o                         
   0   6   1      12046.81      11377.46        84.21 o                         
   1   6   1      10372.93      10148.47        93.08 o                         
   2   6   1       4503.21       4299.61        45.02 o                         
   3   6   1       3707.01       3689.90        39.59 o                         
   4   6   1       5752.62       5567.65        62.87 o                         
   5   6   1       5278.18       5168.71        51.24 o                         
   6   6   1       1190.36       1017.09        35.09 o                         
   7   6   1       1494.30       1489.27        24.54 o                         
   8   6   1      14352.91      15128.87       157.90 o                         
   9   6   1        177.26        181.05        10.86 o                         
  10   6   1      11003.29      11513.01       128.66 o                         
  11   6   1       1282.53       1341.37        45.19 o                         
  12   6   1       1230.01       1072.64        89.28 o                         
  13   6   1        106.95         83.58        14.80 o                         
  14   6   1        310.75        173.08        24.02 o                         
  15   6   1        992.31        951.09        76.37 o                         
  16   6   1       2057.19       2119.90       153.40 o                         
  17   6   1        191.22        150.62        38.13 o                         
  18   6   1       1573.35       1747.47        79.53 o                         
 -18   7   1         34.79         22.91         9.00 o                         
 -17   7   1       1283.91       1283.17        81.86 o                         
 -16   7   1        243.63        206.31        30.99 o                         
 -15   7   1        213.17        203.88        30.69 o                         
 -14   7   1         37.72         52.84        13.12 o                         
 -13   7   1        320.57        303.40        39.60 o                         
 -12   7   1       2577.53       2774.71        65.25 o                         
 -11   7   1        207.19        172.74        20.84 o                         
 -10   7   1       4822.26       4855.66        68.86 o                         
  -9   7   1       2715.69       2815.21        49.05 o                         
  -8   7   1        192.30        229.60        15.27 o                         
  -7   7   1       2740.90       2623.32        33.85 o                         
  -6   7   1       7537.80       7242.47        71.84 o                         
  -5   7   1       5987.84       5828.14        61.76 o                         
  -4   7   1       1661.89       1568.88        24.43 o                         
  -3   7   1        272.29        289.59        14.22 o                         
  -2   7   1       7107.63       6638.35        66.51 o                         
  -1   7   1      33610.11      34145.89       193.64 o                         
   0   7   1       1760.99       1793.88        24.37 o                         
   1   7   1      14149.06      13574.74       167.66 o                         
   2   7   1       6032.72       5898.95        56.68 o                         
   3   7   1       1555.38       1403.59        20.42 o                         
   4   7   1         95.87        104.38         7.28 o                         
   5   7   1       1121.42       1178.69        21.44 o                         
   6   7   1       1881.21       1654.72        25.01 o                         
   7   7   1        692.30        679.02        34.40 o                         
   8   7   1       1274.76       1345.86        39.26 o                         
   9   7   1       1767.59       1755.23        48.19 o                         
  10   7   1       1764.50       1799.30        52.12 o                         
  11   7   1        666.26        605.56        40.95 o                         
  12   7   1       3317.84       3647.07       203.63 o                         
  13   7   1       2603.96       2991.69       124.57 o                         
  14   7   1          7.47          3.44         9.49 o                         
  15   7   1        576.01        463.59        67.89 o                         
  16   7   1       2745.66       2732.21        86.43 o                         
  17   7   1       1362.88       1287.03       156.64 o                         
  18   7   1         25.94         27.98        52.56 o                         
 -18   8   1       1098.66        860.29       119.71 o                         
 -17   8   1       1474.53       1262.05       103.03 o                         
 -16   8   1        422.85        324.57        41.67 o                         
 -15   8   1        563.11        512.40        66.33 o                         
 -14   8   1       1240.46       1326.28        99.63 o                         
 -13   8   1        290.13        284.98        36.81 o                         
 -12   8   1        274.89        279.15        25.76 o                         
 -11   8   1       1935.52       2044.88        84.43 o                         
 -10   8   1       2408.42       2413.56        54.79 o                         
  -9   8   1        763.80        761.83        31.40 o                         
  -8   8   1       4716.84       4733.52        73.80 o                         
  -7   8   1      10076.28      10249.75       106.30 o                         
  -6   8   1          7.32         15.85         5.44 o                         
  -5   8   1         68.33         88.53         7.38 o                         
  -4   8   1       2554.23       2434.29        27.41 o                         
  -3   8   1      18695.13      19363.64       124.52 o                         
  -2   8   1       3127.94       2777.20        32.51 o                         
  -1   8   1       3100.94       2947.07        32.43 o                         
   0   8   1      23361.53      23625.01       195.76 o                         
   1   8   1       4678.44       4318.88        56.24 o                         
   2   8   1       1019.31       1053.00        23.39 o                         
   3   8   1      11626.95      11535.71        71.24 o                         
   4   8   1       1290.09       1230.99        25.39 o                         
   5   8   1         28.42         27.05         5.67 o                         
   6   8   1        178.62        187.47         8.72 o                         
   7   8   1        361.05        361.33        16.94 o                         
   8   8   1       1679.14       1580.71        48.90 o                         
   9   8   1        578.62        590.14        36.21 o                         
  10   8   1         69.88         85.88        13.12 o                         
  11   8   1       3287.21       3457.36       102.22 o                         
  12   8   1       3384.92       3482.78       123.70 o                         
  13   8   1        313.06        276.81        36.86 o                         
  14   8   1       4594.19       5114.37       143.39 o                         
  15   8   1       2833.20       3212.84        97.10 o                         
  16   8   1         12.13         38.39        17.32 o                         
  17   8   1        690.58        780.48       182.27 o                         
 -17   9   1         56.29         84.16        41.91 o                         
 -16   9   1        398.65        341.42        40.24 o                         
 -15   9   1        561.23        489.60        60.50 o                         
 -14   9   1        633.76        584.78        70.81 o                         
 -13   9   1       2549.96       2736.90       106.00 o                         
 -12   9   1       2043.51       2190.91        96.61 o                         
 -11   9   1         14.56         19.18         7.06 o                         
 -10   9   1       2516.73       2533.75        72.36 o                         
  -9   9   1       1661.05       1696.23        93.80 o                         
  -8   9   1       2816.40       2775.75        45.43 o                         
  -7   9   1         32.37         33.88         6.90 o                         
  -6   9   1       3007.95       2895.38        45.28 o                         
  -5   9   1      23164.81      23897.23       203.89 o                         
  -4   9   1       3187.25       3043.87        45.80 o                         
  -3   9   1       5370.15       5448.06        54.30 o                         
  -2   9   1      14824.54      15030.59       110.45 o                         
  -1   9   1      11321.15      10785.07        74.42 o                         
   0   9   1        828.49        741.70        23.44 o                         
   1   9   1       6361.98       6308.01        58.84 o                         
   2   9   1      12442.48      12309.16       100.23 o                         
   3   9   1       4763.82       4581.81        48.08 o                         
   4   9   1       1122.88       1158.14        23.69 o                         
   5   9   1       5514.29       5881.48        92.25 o                         
   6   9   1       1289.78       1286.43        34.63 o                         
   7   9   1         56.45         52.12         6.94 o                         
   8   9   1        617.29        590.69        25.51 o                         
   9   9   1       3141.78       3217.67        52.25 o                         
  10   9   1       3719.32       3869.62        97.00 o                         
  11   9   1        930.84        953.88        54.76 o                         
  12   9   1        895.91        936.50        83.58 o                         
  13   9   1       4450.78       5074.43       153.72 o                         
  14   9   1        656.66        502.19        60.67 o                         
  15   9   1       1329.26       1245.67        38.17 o                         
  16   9   1       2148.24       2353.01       157.23 o                         
  17   9   1        504.37        370.75        75.73 o                         
 -16  10   1        240.04        175.46        26.60 o                         
 -15  10   1       1340.89       1295.20        63.82 o                         
 -14  10   1       2663.25       2761.59        91.46 o                         
 -13  10   1        332.22        342.09        43.47 o                         
 -12  10   1       1244.49       1327.55        84.06 o                         
 -11  10   1       3286.66       3444.64       117.40 o                         
 -10  10   1         24.24         23.30         6.21 o                         
  -9  10   1        223.43        227.50        18.57 o                         
  -8  10   1        299.70        285.16        22.85 o                         
  -7  10   1       3338.83       3475.03        51.95 o                         
  -6  10   1      10515.95      10994.77       116.41 o                         
  -5  10   1         47.98         75.24         7.43 o                         
  -4  10   1       9286.72       9408.87        96.78 o                         
  -3  10   1       8440.13       8716.41        90.11 o                         
  -2  10   1        558.20        514.95        21.19 o                         
  -1  10   1       4071.80       3814.72        41.10 o                         
   0  10   1       1985.27       1899.00        32.60 o                         
   1  10   1       2596.07       2565.84        39.46 o                         
   2  10   1        200.55        268.64        13.99 o                         
   3  10   1       6027.87       5942.02        63.38 o                         
   4  10   1      12773.36      13485.45       103.75 o                         
   5  10   1       1949.64       1915.80        42.48 o                         
   6  10   1       2086.76       1957.89        53.54 o                         
   7  10   1      12688.94      13641.91       134.59 o                         
   8  10   1        386.75        372.40        28.14 o                         
   9  10   1         87.59         82.30        10.37 o                         
  10  10   1        588.53        600.51        46.86 o                         
  11  10   1       5484.41       5921.82       159.11 o                         
  12  10   1       3213.30       3408.40       100.24 o                         
  13  10   1         27.28         26.30         7.77 o                         
  14  10   1       1420.94       1404.57       107.68 o                         
  15  10   1        982.48        850.25       104.63 o                         
  16  10   1         14.42         12.50        12.13 o                         
 -16  11   1       1776.47       1414.76       174.27 o                         
 -15  11   1        988.69        864.03        89.58 o                         
 -14  11   1        689.64        592.31        48.85 o                         
 -13  11   1       3907.83       4439.86       107.03 o                         
 -12  11   1       1971.45       2297.76       104.35 o                         
 -11  11   1        112.48         59.55        13.11 o                         
 -10  11   1        166.53        155.35        17.08 o                         
  -9  11   1       4863.29       5197.88       145.10 o                         
  -8  11   1       3369.58       3450.17        75.98 o                         
  -7  11   1       1920.01       1948.21        56.17 o                         
  -6  11   1       3138.37       3293.64        51.39 o                         
  -5  11   1       9514.72       9967.45        85.04 o                         
  -4  11   1        944.63       1005.29        45.95 o                         
  -3  11   1       2493.39       2469.65        47.39 o                         
  -2  11   1        750.02        733.44        30.93 o                         
  -1  11   1        129.26        150.74        11.77 o                         
   0  11   1        869.22        917.76        34.73 o                         
   1  11   1       1565.07       1608.60        38.91 o                         
   2  11   1       7402.81       7583.00        87.39 o                         
   3  11   1       7262.02       7836.23        87.73 o                         
   4  11   1        684.39        683.09        35.41 o                         
   5  11   1      11230.40      11719.88       111.75 o                         
   6  11   1       8404.03       9085.61        99.90 o                         
   7  11   1          3.27         10.26         4.92 o                         
   8  11   1       6683.70       7303.11       126.69 o                         
   9  11   1       6241.93       6604.97       127.52 o                         
  10  11   1       1749.47       1753.17        81.11 o                         
  11  11   1         90.87         76.87        14.50 o                         
  12  11   1       1000.00       1084.02        90.21 o                         
  13  11   1       1304.06       1260.81        91.26 o                         
  14  11   1        643.06        467.29        85.61 o                         
  15  11   1        174.89        126.84        20.87 o                         
 -15  12   1       1477.54       1515.30       134.84 o                         
 -14  12   1       2147.63       2293.14        68.73 o                         
 -13  12   1        365.58        372.83        37.20 o                         
 -12  12   1        984.88       1085.82        98.43 o                         
 -11  12   1       4607.94       5172.64       158.54 o                         
 -10  12   1       3595.52       4042.97        94.45 o                         
  -9  12   1        348.11        300.32        28.35 o                         
  -8  12   1       1625.11       1602.18        59.13 o                         
  -7  12   1       6465.07       6793.10       111.60 o                         
  -6  12   1        404.42        386.81        28.36 o                         
  -5  12   1       1651.12       1599.92        84.33 o                         
  -4  12   1       6651.17       6843.16        90.21 o                         
  -3  12   1       2406.36       2450.25        51.10 o                         
  -2  12   1        114.23        110.74         8.80 o                         
  -1  12   1        942.86        941.18        34.47 o                         
   0  12   1       1420.53       1511.55        54.08 o                         
   1  12   1       2139.63       1986.01        51.96 o                         
   2  12   1         95.82        112.14        10.92 o                         
   3  12   1       2303.70       2376.06        74.17 o                         
   4  12   1       8654.32       8997.99       125.30 o                         
   5  12   1       4510.92       4334.49        70.46 o                         
   6  12   1       2501.71       2489.48        70.65 o                         
   7  12   1      10711.43      11917.20       181.54 o                         
   8  12   1       8248.71       9077.17       165.51 o                         
   9  12   1          1.94         28.11         8.65 o                         
  10  12   1       1336.32       1392.04        74.40 o                         
  11  12   1       2407.75       2562.21       148.42 o                         
  12  12   1       1066.03       1103.75       123.11 o                         
  13  12   1         12.33         37.98        16.35 o                         
  14  12   1        482.57        417.21        61.78 o                         
 -14  13   1          9.15         29.31        12.17 o                         
 -13  13   1       1213.53        975.04       101.22 o                         
 -12  13   1       3319.74       3829.01        67.89 o                         
 -11  13   1       1601.59       1602.77        76.44 o                         
 -10  13   1       1379.79       1632.28        64.21 o                         
  -9  13   1       5100.75       5639.90       122.35 o                         
  -8  13   1       3728.28       3978.29        93.89 o                         
  -7  13   1         63.34         45.77         9.58 o                         
  -6  13   1        985.87       1056.22        80.74 o                         
  -5  13   1        490.51        481.80        39.57 o                         
  -4  13   1          1.73         18.90         6.25 o                         
  -3  13   1        151.27        126.47        13.38 o                         
  -2  13   1       2576.18       2713.66        66.60 o                         
  -1  13   1       2051.65       2080.95        79.05 o                         
   0  13   1         94.65        123.00        11.44 o                         
   1  13   1       2404.87       2406.55        81.34 o                         
   2  13   1       3404.55       3744.95        82.33 o                         
   3  13   1        861.44        791.93        48.30 o                         
   4  13   1         16.85          8.70         7.62 o                         
   5  13   1       4358.21       4665.35        93.45 o                         
   6  13   1       6677.40       7161.53       156.60 o                         
   7  13   1       2687.12       2884.45        87.73 o                         
   8  13   1        603.28        604.60        53.82 o                         
   9  13   1       4031.03       4487.78       110.04 o                         
  10  13   1       2197.50       2397.16        90.91 o                         
  11  13   1         78.31         39.13        19.16 o                         
  12  13   1       1304.08       1133.08        88.81 o                         
  13  13   1       1680.40       2029.37       407.72 o                         
 -12  14   1          0.29         21.94         7.60 o                         
 -11  14   1       1406.47       1371.66        92.19 o                         
 -10  14   1       3195.45       3283.67        67.73 o                         
  -9  14   1        185.84        174.65        18.33 o                         
  -8  14   1       1997.83       2123.21        63.26 o                         
  -7  14   1       1043.26       1121.64        77.09 o                         
  -6  14   1        400.37        378.34        42.14 o                         
  -5  14   1        217.42        175.63        41.16 o                         
  -4  14   1       1699.91       1735.07        59.29 o                         
  -3  14   1       2046.85       1976.32        89.39 o                         
  -2  14   1       1147.06       1256.89        64.70 o                         
  -1  14   1       1280.80       1294.91        81.48 o                         
   0  14   1       9473.53       9635.44       543.11 o                         
   1  14   1       2610.05       2619.33        78.13 o                         
   2  14   1       1464.16       1543.82        79.03 o                         
   3  14   1       5883.93       6167.40       134.32 o                         
   4  14   1       1441.14       1404.18        77.36 o                         
   5  14   1          3.06          5.91         6.78 o                         
   6  14   1         48.37         47.48        17.17 o                         
   7  14   1       1350.06       1425.67        70.01 o                         
   8  14   1       1435.48       1531.42        68.80 o                         
   9  14   1          1.28         31.62         8.91 o                         
  10  14   1       1280.11       1163.93        81.21 o                         
  11  14   1       2263.99       2399.91       113.06 o                         
  12  14   1        263.85        236.76        25.84 o                         
 -11  15   1        334.07        261.45        24.60 o                         
 -10  15   1          8.68         17.15         7.06 o                         
  -9  15   1       2107.99       2255.95       118.71 o                         
  -8  15   1        704.95        736.10        50.86 o                         
  -7  15   1        452.98        423.30        47.42 o                         
  -6  15   1        515.83        422.47        43.67 o                         
  -5  15   1        250.42        267.66        40.44 o                         
  -4  15   1        993.15        999.87        66.08 o                         
  -3  15   1         15.05         14.59        10.01 o                         
  -2  15   1       7563.38       8222.81       225.17 o                         
  -1  15   1       9115.65       9795.10       435.81 o                         
   0  15   1         48.43         91.61        17.19 o                         
   1  15   1       4165.59       4572.47       127.24 o                         
   2  15   1       6829.73       7205.90       197.94 o                         
   3  15   1        224.40        187.95        33.56 o                         
   4  15   1       1058.00       1117.09        76.23 o                         
   5  15   1        498.94        468.72        56.10 o                         
   6  15   1        651.58        644.33        70.97 o                         
   7  15   1        482.71        426.67        39.53 o                         
   8  15   1          1.09         20.75         9.17 o                         
   9  15   1        648.93        509.99        58.48 o                         
  10  15   1        731.44        536.13        99.83 o                         
  -9  16   1         56.92         40.91        10.73 o                         
  -8  16   1        619.20        641.42        64.64 o                         
  -7  16   1       1249.84       1433.76       122.23 o                         
  -6  16   1       1102.82       1144.04        69.05 o                         
  -5  16   1        153.59        172.48        18.94 o                         
  -4  16   1       1533.30       1656.96        92.51 o                         
  -3  16   1       1817.61       1887.30       112.47 o                         
  -2  16   1       1276.87       1335.60        70.19 o                         
  -1  16   1        962.28        921.06        69.84 o                         
   0  16   1       8779.63       9563.68        96.24 o                         
   1  16   1       3081.92       3324.12        81.61 o                         
   2  16   1        253.04        229.55        31.05 o                         
   3  16   1        241.53        266.02        27.04 o                         
   4  16   1        487.41        468.07        47.30 o                         
   5  16   1        814.18        726.70        61.16 o                         
   6  16   1         25.80         35.13        11.09 o                         
   7  16   1        380.49        316.53        33.73 o                         
   8  16   1       1055.64        845.30        90.81 o                         
  -7  17   1          4.43         28.92        12.89 o                         
  -6  17   1        967.66        886.11        54.09 o                         
  -5  17   1       3425.23       3760.76       134.56 o                         
  -4  17   1       1053.16        867.36        63.94 o                         
  -3  17   1       1662.45       1527.81       128.41 o                         
  -2  17   1       3712.70       4063.94        72.04 o                         
  -1  17   1         48.64         40.12         9.44 o                         
   0  17   1          0.62         45.67         9.72 o                         
   1  17   1         53.23         55.12        17.15 o                         
   2  17   1       1096.13       1059.14        90.19 o                         
   3  17   1       2421.36       2494.43       131.81 o                         
   4  17   1          7.47         25.58        11.15 o                         
   5  17   1        571.40        539.10        41.48 o                         
   6  17   1        491.51        400.63        43.45 o                         
  -2  18   1        151.70        156.75        17.63 o                         
  -1  18   1         82.90         78.39         9.99 o                         
   0  18   1         46.90         24.65         7.99 o                         
   1  18   1        590.05        501.33        64.65 o                         
 -20   0   2        810.65        456.34       150.94 o                         
 -19   0   2        335.65        299.50        71.02 o                         
 -18   0   2        956.58        954.85       165.52 o                         
 -17   0   2        370.06        433.61       101.50 o                         
 -16   0   2          0.52         37.79        28.57 o                         
 -15   0   2       1885.03       1865.10       146.94 o                         
 -14   0   2        645.21        556.20       119.88 o                         
 -13   0   2          7.89         40.45        14.72 o                         
 -12   0   2         29.96         35.53        16.85 o                         
 -11   0   2       1353.47       1435.46       137.67 o                         
 -10   0   2      25207.27      24934.46      1056.92 o                         
  -9   0   2       1454.11       1527.47        48.67 o                         
  -8   0   2      16195.82      15691.07       361.36 o                         
  -7   0   2      17885.06      17700.54       263.73 o                         
  -6   0   2       5228.34       4379.09       191.83 o                         
  -5   0   2        165.34        158.54        17.27 o                         
  -4   0   2       3768.51       4205.07        76.80 o                         
  -3   0   2      14603.12      13824.55       175.44 o                         
  -2   0   2      57514.75      54057.29       487.28 o                         
  -1   0   2       5638.88       4959.27       106.53 o                         
   0   0   2      96195.56      88954.85       798.76 o                         
   1   0   2      25854.57      26249.65       138.25 o                         
   2   0   2      17608.91      18700.91       162.23 o                         
   3   0   2       8730.26       7858.49       123.70 o                         
   4   0   2       9110.44       8971.83       121.22 o                         
   5   0   2       1508.19       1308.61        40.53 o                         
   6   0   2        626.94        579.21        36.82 o                         
   7   0   2       1378.79       1424.23        38.03 o                         
   8   0   2       8271.12       8170.93       396.76 o                         
   9   0   2       1254.49       1266.14       126.49 o                         
  10   0   2       8125.19       8641.01       354.32 o                         
  11   0   2       4497.38       4681.57       170.70 o                         
  12   0   2        815.38        861.83        62.07 o                         
  13   0   2         21.63         48.14        25.68 o                         
  14   0   2       7861.24       8746.48       320.39 o                         
  15   0   2       4277.49       4875.38       202.99 o                         
  16   0   2        948.14       1070.75       144.54 o                         
  17   0   2        816.71        965.07       113.47 o                         
  18   0   2       2364.17       2623.29       109.25 o                         
  19   0   2        731.48        451.67       152.98 o                         
 -20   1   2       1692.58       1801.24        86.05 o                         
 -19   1   2       1722.85       2085.15       225.45 o                         
 -18   1   2          1.76         -2.59        13.27 o                         
 -17   1   2       2142.74       2258.92       125.58 o                         
 -16   1   2       1121.65       1098.16       126.06 o                         
 -15   1   2        320.75        303.55        38.26 o                         
 -14   1   2         16.54         36.53        11.81 o                         
 -13   1   2       1213.44       1292.94        63.29 o                         
 -12   1   2       8485.38       9295.73       122.94 o                         
 -11   1   2       5165.13       5464.34        75.54 o                         
 -10   1   2       1145.05       1070.57        50.58 o                         
  -9   1   2      11936.85      12001.55       113.43 o                         
  -8   1   2      13777.52      13972.52       219.16 o                         
  -7   1   2       1702.84       1496.56        34.01 o                         
  -6   1   2       5588.82       5406.11        68.79 o                         
  -5   1   2      14614.00      13092.71       135.85 o                         
  -4   1   2      32157.91      32412.77       359.46 o                         
  -3   1   2        840.22        720.09        28.34 o                         
  -2   1   2      58832.31      54336.32      1794.31 o                         
  -1   1   2      32045.02      32062.13       219.64 o                         
   0   1   2       5045.93       4771.46        39.46 o                         
   1   1   2      14155.51      14283.30        90.60 o                         
   2   1   2      63535.38      60158.41       292.23 o                         
   3   1   2       3792.57       3370.96        49.09 o                         
   4   1   2       9142.83       8521.30        82.97 o                         
   5   1   2       2357.85       2201.63        40.17 o                         
   6   1   2      17011.97      17459.93       138.04 o                         
   7   1   2       2835.11       2823.75        47.72 o                         
   8   1   2        330.10        321.85        33.49 o                         
   9   1   2      13968.80      13778.25       259.05 o                         
  10   1   2       7256.04       7611.86       155.41 o                         
  11   1   2          0.06         50.28        11.34 o                         
  12   1   2       7097.34       7424.60        96.23 o                         
  13   1   2      11925.50      13030.99       286.82 o                         
  14   1   2       1185.93       1303.86        84.84 o                         
  15   1   2         11.31         49.70        15.64 o                         
  16   1   2       4393.23       5135.30       177.32 o                         
  17   1   2       2683.06       3143.74        91.18 o                         
  18   1   2        118.24        100.21        31.05 o                         
  19   1   2        601.32        518.17       127.51 o                         
 -20   2   2        674.26        478.06        77.84 o                         
 -19   2   2         26.99         32.23        14.25 o                         
 -18   2   2       1980.02       2212.59       139.00 o                         
 -17   2   2       1731.57       1954.89       115.54 o                         
 -16   2   2         66.81         65.87        19.64 o                         
 -15   2   2       1652.60       1740.55        92.06 o                         
 -14   2   2       3879.30       4063.18       131.69 o                         
 -13   2   2       1626.97       1723.43        53.59 o                         
 -12   2   2         19.49         17.78        13.60 o                         
 -11   2   2      11397.60      12067.09       161.58 o                         
 -10   2   2       5510.69       5448.94        87.90 o                         
  -9   2   2       1023.64       1076.42        31.68 o                         
  -8   2   2      10485.85      10688.65       120.46 o                         
  -7   2   2      20847.25      21532.66       186.82 o                         
  -6   2   2      22276.49      22396.41       153.45 o                         
  -5   2   2       3735.55       3779.95        46.85 o                         
  -4   2   2      52499.44      51715.41       478.98 o                         
  -3   2   2       1432.72       1446.85        43.66 o                         
  -2   2   2       2451.66       2333.15        31.57 o                         
  -1   2   2       3070.10       2668.36        58.14 o                         
   0   2   2      38544.65      35899.53       189.08 o                         
   1   2   2      16674.84      16571.42       124.71 o                         
   2   2   2       2551.94       2393.26        32.96 o                         
   3   2   2      16991.60      15976.64       102.71 o                         
   4   2   2      20053.76      19570.71       111.16 o                         
   5   2   2       3769.23       3118.23        45.76 o                         
   6   2   2         25.33         63.44        10.16 o                         
   7   2   2      12238.43      12419.61       124.78 o                         
   8   2   2      13567.82      13971.89       117.09 o                         
   9   2   2        707.51        728.75        54.52 o                         
  10   2   2       4252.47       4397.41        49.82 o                         
  11   2   2       2975.06       2907.22        49.78 o                         
  12   2   2       4551.53       4718.62       127.23 o                         
  13   2   2       1472.93       1435.12        74.59 o                         
  14   2   2       3656.06       4150.01       136.80 o                         
  15   2   2       5080.12       5620.38       170.54 o                         
  16   2   2        568.59        638.81        96.42 o                         
  17   2   2        172.30        150.53        24.49 o                         
  18   2   2       2161.52       2447.07        92.49 o                         
  19   2   2       1958.44       2661.49       112.90 o                         
 -20   3   2        149.39        108.25        22.22 o                         
 -19   3   2        639.51        672.92        67.89 o                         
 -18   3   2        790.35        649.01       106.30 o                         
 -17   3   2         25.22         24.44        18.77 o                         
 -16   3   2       8752.94      10191.90       285.95 o                         
 -15   3   2       7809.52       8613.64       228.66 o                         
 -14   3   2        940.51        789.91        78.82 o                         
 -13   3   2      11187.55      11859.81       199.80 o                         
 -12   3   2       3398.32       3583.36        60.00 o                         
 -11   3   2         26.84         23.34         8.21 o                         
 -10   3   2        150.20        142.09        10.55 o                         
  -9   3   2       7971.31       8416.59       106.22 o                         
  -8   3   2      15986.60      16987.35       181.93 o                         
  -7   3   2        981.13        973.29        36.03 o                         
  -6   3   2       5421.91       5444.93        71.80 o                         
  -5   3   2       6535.91       5585.54        54.34 o                         
  -4   3   2       1800.47       1585.61        26.37 o                         
  -3   3   2      29340.28      30234.32       162.67 o                         
  -2   3   2      11876.43      11027.78       107.84 o                         
  -1   3   2      12417.44      12299.88       113.79 o                         
   0   3   2       3139.55       3339.16        78.92 o                         
   1   3   2       4905.37       5010.10        43.19 o                         
   2   3   2      13686.71      13161.62        82.24 o                         
   3   3   2      19670.68      18377.43        92.40 o                         
   4   3   2       2688.67       2677.61        35.61 o                         
   5   3   2      20486.80      20510.11       134.18 o                         
   6   3   2      25830.34      26229.65       184.18 o                         
   7   3   2        712.20        652.17        27.44 o                         
   8   3   2       5533.94       5165.80        68.45 o                         
   9   3   2       5958.12       5889.04        62.19 o                         
  10   3   2       1924.34       1891.80        40.25 o                         
  11   3   2         45.72         47.51        14.61 o                         
  12   3   2        630.29        549.37        61.45 o                         
  13   3   2        141.93        152.56        23.70 o                         
  14   3   2       1754.63       1981.81       109.16 o                         
  15   3   2        121.32        122.44        42.36 o                         
  16   3   2        543.07        480.74        87.91 o                         
  17   3   2       1506.07       1662.47        86.32 o                         
  18   3   2         97.97        105.04        23.83 o                         
  19   3   2        163.10        104.72        23.57 o                         
 -20   4   2          1.17         22.94        12.39 o                         
 -19   4   2        169.82        102.78        22.30 o                         
 -18   4   2       1508.33       1500.44       113.40 o                         
 -17   4   2       1899.40       2182.96       127.70 o                         
 -16   4   2        990.22        919.87       119.22 o                         
 -15   4   2       3052.96       3250.08       136.41 o                         
 -14   4   2      11623.99      12539.50       298.62 o                         
 -13   4   2       3679.67       3688.83        78.05 o                         
 -12   4   2       2846.39       2917.04        52.53 o                         
 -11   4   2       8943.18       9433.06       121.35 o                         
 -10   4   2       1972.38       1959.76        32.83 o                         
  -9   4   2       1012.45       1022.56        30.54 o                         
  -8   4   2       1025.77        967.55        24.17 o                         
  -7   4   2        698.67        770.11        67.49 o                         
  -6   4   2       7625.13       7159.31        80.13 o                         
  -5   4   2         59.04        138.99        18.79 o                         
  -4   4   2      27039.48      27628.75       168.08 o                         
  -3   4   2      16130.95      15626.27       129.02 o                         
  -2   4   2         20.20          7.77         5.45 o                         
  -1   4   2       4017.16       3511.32        30.98 o                         
   0   4   2        287.15        279.21        13.92 o                         
   1   4   2       6101.61       5880.96        49.37 o                         
   2   4   2       7351.66       6961.25        57.56 o                         
   3   4   2      33754.65      33520.58       249.49 o                         
   4   4   2      56899.70      59131.10       334.46 o                         
   5   4   2      50934.50      53945.03       318.85 o                         
   6   4   2       4477.87       4360.91        50.48 o                         
   7   4   2      24960.92      25462.47       187.89 o                         
   8   4   2       6519.64       6255.17        57.85 o                         
   9   4   2          3.06          7.32         4.22 o                         
  10   4   2        154.58        183.37        13.51 o                         
  11   4   2       2270.53       2383.14        60.79 o                         
  12   4   2        989.43       1087.85        68.69 o                         
  13   4   2         99.98        100.11        18.84 o                         
  14   4   2       1505.96       1686.97       103.86 o                         
  15   4   2        451.19        428.17        69.56 o                         
  16   4   2        123.92        118.29        23.72 o                         
  17   4   2         18.80         24.93        19.34 o                         
  18   4   2        314.19        171.99        41.73 o                         
 -19   5   2        107.76         65.41        20.20 o                         
 -18   5   2          3.80         11.20         8.29 o                         
 -17   5   2       1041.42       1159.80        82.10 o                         
 -16   5   2        836.29        847.62        88.26 o                         
 -15   5   2       1511.52       1604.09        70.20 o                         
 -14   5   2          3.55         16.91         7.81 o                         
 -13   5   2       3557.40       3722.86        67.32 o                         
 -12   5   2       7216.19       7713.07        92.02 o                         
 -11   5   2       1261.77       1104.26        45.18 o                         
 -10   5   2       1249.22       1198.80        25.81 o                         
  -9   5   2       5600.25       5622.95        63.63 o                         
  -8   5   2       2390.43       2321.55        36.04 o                         
  -7   5   2        169.71        135.36        10.39 o                         
  -6   5   2        394.58        413.63        26.87 o                         
  -5   5   2      18019.74      18122.39       163.73 o                         
  -4   5   2       1758.50       1713.41        27.83 o                         
  -3   5   2        581.40        520.83        18.56 o                         
  -2   5   2       2568.92       2038.98        31.54 o                         
  -1   5   2      13633.81      13008.06        86.45 o                         
   0   5   2         39.84         27.55         5.29 o                         
   1   5   2       8893.35       8535.26        56.82 o                         
   2   5   2      31408.42      31732.29       193.30 o                         
   3   5   2      15103.79      14821.94       102.04 o                         
   4   5   2        253.61        293.38        14.28 o                         
   5   5   2      11607.27      11275.25        93.08 o                         
   6   5   2       6544.85       5864.96        76.42 o                         
   7   5   2        602.53        467.06        20.45 o                         
   8   5   2        326.29        315.89        17.82 o                         
   9   5   2       6156.06       6453.16        75.56 o                         
  10   5   2       4261.64       4327.14        57.58 o                         
  11   5   2        959.67        921.56        43.95 o                         
  12   5   2        887.57        789.65        68.37 o                         
  13   5   2       3119.72       3025.21       115.07 o                         
  14   5   2          2.21         10.74        10.91 o                         
  15   5   2        746.57        769.07        69.08 o                         
  16   5   2        766.92        666.41        70.51 o                         
  17   5   2        272.96        196.36        35.74 o                         
  18   5   2        105.33         82.92        20.20 o                         
 -19   6   2       1185.84       1237.20        86.15 o                         
 -18   6   2        802.70        566.38        90.78 o                         
 -17   6   2       1075.85       1057.58        91.30 o                         
 -16   6   2          7.39         27.56         9.31 o                         
 -15   6   2         84.18         82.90        14.30 o                         
 -14   6   2       1625.56       1643.01        78.70 o                         
 -13   6   2       3614.14       3643.94        67.10 o                         
 -12   6   2        142.00        157.67        18.47 o                         
 -11   6   2       2909.47       2862.10        50.54 o                         
 -10   6   2       8492.50       8868.19        91.06 o                         
  -9   6   2       3734.21       3749.55        41.51 o                         
  -8   6   2        906.29        822.88        36.61 o                         
  -7   6   2       5168.78       5282.51        59.73 o                         
  -6   6   2       2079.43       1927.18        24.93 o                         
  -5   6   2       1515.84       1504.77        22.02 o                         
  -4   6   2       4432.65       4594.82        51.84 o                         
  -3   6   2       6735.77       6315.09        58.77 o                         
  -2   6   2       4937.67       4842.39        54.17 o                         
  -1   6   2      10866.63      11159.76        83.44 o                         
   0   6   2      12549.38      12603.92       151.45 o                         
   1   6   2      12113.09      11668.87        92.00 o                         
   2   6   2       2032.95       2149.04        28.54 o                         
   3   6   2      16433.80      16188.90       110.79 o                         
   4   6   2       6146.26       5997.66        56.28 o                         
   5   6   2        220.05        222.41        13.63 o                         
   6   6   2         39.30         69.88         8.13 o                         
   7   6   2        548.29        490.37        32.17 o                         
   8   6   2       2395.46       2255.63        53.10 o                         
   9   6   2       3336.99       3243.15        53.58 o                         
  10   6   2         15.39         12.69         6.30 o                         
  11   6   2       8073.06       8480.64       146.43 o                         
  12   6   2       5913.50       6373.15       128.35 o                         
  13   6   2        834.58        814.20        67.63 o                         
  14   6   2         93.53         89.92        18.11 o                         
  15   6   2        700.17        654.03        79.48 o                         
  16   6   2         14.98         13.77         5.98 o                         
  17   6   2       1519.58       1451.19       173.33 o                         
  18   6   2        455.71        300.79        54.51 o                         
 -19   7   2        767.52        430.28       100.52 o                         
 -18   7   2         18.11         38.10        15.50 o                         
 -17   7   2        300.09        253.08        40.91 o                         
 -16   7   2        303.68        218.00        29.53 o                         
 -15   7   2          6.56         17.30         8.95 o                         
 -14   7   2         96.94         90.47        19.47 o                         
 -13   7   2         76.10         57.96        18.18 o                         
 -12   7   2        742.68        771.85        56.17 o                         
 -11   7   2       2601.88       2549.79        50.53 o                         
 -10   7   2          0.51          7.91         7.86 o                         
  -9   7   2       4413.13       4203.69        78.40 o                         
  -8   7   2        797.62        714.48        20.32 o                         
  -7   7   2         30.50         34.06         6.25 o                         
  -6   7   2       2556.14       2378.18        30.52 o                         
  -5   7   2      12476.19      12835.84        86.99 o                         
  -4   7   2       5015.76       4991.80        53.25 o                         
  -3   7   2       8214.24       8733.56        81.06 o                         
  -2   7   2       7295.01       7420.63        79.66 o                         
  -1   7   2       6694.28       6098.24        54.74 o                         
   0   7   2        437.52        524.13        24.47 o                         
   1   7   2       9500.00       9504.03        78.85 o                         
   2   7   2       2334.83       2124.93        26.75 o                         
   3   7   2        362.90        469.61        24.54 o                         
   4   7   2        436.29        388.44        19.55 o                         
   5   7   2       1432.60       1373.38        24.83 o                         
   6   7   2        863.43        853.00        27.11 o                         
   7   7   2       1040.09       1093.64        38.20 o                         
   8   7   2        180.60        202.53        20.93 o                         
   9   7   2        485.09        470.36        24.36 o                         
  10   7   2       3497.20       3580.78        75.28 o                         
  11   7   2          2.61         14.85        11.34 o                         
  12   7   2        310.79        342.96        41.70 o                         
  13   7   2       3304.06       3651.87        92.59 o                         
  14   7   2        935.28        900.71        86.16 o                         
  15   7   2        695.72        622.49        71.36 o                         
  16   7   2        958.33        731.09       118.87 o                         
  17   7   2        219.90        193.19        33.04 o                         
 -18   8   2       1281.91        928.95        89.71 o                         
 -17   8   2        270.40        188.59        29.27 o                         
 -16   8   2        201.27        190.72        27.30 o                         
 -15   8   2        397.45        392.57        61.54 o                         
 -14   8   2          8.31          5.70        15.97 o                         
 -13   8   2         24.97         22.70         7.48 o                         
 -12   8   2          0.62         23.58        12.31 o                         
 -11   8   2       1214.84       1074.63        67.90 o                         
 -10   8   2        763.27        691.92        45.87 o                         
  -9   8   2        988.37        882.31        39.49 o                         
  -8   8   2       3229.24       3205.21        48.52 o                         
  -7   8   2       7620.77       7774.53        84.94 o                         
  -6   8   2        333.63        260.33        12.99 o                         
  -5   8   2        565.12        538.23        22.51 o                         
  -4   8   2       1864.82       1672.37        33.18 o                         
  -3   8   2      13193.30      13600.42        97.93 o                         
  -2   8   2       9690.84       9980.22        68.48 o                         
  -1   8   2         66.05        170.91         9.00 o                         
   0   8   2       7578.88       7466.87        98.45 o                         
   1   8   2       4059.61       3843.73        39.82 o                         
   2   8   2        267.76        198.09        11.52 o                         
   3   8   2         15.42         15.07         4.05 o                         
   4   8   2         74.03        101.34        10.03 o                         
   5   8   2          4.47         21.43         6.73 o                         
   6   8   2        149.41        135.77         6.64 o                         
   7   8   2       3532.47       3431.68        46.50 o                         
   8   8   2       1954.37       1912.55        46.80 o                         
   9   8   2          0.26         14.12         5.70 o                         
  10   8   2       2670.65       2858.45       139.48 o                         
  11   8   2       2904.93       2901.34       105.52 o                         
  12   8   2        513.95        448.92        53.64 o                         
  13   8   2         32.94         19.24         6.81 o                         
  14   8   2        493.68        315.05        94.94 o                         
  15   8   2        949.13        916.74        92.81 o                         
  16   8   2        554.75        433.86        60.99 o                         
  17   8   2        121.23        101.42        25.33 o                         
 -17   9   2        137.83         95.28        23.99 o                         
 -16   9   2        882.02       1087.78       146.02 o                         
 -15   9   2          1.09         27.31         8.98 o                         
 -14   9   2         25.12         55.18        14.72 o                         
 -13   9   2         58.16         54.23        12.28 o                         
 -12   9   2        322.94        243.48        26.10 o                         
 -11   9   2         73.85         40.22         9.48 o                         
 -10   9   2       3327.49       3319.64        67.22 o                         
  -9   9   2       5214.23       5456.39        54.29 o                         
  -8   9   2       1628.11       1726.86        57.92 o                         
  -7   9   2          5.36         31.85         5.46 o                         
  -6   9   2       3033.19       2989.64        41.08 o                         
  -5   9   2       4588.94       4462.55        41.45 o                         
  -4   9   2       1103.86       1106.57        26.20 o                         
  -3   9   2       1046.67       1165.73        30.77 o                         
  -2   9   2       1143.85       1166.84        24.97 o                         
  -1   9   2       5418.78       5452.17        67.78 o                         
   0   9   2        390.51        328.23        15.09 o                         
   1   9   2         93.38         95.61         9.92 o                         
   2   9   2         61.46         41.91         7.96 o                         
   3   9   2         86.95         76.00         6.67 o                         
   4   9   2       1013.86        854.13        26.81 o                         
   5   9   2         27.09         27.24         4.67 o                         
   6   9   2        310.00        355.38        22.01 o                         
   7   9   2       1194.04       1118.90        42.96 o                         
   8   9   2       1133.53       1163.33        43.94 o                         
   9   9   2       3731.90       3915.99        72.41 o                         
  10   9   2        587.11        418.73        39.48 o                         
  11   9   2        592.89        688.32        60.52 o                         
  12   9   2        620.59        578.54        58.96 o                         
  13   9   2         24.31         31.15        10.19 o                         
  14   9   2        362.54        287.52        64.23 o                         
  15   9   2        380.65        280.15        51.61 o                         
  16   9   2        209.47        129.82        27.30 o                         
 -17  10   2        149.36        161.49        25.63 o                         
 -16  10   2        133.47         99.22        20.01 o                         
 -15  10   2        160.67        156.31        20.96 o                         
 -14  10   2        343.14        271.46        41.42 o                         
 -13  10   2          0.97         19.18        10.66 o                         
 -12  10   2        215.38        226.09        31.72 o                         
 -11  10   2        177.80        135.57        15.33 o                         
 -10  10   2          0.36         29.85         7.04 o                         
  -9  10   2        334.41        320.00        29.56 o                         
  -8  10   2       3551.13       3568.00        54.96 o                         
  -7  10   2       1737.67       1669.94        47.90 o                         
  -6  10   2        920.05        862.36        35.42 o                         
  -5  10   2        105.09         99.82        10.31 o                         
  -4  10   2        104.03         94.17         7.96 o                         
  -3  10   2       3269.11       3184.19        39.52 o                         
  -2  10   2       1017.35        969.85        21.88 o                         
  -1  10   2         27.53         24.58         5.97 o                         
   0  10   2         20.75         33.58         6.21 o                         
   1  10   2         98.37         88.56         7.02 o                         
   2  10   2       3131.19       3112.97        48.59 o                         
   3  10   2       3535.67       3266.83        51.23 o                         
   4  10   2         81.19         64.83         8.02 o                         
   5  10   2          1.03          9.33         5.07 o                         
   6  10   2         57.42         82.71         9.43 o                         
   7  10   2        662.45        588.52        50.07 o                         
   8  10   2        570.32        489.30        31.21 o                         
   9  10   2        465.25        463.05        42.03 o                         
  10  10   2       2834.71       2942.47        98.02 o                         
  11  10   2         67.58         45.43         9.80 o                         
  12  10   2       1579.63       1581.38        95.57 o                         
  13  10   2        341.53        281.99        60.17 o                         
  14  10   2         16.38         63.47        14.68 o                         
  15  10   2        276.18        190.91        32.16 o                         
 -16  11   2         22.57         21.22         6.63 o                         
 -15  11   2        247.29        205.60        26.37 o                         
 -14  11   2         19.86          9.08         9.04 o                         
 -13  11   2        556.46        512.02        61.28 o                         
 -12  11   2        300.75        246.36        34.25 o                         
 -11  11   2        666.54        776.50        77.19 o                         
 -10  11   2        579.86        505.14        44.46 o                         
  -9  11   2         67.51         59.48         8.07 o                         
  -8  11   2          8.49         16.45         6.54 o                         
  -7  11   2        525.83        485.65        29.58 o                         
  -6  11   2        758.10        685.09        38.50 o                         
  -5  11   2        540.09        510.75        31.76 o                         
  -4  11   2        252.41        266.45        16.45 o                         
  -3  11   2         20.27         25.60         6.59 o                         
  -2  11   2        135.96        139.66         8.57 o                         
  -1  11   2        107.97        125.37         8.81 o                         
   0  11   2       3667.10       3656.04        52.90 o                         
   1  11   2        545.18        572.72        26.43 o                         
   2  11   2        705.09        686.13        30.84 o                         
   3  11   2        714.76        698.23        37.91 o                         
   4  11   2        356.48        353.16        24.54 o                         
   5  11   2       1045.35       1037.98        53.40 o                         
   6  11   2       3770.67       3849.30        65.92 o                         
   7  11   2        294.51        288.81        22.90 o                         
   8  11   2       1959.03       1841.21       121.66 o                         
   9  11   2         64.08         75.08         9.64 o                         
  10  11   2        702.52        687.50        63.21 o                         
  11  11   2          0.37         29.85        12.23 o                         
  12  11   2         15.55         29.47        10.10 o                         
  13  11   2        541.11        414.21        62.74 o                         
  14  11   2          0.89         35.71        14.42 o                         
  15  11   2        110.41         83.14        27.07 o                         
 -15  12   2          8.01         44.26        10.45 o                         
 -14  12   2        117.61         75.18        12.79 o                         
 -13  12   2         77.11         86.27        29.38 o                         
 -12  12   2         59.76         73.29        14.78 o                         
 -11  12   2         34.42         57.61        12.87 o                         
 -10  12   2          0.05         11.84        12.46 o                         
  -9  12   2        954.66        899.54        54.80 o                         
  -8  12   2         17.92         34.04         5.81 o                         
  -7  12   2          8.58         15.69         8.24 o                         
  -6  12   2         43.34         40.68        10.11 o                         
  -5  12   2         27.08          9.58         4.78 o                         
  -4  12   2         35.96         42.52         5.86 o                         
  -3  12   2         30.91         25.29         8.16 o                         
  -2  12   2         74.31        131.13        19.51 o                         
  -1  12   2         18.65         22.15         6.45 o                         
   0  12   2          4.58         34.05         5.24 o                         
   1  12   2        202.79        192.62        13.36 o                         
   2  12   2       1297.38       1236.93        69.93 o                         
   3  12   2        231.26        235.99        15.97 o                         
   4  12   2       1740.15       1631.70        60.96 o                         
   5  12   2        102.16         88.59        10.99 o                         
   6  12   2       5032.53       5159.02        83.51 o                         
   7  12   2        698.05        638.71        46.64 o                         
   8  12   2        927.74        804.90        68.84 o                         
   9  12   2        116.50        110.97        22.77 o                         
  10  12   2        629.52        422.49        63.44 o                         
  11  12   2        102.53         50.57        14.77 o                         
  12  12   2        108.36         92.09        15.73 o                         
  13  12   2         15.96         40.54        35.62 o                         
  14  12   2        208.04        145.16        22.70 o                         
 -14  13   2        315.63        205.45        26.17 o                         
 -13  13   2         31.07         26.38         8.12 o                         
 -12  13   2          8.36         28.71         9.28 o                         
 -11  13   2          1.72         24.39        17.80 o                         
 -10  13   2        759.40        729.26        69.21 o                         
  -9  13   2        316.08        265.17        28.82 o                         
  -8  13   2          3.47         15.78         7.07 o                         
  -7  13   2        195.24        172.66        16.00 o                         
  -6  13   2         41.95         34.30        10.62 o                         
  -5  13   2         22.87         21.17         5.97 o                         
  -4  13   2         99.40        115.91        11.30 o                         
  -3  13   2        125.33         85.96        12.83 o                         
  -2  13   2        202.90        152.76        16.24 o                         
  -1  13   2        894.09        870.29        52.63 o                         
   0  13   2          2.58         12.93         5.46 o                         
   1  13   2         64.72         90.11        11.01 o                         
   2  13   2        707.31        657.74        42.86 o                         
   3  13   2         17.29         15.14         6.30 o                         
   4  13   2       2508.14       2445.62        86.50 o                         
   5  13   2          3.06         15.25        10.58 o                         
   6  13   2       1175.57       1177.49        84.15 o                         
   7  13   2         69.74         65.64        14.07 o                         
   8  13   2        647.94        708.12        75.88 o                         
   9  13   2        977.86        880.21        71.75 o                         
  10  13   2        139.55         94.13        19.88 o                         
  11  13   2        688.75        626.53        58.71 o                         
  12  13   2          0.15         19.27        13.24 o                         
  13  13   2         51.58         34.52        12.28 o                         
 -13  14   2         10.18         23.51         9.57 o                         
 -12  14   2        260.86        304.11        23.82 o                         
 -11  14   2        123.42         86.69        18.20 o                         
 -10  14   2          4.49         15.40         6.83 o                         
  -9  14   2        588.15        516.48        47.92 o                         
  -8  14   2        619.60        633.95        60.62 o                         
  -7  14   2        584.85        593.60        56.47 o                         
  -6  14   2          4.21         10.94         9.54 o                         
  -5  14   2        185.14        162.83        17.46 o                         
  -4  14   2        143.38        160.22        15.02 o                         
  -3  14   2        377.14        330.51        34.80 o                         
  -2  14   2        648.57        496.86        47.56 o                         
  -1  14   2        946.48        976.51        61.43 o                         
   0  14   2         44.40         57.21        11.71 o                         
   1  14   2       1599.65       1462.84        90.35 o                         
   2  14   2       1080.82       1001.90        59.01 o                         
   3  14   2        198.91        195.80        21.65 o                         
   4  14   2         19.43         25.58         7.15 o                         
   5  14   2        113.71        125.31        22.68 o                         
   6  14   2        187.16        210.53        22.82 o                         
   7  14   2          4.74         19.45         6.58 o                         
   8  14   2         60.28         53.70        10.34 o                         
   9  14   2        439.02        341.44        31.16 o                         
  10  14   2        992.18        762.15        91.74 o                         
  11  14   2        139.85        154.65        32.28 o                         
 -11  15   2         87.82         72.45        11.24 o                         
 -10  15   2         57.63         49.92        11.06 o                         
  -9  15   2        650.73        573.70        68.47 o                         
  -8  15   2         22.63         25.61         9.29 o                         
  -7  15   2          0.11         20.36         8.83 o                         
  -6  15   2        477.68        506.28        46.59 o                         
  -5  15   2       1020.14        904.51        71.85 o                         
  -4  15   2        488.51        523.18        62.60 o                         
  -3  15   2         72.38         78.48        21.57 o                         
  -2  15   2         20.59         43.97        22.23 o                         
  -1  15   2        300.05        309.45        31.49 o                         
   0  15   2        786.25        754.27        75.57 o                         
   1  15   2         22.69         25.06        11.56 o                         
   2  15   2       1194.91       1158.07        81.51 o                         
   3  15   2       2120.71       2211.30        88.72 o                         
   4  15   2          8.55         15.80         5.26 o                         
   5  15   2        392.21        367.63        46.90 o                         
   6  15   2         20.92         33.36         9.49 o                         
   7  15   2         24.75         29.85        28.46 o                         
   8  15   2         90.52         63.19        14.25 o                         
   9  15   2          5.01         21.03        10.73 o                         
  10  15   2          6.02         23.19         8.96 o                         
  -9  16   2         20.80         39.15         7.94 o                         
  -8  16   2        205.12        171.42        28.66 o                         
  -7  16   2        905.51        955.85        85.53 o                         
  -6  16   2        645.73        640.39        41.30 o                         
  -5  16   2          0.53         21.47        14.84 o                         
  -4  16   2        993.05        968.67        74.58 o                         
  -3  16   2        588.05        605.00        60.19 o                         
  -2  16   2         53.58         53.35        12.56 o                         
  -1  16   2        137.93        122.67        16.99 o                         
   0  16   2        815.44        744.44        73.48 o                         
   1  16   2        585.62        556.30        58.60 o                         
   2  16   2        431.86        443.01        32.21 o                         
   3  16   2          1.76         19.93        13.40 o                         
   4  16   2        182.80        173.53        17.90 o                         
   5  16   2         34.48         56.74        18.66 o                         
   6  16   2        644.98        594.95        62.86 o                         
   7  16   2          5.74         56.30        17.72 o                         
   8  16   2        224.85        166.88        22.96 o                         
  -7  17   2         47.27         32.89        10.19 o                         
  -6  17   2        402.57        352.76        24.68 o                         
  -5  17   2       1112.41       1097.75        93.60 o                         
  -4  17   2        322.71        276.93        28.72 o                         
  -3  17   2        325.72        290.44        24.57 o                         
  -2  17   2        863.22        762.63        51.48 o                         
  -1  17   2        408.81        353.38        25.48 o                         
   0  17   2          3.27         26.16         9.35 o                         
   1  17   2        391.68        382.54        24.85 o                         
   2  17   2        961.00        864.53        81.67 o                         
   3  17   2         64.83        111.94        17.63 o                         
   4  17   2        377.54        359.31        40.08 o                         
   5  17   2        702.98        671.64        53.17 o                         
  -1  18   2        837.53        929.72        82.23 o                         
 -20   1   3         78.39         93.20        52.27 o                         
 -19   1   3        343.79        250.01        51.80 o                         
 -18   1   3        731.05        641.49       120.61 o                         
 -17   1   3          3.54         26.72        28.53 o                         
 -16   1   3        225.27        236.27        47.21 o                         
 -15   1   3          0.97         -1.85        11.14 o                         
 -14   1   3       1367.17       1384.13        70.66 o                         
 -13   1   3        412.31        392.47        46.52 o                         
 -12   1   3       1324.33       1405.94        85.83 o                         
 -11   1   3       4667.95       4723.64        67.88 o                         
 -10   1   3        784.56        713.44        47.22 o                         
  -9   1   3       2901.15       2960.41        42.80 o                         
  -8   1   3        771.71        805.23        32.67 o                         
  -7   1   3        125.91        105.73        14.63 o                         
  -6   1   3        373.34        344.05        38.73 o                         
  -5   1   3       3731.91       3402.68        48.18 o                         
  -4   1   3        693.13        632.69        39.90 o                         
  -3   1   3       1150.57       1188.16        35.60 o                         
  -2   1   3      64436.16      60464.14       386.41 o                         
  -1   1   3      11274.64      10736.85       157.48 o                         
   0   1   3       2544.61       2399.59        29.75 o                         
   1   1   3          2.86         54.57        10.38 o                         
   2   1   3       3662.87       3482.62        32.81 o                         
   3   1   3       1900.09       1734.11        26.01 o                         
   4   1   3         32.85         30.37         8.94 o                         
   5   1   3        330.30        310.89        19.79 o                         
   6   1   3       1653.15       1643.37        30.27 o                         
   7   1   3         14.20         18.34         7.15 o                         
   8   1   3      10550.26      10827.67        95.78 o                         
   9   1   3       3406.89       3312.80        43.00 o                         
  10   1   3       2308.40       2279.95        49.30 o                         
  11   1   3       2914.05       2872.52        49.40 o                         
  12   1   3        244.17        224.70        35.12 o                         
  13   1   3        183.16        113.91        43.85 o                         
  14   1   3         48.62         53.85        23.52 o                         
  15   1   3        570.01        503.08        68.56 o                         
  16   1   3         99.32         92.82        21.55 o                         
  17   1   3         62.55         52.13        16.89 o                         
  18   1   3        172.59        117.88        23.53 o                         
 -20   2   3        332.20        308.18        33.82 o                         
 -19   2   3       2628.74       3121.78        94.04 o                         
 -18   2   3          0.31         27.39        17.00 o                         
 -17   2   3         87.17         47.62        25.00 o                         
 -16   2   3        527.28        533.90        63.59 o                         
 -15   2   3        660.22        669.52        77.82 o                         
 -14   2   3       1388.00       1298.12        71.85 o                         
 -13   2   3       3583.50       3581.42        68.71 o                         
 -12   2   3        473.90        538.30        49.60 o                         
 -11   2   3        567.00        615.31        74.46 o                         
 -10   2   3         74.39         34.49         9.73 o                         
  -9   2   3         29.01         -3.62         8.80 o                         
  -8   2   3        719.05        788.03        79.09 o                         
  -7   2   3       5847.08       5800.75        80.99 o                         
  -6   2   3        361.22        287.98        36.91 o                         
  -5   2   3        515.95        572.55        27.74 o                         
  -4   2   3      23476.25      23461.92       155.38 o                         
  -3   2   3      45180.77      44070.60       513.23 o                         
  -2   2   3       1558.56       1524.04        53.97 o                         
  -1   2   3       5869.23       6280.74        67.52 o                         
   0   2   3       7126.42       6763.04        60.60 o                         
   1   2   3       1317.60       1333.59        21.86 o                         
   2   2   3          0.57         13.09        10.62 o                         
   3   2   3       4091.71       3880.82        38.27 o                         
   4   2   3        404.55        344.21        14.73 o                         
   5   2   3       2366.07       2107.51        32.42 o                         
   6   2   3        268.23        364.54        19.97 o                         
   7   2   3       1284.25       1152.34        27.15 o                         
   8   2   3          0.52         16.47         5.95 o                         
   9   2   3       1639.22       1647.87        34.77 o                         
  10   2   3       4733.77       4646.73        54.04 o                         
  11   2   3        106.05        113.52        11.46 o                         
  12   2   3       4282.26       4280.47       116.10 o                         
  13   2   3        452.87        395.69        64.34 o                         
  14   2   3       2839.88       3008.29       131.13 o                         
  15   2   3         25.86         35.86        13.46 o                         
  16   2   3       1425.53       1502.68        93.59 o                         
  17   2   3        598.27        497.14        92.03 o                         
  18   2   3         14.92         46.69        15.01 o                         
 -20   3   3        282.37        221.83        46.58 o                         
 -19   3   3         41.86         25.24        20.00 o                         
 -18   3   3         67.20         72.34        26.70 o                         
 -17   3   3        294.21        285.72        47.62 o                         
 -16   3   3       2747.38       2943.75       136.93 o                         
 -15   3   3        593.54        564.74        72.26 o                         
 -14   3   3        860.70        691.78        75.68 o                         
 -13   3   3        159.83        178.16        16.82 o                         
 -12   3   3       1205.84       1115.70        31.29 o                         
 -11   3   3        107.62        102.48        10.67 o                         
 -10   3   3        363.85        389.48        25.11 o                         
  -9   3   3        715.08        719.41        31.09 o                         
  -8   3   3       1729.50       1663.39        26.35 o                         
  -7   3   3       1262.64       1286.79        28.29 o                         
  -6   3   3          7.58          6.72         3.50 o                         
  -5   3   3        955.35        782.36        27.01 o                         
  -4   3   3       6327.54       6005.41        57.13 o                         
  -3   3   3     124255.17     122497.38      1497.86 o                         
  -2   3   3       3525.60       3120.48        31.78 o                         
  -1   3   3       8626.85       8176.41       116.68 o                         
   0   3   3       2805.00       2625.84        36.43 o                         
   1   3   3       3686.68       3559.91        31.74 o                         
   2   3   3      39577.33      39330.04       182.58 o                         
   3   3   3       6154.85       5990.52        76.62 o                         
   4   3   3       1366.86       1472.42        25.00 o                         
   5   3   3      12048.02      12237.09       120.16 o                         
   6   3   3       4817.74       4964.11        50.62 o                         
   7   3   3       4786.87       4933.31        60.70 o                         
   8   3   3        124.73        104.55         9.50 o                         
   9   3   3          6.03         15.52         8.03 o                         
  10   3   3       1060.77       1123.62        78.36 o                         
  11   3   3       1447.05       1396.50        51.85 o                         
  12   3   3        849.98        786.24       102.28 o                         
  13   3   3       1435.08       1584.57       109.09 o                         
  14   3   3         45.09         19.92        16.83 o                         
  15   3   3         71.80         27.84        50.76 o                         
  16   3   3        428.91        374.20        59.18 o                         
  17   3   3        115.85         98.91        20.67 o                         
  18   3   3        204.22        170.92        28.51 o                         
 -20   4   3        107.54        117.94        17.16 o                         
 -19   4   3          7.98         44.03        11.59 o                         
 -18   4   3        955.83        814.50       118.62 o                         
 -17   4   3        574.16        499.07        89.91 o                         
 -16   4   3        481.08        411.08        71.27 o                         
 -15   4   3       1544.30       1549.48       143.58 o                         
 -14   4   3       1717.23       1774.70        59.28 o                         
 -13   4   3         12.95         16.13         6.84 o                         
 -12   4   3        151.52        163.95        22.10 o                         
 -11   4   3        465.95        437.26        39.39 o                         
 -10   4   3        671.78        685.81        31.25 o                         
  -9   4   3        421.25        496.59        34.54 o                         
  -8   4   3        166.09        150.58        13.32 o                         
  -7   4   3        559.62        583.85        43.92 o                         
  -6   4   3       4752.65       4311.51        56.52 o                         
  -5   4   3       1067.96       1104.64        30.29 o                         
  -4   4   3       3156.96       3031.76        40.29 o                         
  -3   4   3      35179.04      35130.24       229.08 o                         
  -2   4   3      41903.35      42954.62       475.39 o                         
  -1   4   3        182.70        145.22        14.45 o                         
   0   4   3       5924.05       5769.04        55.77 o                         
   1   4   3        192.70        132.41         7.34 o                         
   2   4   3       1131.57        982.91        26.58 o                         
   3   4   3       1563.51       1730.79        54.38 o                         
   4   4   3      25263.04      26169.20       231.14 o                         
   5   4   3      23560.95      24297.72       192.06 o                         
   6   4   3       2535.74       2611.97        28.90 o                         
   7   4   3       1728.09       1670.96        39.90 o                         
   8   4   3       1713.60       1620.09        24.02 o                         
   9   4   3        517.80        469.93        21.03 o                         
  10   4   3        282.39        299.04        22.34 o                         
  11   4   3        580.59        545.16        48.21 o                         
  12   4   3         60.25        106.99        16.88 o                         
  13   4   3         12.91         32.70        14.41 o                         
  14   4   3        224.35        198.33        32.24 o                         
  15   4   3        150.23         93.32        16.75 o                         
  16   4   3          5.51         20.01        12.53 o                         
  17   4   3         11.50         48.15        17.97 o                         
  18   4   3        273.38        247.10        41.56 o                         
 -20   5   3          8.87         32.04        14.57 o                         
 -19   5   3       1011.48        974.00        83.09 o                         
 -18   5   3        905.00        873.26        67.00 o                         
 -17   5   3        715.88        680.41        81.62 o                         
 -16   5   3       2671.92       2989.18        85.72 o                         
 -15   5   3        896.28        928.63        95.56 o                         
 -14   5   3        332.53        262.55        24.55 o                         
 -13   5   3       1225.17       1200.94        66.48 o                         
 -12   5   3        419.53        363.84        27.25 o                         
 -11   5   3          3.89         21.06         5.69 o                         
 -10   5   3       2883.09       2664.85        49.80 o                         
  -9   5   3       2537.76       2490.79        43.51 o                         
  -8   5   3       1066.52        943.42        23.73 o                         
  -7   5   3         34.40         61.26         9.32 o                         
  -6   5   3        628.15        671.13        25.75 o                         
  -5   5   3       8464.66       8207.01        83.88 o                         
  -4   5   3       7447.55       7163.94        78.03 o                         
  -3   5   3       2128.94       2217.88        32.76 o                         
  -2   5   3      11381.51      10939.45        73.81 o                         
  -1   5   3       9149.05       9028.81        77.12 o                         
   0   5   3       3318.28       2905.29        42.09 o                         
   1   5   3       3613.06       3408.48        33.60 o                         
   2   5   3      11103.58      10870.60        86.74 o                         
   3   5   3        362.54        340.07        16.30 o                         
   4   5   3       1658.87       1636.59        22.41 o                         
   5   5   3       1092.06       1163.76        31.89 o                         
   6   5   3       9801.04       9421.76       114.58 o                         
   7   5   3       1908.74       1661.76        34.79 o                         
   8   5   3       4984.39       4999.13        47.99 o                         
   9   5   3       7517.02       7965.48        74.82 o                         
  10   5   3         12.87         29.28         7.51 o                         
  11   5   3        255.32        273.76        22.27 o                         
  12   5   3        987.95        851.72        49.36 o                         
  13   5   3        385.20        304.37        32.45 o                         
  14   5   3       2841.66       2724.37        99.15 o                         
  15   5   3       1933.72       1898.00        87.63 o                         
  16   5   3        124.34         93.98        20.28 o                         
  17   5   3        817.31        932.67       239.19 o                         
  18   5   3        433.83        336.78        55.83 o                         
 -19   6   3         72.58         55.64        11.56 o                         
 -18   6   3        902.60        714.81        78.08 o                         
 -17   6   3       1866.53       1985.03        85.31 o                         
 -16   6   3         21.07         35.15        17.20 o                         
 -15   6   3        491.25        495.35        59.16 o                         
 -14   6   3        650.56        610.57        50.97 o                         
 -13   6   3        168.62        133.59        22.77 o                         
 -12   6   3        504.42        518.68        33.30 o                         
 -11   6   3       4588.98       4689.35        70.44 o                         
 -10   6   3        979.04       1020.06        46.35 o                         
  -9   6   3         27.33         29.08        11.81 o                         
  -8   6   3       6632.94       6634.03        61.25 o                         
  -7   6   3       5233.43       5229.20        62.48 o                         
  -6   6   3       3338.89       3157.27        36.57 o                         
  -5   6   3        488.14        496.67        18.89 o                         
  -4   6   3       2716.57       2577.23        30.25 o                         
  -3   6   3       7422.07       6901.08        73.37 o                         
  -2   6   3      16918.30      17530.79       103.49 o                         
  -1   6   3       2888.00       2979.32        32.71 o                         
   0   6   3      11252.14      11020.11        96.97 o                         
   1   6   3       6567.76       6623.09        61.30 o                         
   2   6   3         37.32         60.48         7.70 o                         
   3   6   3       2525.03       2387.70        30.67 o                         
   4   6   3        301.07        308.51        15.87 o                         
   5   6   3         31.97         19.52         4.79 o                         
   6   6   3       1623.55       1596.96        29.37 o                         
   7   6   3       9280.00       9590.00        93.64 o                         
   8   6   3       9469.74      10134.65       100.42 o                         
   9   6   3        218.92        253.54        19.65 o                         
  10   6   3       7040.81       7340.95        81.40 o                         
  11   6   3       2810.82       2818.24        73.57 o                         
  12   6   3         72.49         76.94        13.24 o                         
  13   6   3         41.15         32.35        24.24 o                         
  14   6   3         34.83         30.59        21.36 o                         
  15   6   3       1443.02       1452.25        59.86 o                         
  16   6   3       4018.68       4620.59       113.64 o                         
  17   6   3         85.68        109.47        19.42 o                         
 -19   7   3        728.51        470.70        83.65 o                         
 -18   7   3        160.59        127.45        17.84 o                         
 -17   7   3         83.60         75.61        12.80 o                         
 -16   7   3         40.98         33.98        23.36 o                         
 -15   7   3          5.20         28.09        10.28 o                         
 -14   7   3         41.76         65.55        18.04 o                         
 -13   7   3          5.22         18.16         7.21 o                         
 -12   7   3       8100.07       8865.03       130.14 o                         
 -11   7   3       1678.98       1625.69        73.57 o                         
 -10   7   3       2256.86       2250.16        52.17 o                         
  -9   7   3      21017.21      22491.32       235.49 o                         
  -8   7   3       2962.24       3009.84        40.65 o                         
  -7   7   3        217.08        214.73        16.90 o                         
  -6   7   3       4179.24       4157.88        46.14 o                         
  -5   7   3      14788.34      14614.33        96.30 o                         
  -4   7   3      12172.44      12595.53        96.64 o                         
  -3   7   3       7607.42       7259.44        78.42 o                         
  -2   7   3       4915.48       4815.06        47.18 o                         
  -1   7   3      21212.72      21863.45       135.41 o                         
   0   7   3      10668.47      10284.39        90.60 o                         
   1   7   3         95.64         96.85        10.52 o                         
   2   7   3       2737.72       2400.50        26.08 o                         
   3   7   3        567.32        571.21        25.41 o                         
   4   7   3        595.05        635.89        25.38 o                         
   5   7   3        655.06        573.39        22.98 o                         
   6   7   3        991.95        928.80        30.45 o                         
   7   7   3         91.24        123.13        15.01 o                         
   8   7   3       1804.03       1709.76        35.01 o                         
   9   7   3       8911.66       9402.46        99.91 o                         
  10   7   3       4241.61       4344.83        85.73 o                         
  11   7   3          1.15         17.02        18.09 o                         
  12   7   3        350.72        360.17        41.45 o                         
  13   7   3       2575.64       2885.79       113.80 o                         
  14   7   3       1730.31       1700.22        88.68 o                         
  15   7   3         69.92         53.56        19.27 o                         
  16   7   3       1465.76       1392.17       160.26 o                         
  17   7   3       1575.52       1678.41       140.02 o                         
 -18   8   3        556.28        419.76        57.31 o                         
 -17   8   3        100.57         84.89        15.27 o                         
 -16   8   3          0.45         25.10        10.96 o                         
 -15   8   3        128.55        106.19        15.23 o                         
 -14   8   3        921.82        898.16        96.10 o                         
 -13   8   3       1235.15       1261.71        52.79 o                         
 -12   8   3        168.78        138.60        14.62 o                         
 -11   8   3       1152.10       1206.12        64.59 o                         
 -10   8   3       7768.92       8054.91       128.66 o                         
  -9   8   3        604.83        596.74        41.18 o                         
  -8   8   3      13636.20      14221.08       125.34 o                         
  -7   8   3      29016.74      31157.74       387.48 o                         
  -6   8   3       5055.10       4782.32        48.18 o                         
  -5   8   3         51.35         24.12        10.64 o                         
  -4   8   3       1663.17       1496.15        24.15 o                         
  -3   8   3       7365.71       6751.37        76.84 o                         
  -2   8   3       6504.09       6394.31        61.89 o                         
  -1   8   3       6783.49       7467.01        75.15 o                         
   0   8   3       5490.24       5370.01        62.49 o                         
   1   8   3      12046.53      12489.76       114.19 o                         
   2   8   3         45.60         61.00         7.83 o                         
   3   8   3       1856.55       1699.70        33.97 o                         
   4   8   3        703.38        665.82        31.78 o                         
   5   8   3       1152.20       1151.55        28.74 o                         
   6   8   3        194.47        181.61        12.31 o                         
   7   8   3       1135.32       1228.96        32.46 o                         
   8   8   3       1577.82       1592.54        45.32 o                         
   9   8   3       1728.07       1749.09        47.29 o                         
  10   8   3          4.67          5.08         6.78 o                         
  11   8   3       7139.73       7702.74       161.28 o                         
  12   8   3       6641.14       7231.68       246.47 o                         
  13   8   3        253.78        162.89        25.79 o                         
  14   8   3       3253.72       3808.67       105.58 o                         
  15   8   3       2665.88       2956.45       110.55 o                         
  16   8   3        658.95        657.58        61.36 o                         
 -18   9   3         34.14         26.32         9.65 o                         
 -17   9   3         74.61         64.68        14.96 o                         
 -16   9   3        226.28        219.35        31.58 o                         
 -15   9   3        518.52        452.71        60.24 o                         
 -14   9   3         52.37         45.10        13.54 o                         
 -13   9   3       1924.24       2013.28        76.21 o                         
 -12   9   3       2935.88       3194.09        90.35 o                         
 -11   9   3       5681.47       6110.13       104.28 o                         
 -10   9   3         29.12         32.11         8.33 o                         
  -9   9   3        580.97        571.19        39.66 o                         
  -8   9   3       4722.73       4999.60        73.28 o                         
  -7   9   3       2255.45       2086.27        38.18 o                         
  -6   9   3       4999.12       5155.12        60.13 o                         
  -5   9   3      24918.56      26850.60       258.43 o                         
  -4   9   3       1469.02       1295.37        28.91 o                         
  -3   9   3       1251.98       1095.48        23.58 o                         
  -2   9   3        740.14        739.76        24.24 o                         
  -1   9   3       1335.80       1207.71        28.29 o                         
   0   9   3        649.45        656.18        27.50 o                         
   1   9   3       1097.20       1131.22        35.91 o                         
   2   9   3       6192.11       6103.92        67.55 o                         
   3   9   3       2802.19       3020.94        34.36 o                         
   4   9   3        516.70        579.04        29.85 o                         
   5   9   3       3236.46       3170.12        44.90 o                         
   6   9   3        931.06       1044.65        44.73 o                         
   7   9   3        191.52        183.90        16.77 o                         
   8   9   3         12.16         17.29         5.77 o                         
   9   9   3       2566.14       2640.39        88.97 o                         
  10   9   3       4487.92       4837.05       104.07 o                         
  11   9   3       1696.29       1693.27        71.00 o                         
  12   9   3       1013.33       1067.30        86.33 o                         
  13   9   3       5432.87       6523.29       172.01 o                         
  14   9   3        633.14        518.41        59.03 o                         
  15   9   3       1167.53        859.48       142.85 o                         
  16   9   3       1969.71       2074.81       193.67 o                         
 -17  10   3       1258.10       1480.98        96.18 o                         
 -16  10   3        214.93        176.98        24.65 o                         
 -15  10   3       1018.25        984.43        94.72 o                         
 -14  10   3       3048.90       3499.96       104.04 o                         
 -13  10   3       1298.92       1320.03       100.89 o                         
 -12  10   3        494.60        478.62        49.81 o                         
 -11  10   3       2978.06       3029.39        89.21 o                         
 -10  10   3       1051.04       1010.15        54.76 o                         
  -9  10   3       3024.36       3031.52        61.67 o                         
  -8  10   3        730.92        750.43        49.57 o                         
  -7  10   3       2283.78       2333.89        52.20 o                         
  -6  10   3       5934.96       6090.16        68.50 o                         
  -5  10   3        142.68        122.86         9.79 o                         
  -4  10   3       7677.55       7847.87        80.90 o                         
  -3  10   3      13713.00      14206.08       110.59 o                         
  -2  10   3         94.44        132.24         7.50 o                         
  -1  10   3       3069.24       2963.63        48.48 o                         
   0  10   3       2649.39       2663.86        37.70 o                         
   1  10   3       7766.90       7806.56        79.19 o                         
   2  10   3       2563.00       2424.72        42.20 o                         
   3  10   3       1521.32       1513.81        42.41 o                         
   4  10   3      17411.95      18250.61      1453.99 o                         
   5  10   3       6030.27       6017.55        84.19 o                         
   6  10   3        520.61        567.44        29.02 o                         
   7  10   3       4119.32       4223.37        88.68 o                         
   8  10   3       3197.96       3244.28        88.80 o                         
   9  10   3        688.14        742.36        61.01 o                         
  10  10   3        146.96        147.92        20.07 o                         
  11  10   3       2639.51       2817.28        83.35 o                         
  12  10   3       1643.95       1800.41        93.19 o                         
  13  10   3        471.21        456.76        36.40 o                         
  14  10   3       1158.19        904.71       111.62 o                         
  15  10   3        984.29        754.55       103.08 o                         
 -16  11   3       4382.69       5540.41       106.03 o                         
 -15  11   3       4413.53       5179.62       190.85 o                         
 -14  11   3         51.98         31.29        11.22 o                         
 -13  11   3       4304.25       5013.01       178.30 o                         
 -12  11   3       1915.61       2045.20        88.51 o                         
 -11  11   3          1.48         26.48         5.75 o                         
 -10  11   3         65.67         98.60        14.01 o                         
  -9  11   3        608.28        643.46        44.79 o                         
  -8  11   3       1290.92       1238.52        56.82 o                         
  -7  11   3       1023.37       1107.84        56.93 o                         
  -6  11   3        318.41        380.99        30.94 o                         
  -5  11   3       4214.92       4184.97        61.40 o                         
  -4  11   3       2553.37       2630.67        42.70 o                         
  -3  11   3        375.05        353.87        18.15 o                         
  -2  11   3       6465.43       6584.12        71.70 o                         
  -1  11   3       3804.61       3766.93        48.31 o                         
   0  11   3          1.22         23.49         7.89 o                         
   1  11   3       2063.40       2036.19        54.76 o                         
   2  11   3      10189.00      10504.98       115.15 o                         
   4  11   3       3782.90       3890.04        58.49 o                         
   5  11   3       7122.60       7359.32        87.77 o                         
   6  11   3       9466.99      10233.49       156.79 o                         
   7  11   3       5599.75       5775.59       108.08 o                         
   8  11   3        142.61        138.84        21.04 o                         
   9  11   3       2713.10       2789.60       131.90 o                         
  10  11   3       1196.32       1077.69       107.47 o                         
  11  11   3          0.42         19.79        15.96 o                         
  12  11   3        167.89        139.35        24.88 o                         
  13  11   3        506.84        461.97        84.28 o                         
  14  11   3         33.68         23.06        14.18 o                         
 -15  12   3       1034.72        754.18        93.58 o                         
 -14  12   3       4567.10       5264.38       100.39 o                         
 -13  12   3       2840.68       3229.85        76.56 o                         
 -12  12   3         89.18        105.93        16.27 o                         
 -11  12   3       1964.74       2210.90        88.88 o                         
 -10  12   3       2734.01       3104.37        76.93 o                         
  -9  12   3        802.39        726.86        48.48 o                         
  -8  12   3        283.89        299.71        25.87 o                         
  -7  12   3          6.60         27.10         6.86 o                         
  -6  12   3       1381.32       1428.97        54.97 o                         
  -5  12   3         82.08         97.69         9.48 o                         
  -4  12   3       2727.63       2834.99        45.80 o                         
  -3  12   3       4419.65       4594.81        60.70 o                         
  -2  12   3        500.29        486.17        29.65 o                         
  -1  12   3       1378.03       1369.47        52.30 o                         
   0  12   3       4373.73       4570.61        65.73 o                         
   1  12   3       3165.68       3227.97        49.69 o                         
   2  12   3        259.01        278.54        27.64 o                         
   3  12   3       4972.31       5451.97       118.60 o                         
   4  12   3       6017.84       6477.61       103.88 o                         
   5  12   3       4911.07       5270.33        79.17 o                         
   6  12   3         17.66          9.80         6.37 o                         
   7  12   3       4551.85       4797.19        93.07 o                         
   8  12   3       2220.19       2437.82       135.19 o                         
   9  12   3         39.02         25.70        18.05 o                         
  10  12   3        281.42        294.00        41.79 o                         
  11  12   3        569.38        502.25        43.69 o                         
  12  12   3        245.29        210.58        30.13 o                         
  13  12   3         14.67         33.68        13.60 o                         
 -14  13   3        223.62        198.85        25.27 o                         
 -13  13   3        282.43        330.76        30.90 o                         
 -12  13   3       1845.41       1911.77        90.94 o                         
 -11  13   3        554.70        518.76        52.98 o                         
 -10  13   3         22.36         40.20        13.45 o                         
  -9  13   3       4133.53       4655.40       137.27 o                         
  -8  13   3       3649.22       3709.06        79.43 o                         
  -7  13   3        126.89        129.77        13.25 o                         
  -6  13   3       1537.56       1615.14        69.88 o                         
  -5  13   3       1442.39       1286.42        60.10 o                         
  -4  13   3        190.91        192.62        16.61 o                         
  -3  13   3          1.58          9.18         9.59 o                         
  -2  13   3       3980.08       4055.00        79.86 o                         
  -1  13   3       6314.25       6763.21       108.96 o                         
   0  13   3        646.05        673.95        49.31 o                         
   1  13   3       3658.32       3720.22        93.19 o                         
   2  13   3       6477.77       7052.28       187.63 o                         
   3  13   3       4387.71       4391.87        92.26 o                         
   4  13   3       1017.14        979.98        82.69 o                         
   5  13   3       3017.69       3212.96       114.31 o                         
   6  13   3       6160.18       6794.75       155.05 o                         
   7  13   3        615.77        530.10        44.99 o                         
   8  13   3          4.87         16.62        10.74 o                         
   9  13   3       1260.69       1301.42        81.55 o                         
  10  13   3       1153.13       1007.77       103.62 o                         
  11  13   3         41.88         39.95        12.70 o                         
  12  13   3        243.21        167.34        25.22 o                         
 -13  14   3        880.49        799.52        64.61 o                         
 -12  14   3        110.53         69.56        11.17 o                         
 -11  14   3       2048.97       1997.58       167.77 o                         
 -10  14   3       5655.23       6627.34       126.86 o                         
  -9  14   3        413.81        358.64        43.34 o                         
  -8  14   3       3920.21       4267.48       106.09 o                         
  -7  14   3       3572.21       3706.38        81.92 o                         
  -6  14   3        929.60        845.30        85.54 o                         
  -5  14   3         25.66         39.01         6.07 o                         
  -4  14   3        124.33        102.44        16.13 o                         
  -3  14   3       1766.61       1813.13        63.14 o                         
  -2  14   3       1752.20       1862.01        68.71 o                         
  -1  14   3          1.13         12.04         5.64 o                         
   0  14   3       4549.80       4839.48       107.63 o                         
   1  14   3       6108.05       6549.13       121.79 o                         
   2  14   3        100.48        110.74        10.82 o                         
   3  14   3       1109.15       1009.10        79.93 o                         
   4  14   3       1763.67       1707.20        73.78 o                         
   5  14   3        255.28        265.99        29.64 o                         
   6  14   3         23.81         24.34         8.79 o                         
   7  14   3        336.45        291.43        38.14 o                         
   8  14   3       2804.84       2793.40        78.79 o                         
   9  14   3        374.52        306.98        30.18 o                         
  10  14   3        329.69        229.72        21.49 o                         
  11  14   3        944.77        690.53        64.78 o                         
 -11  15   3       1419.21       1212.64       114.59 o                         
 -10  15   3        317.26        194.72        22.64 o                         
  -9  15   3       4881.20       5649.10       104.11 o                         
  -8  15   3       3074.67       3397.60       102.93 o                         
  -7  15   3         84.88         79.39        14.24 o                         
  -6  15   3       1571.81       1649.56        69.92 o                         
  -5  15   3        377.33        378.72        32.52 o                         
  -4  15   3       1754.74       1689.26        76.88 o                         
  -3  15   3        191.26        140.60        17.72 o                         
  -2  15   3       2055.84       2047.54       126.80 o                         
  -1  15   3       5103.23       5278.10       136.67 o                         
   0  15   3       1063.70       1037.21        68.54 o                         
   1  15   3        499.57        490.70        66.60 o                         
   2  15   3       1051.09       1194.74        93.87 o                         
   3  15   3          7.49          9.85         7.50 o                         
   4  15   3        158.28        155.23        20.11 o                         
   5  15   3       1005.81       1006.04        89.95 o                         
   6  15   3       1983.91       2038.68       124.30 o                         
   7  15   3       1364.58       1323.44        84.66 o                         
   8  15   3        129.19         94.86        16.40 o                         
   9  15   3       1388.65       1458.67       109.81 o                         
  -9  16   3        211.51        193.10        24.88 o                         
  -8  16   3        192.16        153.26        24.83 o                         
  -7  16   3       3337.86       3775.33        78.57 o                         
  -6  16   3       3243.51       3502.66        70.90 o                         
  -5  16   3          5.79         32.21        15.93 o                         
  -4  16   3       1464.34       1449.61        49.99 o                         
  -3  16   3       1951.46       2153.33       107.94 o                         
  -2  16   3       1396.60       1390.45        67.09 o                         
  -1  16   3          1.83         24.20         7.85 o                         
   0  16   3       2065.85       2117.54        61.75 o                         
   1  16   3        536.20        538.86        40.80 o                         
   2  16   3        168.18        180.18        26.22 o                         
   3  16   3        601.51        504.97        40.40 o                         
   4  16   3        617.52        551.29        45.79 o                         
   5  16   3        316.48        274.81        24.64 o                         
   6  16   3         58.70         32.54        18.27 o                         
   7  16   3        724.37        620.02        80.20 o                         
  -7  17   3        561.02        571.68        42.96 o                         
  -6  17   3        142.88         84.50        10.90 o                         
  -5  17   3       3544.52       4093.78       128.11 o                         
  -4  17   3       2920.12       3188.23        78.27 o                         
  -3  17   3         38.83         32.66        11.88 o                         
  -2  17   3       2304.09       2523.63        56.98 o                         
  -1  17   3        153.70        139.94        19.75 o                         
   0  17   3          3.14         13.39         6.98 o                         
   1  17   3        186.29        151.52        24.96 o                         
   2  17   3        226.72        180.32        18.52 o                         
   3  17   3       1180.90       1233.45       118.84 o                         
   4  17   3        252.36        255.80        24.20 o                         
   5  17   3        492.88        392.63        39.07 o                         
 -20   0   4        377.56        381.42        94.34 o                         
 -19   0   4        134.92         34.93        27.87 o                         
 -18   0   4       2800.64       3504.39       173.32 o                         
 -17   0   4        901.70       1005.50       186.36 o                         
 -16   0   4          0.73         13.92        10.25 o                         
 -15   0   4       1720.53       1687.74       149.56 o                         
 -14   0   4       1180.48       1202.32       147.91 o                         
 -13   0   4       4654.56       5087.69       122.94 o                         
 -12   0   4       3110.67       3038.34        89.78 o                         
 -11   0   4       6962.07       7171.19       149.86 o                         
 -10   0   4      45351.71      46521.32      1110.13 o                         
  -9   0   4       7804.80       7535.71       227.26 o                         
  -8   0   4      13579.92      14039.85       248.21 o                         
  -7   0   4      33893.47      35010.02       612.41 o                         
  -6   0   4      12597.05      11704.23       168.24 o                         
  -5   0   4        839.44        889.52        51.96 o                         
  -4   0   4        770.35        916.32        72.41 o                         
  -3   0   4       8940.64       9512.93       125.95 o                         
  -2   0   4      47358.36      45697.71       841.20 o                         
  -1   0   4       7244.14       7007.75        88.87 o                         
   0   0   4         38.99        121.95        12.76 o                         
   1   0   4      26941.69      25416.47       136.33 o                         
   2   0   4        214.59        280.54        25.51 o                         
   3   0   4       1178.25        963.55        44.29 o                         
   4   0   4      21704.28      22930.95       155.65 o                         
   5   0   4       3603.97       3296.20        49.07 o                         
   6   0   4        751.04        753.22        30.33 o                         
   7   0   4       5628.08       5546.15        78.69 o                         
   8   0   4      46814.20      49176.30       841.60 o                         
   9   0   4       6077.43       6133.88       103.18 o                         
  10   0   4       4293.16       4596.41        84.14 o                         
  11   0   4      22635.50      16500.67      2345.84 o                         
  12   0   4       6015.35       7058.40       232.22 o                         
  13   0   4        605.15        475.44        98.31 o                         
  14   0   4       1604.28       1561.06       129.35 o                         
  15   0   4       3744.62       4329.64       201.36 o                         
  16   0   4       1272.83       1459.63        74.30 o                         
  17   0   4         99.75        140.04        35.03 o                         
  18   0   4       1234.90       1407.55       139.99 o                         
 -20   1   4        592.02        639.71        97.72 o                         
 -19   1   4       2067.07       2431.47       116.95 o                         
 -18   1   4         12.03         15.25         8.38 o                         
 -17   1   4        985.05       1017.42       121.99 o                         
 -16   1   4        355.79        365.84        65.61 o                         
 -15   1   4        103.61        123.39        31.32 o                         
 -14   1   4        278.51        237.84        26.13 o                         
 -13   1   4       1584.22       1607.05        74.95 o                         
 -12   1   4      11992.11      13258.88       176.86 o                         
 -11   1   4       5172.37       5353.26        69.26 o                         
 -10   1   4        366.40        393.11        30.05 o                         
  -9   1   4      36997.81      37883.10       378.65 o                         
  -8   1   4      38133.52      39660.35       435.33 o                         
  -7   1   4       1514.06       1492.96        35.37 o                         
  -6   1   4      14229.09      14029.75       259.62 o                         
  -5   1   4        866.53        817.76        35.01 o                         
  -4   1   4      17171.32      15506.06       199.43 o                         
  -3   1   4      10307.36       9716.34       116.90 o                         
  -2   1   4      20514.81      19049.32       167.25 o                         
  -1   1   4      31034.64      29155.60       220.43 o                         
   0   1   4        704.14        783.65        22.09 o                         
   1   1   4        563.03        517.55        18.95 o                         
   2   1   4      10462.03       9206.24        55.02 o                         
   3   1   4       3222.64       3206.01        27.74 o                         
   4   1   4       2993.03       2612.85        37.69 o                         
   5   1   4       4318.72       3963.03        43.08 o                         
   6   1   4      21255.05      21540.66       160.34 o                         
   7   1   4       7657.97       7547.87        84.59 o                         
   8   1   4        396.04        413.81        22.12 o                         
   9   1   4       6627.13       6897.06        87.66 o                         
  10   1   4       5647.20       5693.36        60.87 o                         
  11   1   4        181.35        195.74        14.79 o                         
  12   1   4       2782.74       2938.56       103.00 o                         
  13   1   4       3215.78       3757.35       133.71 o                         
  14   1   4       2805.12       3020.17       169.68 o                         
  15   1   4         40.88         68.12        14.44 o                         
  16   1   4       1278.80       1465.09       126.28 o                         
  17   1   4       1428.56       1301.84       122.10 o                         
  18   1   4         10.68         60.10        13.83 o                         
 -20   2   4        810.25        517.71       115.71 o                         
 -19   2   4         49.96         78.48        22.43 o                         
 -18   2   4       1251.84       1353.34       116.94 o                         
 -17   2   4       1902.62       2140.13       187.80 o                         
 -16   2   4         79.82         44.60        13.82 o                         
 -15   2   4       1250.27       1176.98        95.11 o                         
 -14   2   4       6245.11       7067.68        91.29 o                         
 -13   2   4       2274.31       2387.86        98.70 o                         
 -12   2   4         25.40         52.24        11.34 o                         
 -11   2   4       6348.20       6666.01        74.18 o                         
 -10   2   4      15217.11      16169.24       156.15 o                         
  -9   2   4       3684.13       3629.79        51.61 o                         
  -8   2   4         30.41         24.49        12.37 o                         
  -7   2   4       6859.43       6825.53        92.45 o                         
  -6   2   4      47123.12      47676.64       916.18 o                         
  -5   2   4       3238.81       3188.45        43.37 o                         
  -4   2   4       3292.79       3006.39        55.97 o                         
  -3   2   4      84224.86      80714.27       564.44 o                         
  -2   2   4      11166.51      10875.24       114.87 o                         
  -1   2   4         51.35         54.51         8.15 o                         
   0   2   4       6560.28       6061.63        52.30 o                         
   1   2   4      11045.81      10252.22        67.92 o                         
   2   2   4       4341.27       4206.93        38.94 o                         
   3   2   4      10056.60       9864.49        67.61 o                         
   4   2   4       7402.16       7199.62        73.05 o                         
   5   2   4       4411.33       4061.33        44.71 o                         
   6   2   4         87.20         92.07        12.20 o                         
   7   2   4       2043.19       1817.86        30.67 o                         
   8   2   4      11029.57      11504.75        92.35 o                         
   9   2   4       3210.78       3211.90        41.93 o                         
  10   2   4       1572.89       1579.45        51.36 o                         
  11   2   4        446.17        403.16        31.78 o                         
  12   2   4       1488.92       1511.13        81.92 o                         
  13   2   4       1232.38       1204.40        74.52 o                         
  14   2   4        472.47        391.79        59.37 o                         
  15   2   4       2250.39       2419.68       127.25 o                         
  16   2   4        782.31        682.67        93.55 o                         
  17   2   4          1.80          9.78        13.91 o                         
  18   2   4        867.96        691.87        88.30 o                         
 -20   3   4        298.74        177.11        33.89 o                         
 -19   3   4        868.42        669.25       119.47 o                         
 -18   3   4       2572.10       2934.97        91.55 o                         
 -17   3   4         85.13         73.65        21.84 o                         
 -16   3   4       6356.42       7329.72       206.37 o                         
 -15   3   4       8135.56       8835.32       215.72 o                         
 -14   3   4         26.48         22.98         8.53 o                         
 -13   3   4       9309.68      10099.22       133.52 o                         
 -12   3   4       3347.24       3533.26        96.71 o                         
 -11   3   4         16.14         20.40         7.79 o                         
 -10   3   4          3.18         17.95         7.35 o                         
  -9   3   4        504.78        558.96        30.96 o                         
  -8   3   4      10853.34      10728.61       108.70 o                         
  -7   3   4      11034.59      11031.47       112.95 o                         
  -6   3   4        459.24        374.74        17.94 o                         
  -5   3   4      26296.69      25978.84       184.35 o                         
  -4   3   4       2529.33       2273.43        43.29 o                         
  -3   3   4       3994.09       3474.38        37.36 o                         
  -2   3   4      15178.34      14105.31       105.77 o                         
  -1   3   4       9149.64       8319.82        75.14 o                         
   0   3   4       1908.93       1625.45        25.80 o                         
   1   3   4      13174.35      13047.75        89.58 o                         
   2   3   4      28502.97      27742.68       178.63 o                         
   3   3   4      16184.86      15744.41       104.21 o                         
   4   3   4       5912.19       5668.06        60.50 o                         
   5   3   4      17923.16      18240.18       149.65 o                         
   6   3   4      10037.44      10058.83        82.76 o                         
   7   3   4        773.48        740.51        30.05 o                         
   8   3   4         92.47         68.58        12.45 o                         
   9   3   4       3520.35       3736.15        43.95 o                         
  10   3   4       5611.40       5829.21        71.33 o                         
  11   3   4       2128.55       2275.90        59.98 o                         
  12   3   4       1053.26       1115.05        94.71 o                         
  13   3   4       3492.74       3705.78       129.87 o                         
  14   3   4        502.01        398.35        76.19 o                         
  15   3   4         43.63         44.64        12.87 o                         
  16   3   4       1158.60       1289.60        48.03 o                         
  17   3   4       2248.00       2708.74       119.73 o                         
  18   3   4       1368.87       1796.26       120.26 o                         
 -20   4   4        265.82        124.57        45.67 o                         
 -19   4   4         67.46         65.12        16.82 o                         
 -18   4   4        828.24        884.11       106.53 o                         
 -17   4   4       4267.67       5025.64       172.86 o                         
 -16   4   4       1986.08       2209.33       161.88 o                         
 -15   4   4       1358.90       1503.54       103.13 o                         
 -14   4   4       9206.81      10035.54       160.83 o                         
 -13   4   4       3399.67       3442.71        63.22 o                         
 -12   4   4       1610.47       1510.13        56.54 o                         
 -11   4   4       2335.51       2283.29        46.03 o                         
 -10   4   4        232.78        315.77        17.23 o                         
  -9   4   4          2.38         15.85         5.33 o                         
  -8   4   4          9.55         27.79         5.15 o                         
  -7   4   4       1364.48       1211.37        35.31 o                         
  -6   4   4       7643.60       7411.99        87.92 o                         
  -5   4   4       4252.22       4259.34        47.18 o                         
  -4   4   4      11522.13      11112.49        77.50 o                         
  -3   4   4      26990.12      26067.76       204.06 o                         
  -2   4   4          5.85         -1.52         5.26 o                         
  -1   4   4      12815.82      12980.44        98.22 o                         
   0   4   4      12423.33      11939.63        80.94 o                         
   1   4   4      22969.45      21937.62       126.01 o                         
   2   4   4       6488.69       6667.66        52.79 o                         
   3   4   4       5277.08       5113.83        48.19 o                         
   4   4   4      35982.13      36485.61       243.30 o                         
   5   4   4      10097.20       9753.40       102.12 o                         
   6   4   4          6.79         17.61         8.69 o                         
   7   4   4       4384.75       4656.75        43.25 o                         
   8   4   4       1926.31       1917.85        36.46 o                         
   9   4   4        748.13        789.92        30.14 o                         
  10   4   4          0.43         20.61         8.05 o                         
  11   4   4       1152.46       1083.83        61.64 o                         
  12   4   4       2772.34       2810.22        75.54 o                         
  13   4   4        385.68        274.10        33.80 o                         
  14   4   4        712.62        582.32        53.20 o                         
  15   4   4       1082.06       1033.04        77.86 o                         
  16   4   4         25.73         36.11        11.96 o                         
  17   4   4         75.70         71.98        21.43 o                         
 -20   5   4       1178.72       1030.82        88.47 o                         
 -19   5   4        824.33        600.32        81.49 o                         
 -18   5   4         45.84         42.70        11.11 o                         
 -17   5   4         34.84         31.65         8.66 o                         
 -16   5   4       1655.03       1722.02        93.75 o                         
 -15   5   4       4753.55       5196.78       118.24 o                         
 -14   5   4        690.99        694.70        46.56 o                         
 -13   5   4       2536.70       2495.10       124.55 o                         
 -12   5   4       5829.07       6319.39        80.17 o                         
 -11   5   4       1424.94       1492.34        61.39 o                         
 -10   5   4         32.34         44.30         6.72 o                         
  -9   5   4       2241.68       2251.50        35.79 o                         
  -8   5   4       2006.08       1908.62        28.92 o                         
  -7   5   4       3307.90       3202.46        40.28 o                         
  -6   5   4        776.83        733.60        29.51 o                         
  -5   5   4      13673.83      13912.27       132.49 o                         
  -4   5   4      10185.90      10137.29        86.85 o                         
  -3   5   4        882.52        838.39        28.30 o                         
  -2   5   4       8619.21       8337.52        86.56 o                         
  -1   5   4      18440.38      18067.99       255.72 o                         
   0   5   4       9104.60       8977.90        81.64 o                         
   1   5   4        602.88        662.40        21.05 o                         
   2   5   4       8244.57       7876.17        72.62 o                         
   3   5   4      30996.63      33079.07       230.76 o                         
   4   5   4        164.45        165.52        15.11 o                         
   5   5   4       2434.93       2258.34        29.59 o                         
   6   5   4       6562.44       6809.80        75.51 o                         
   7   5   4       4740.38       4877.24        52.17 o                         
   8   5   4        524.18        549.84        30.61 o                         
   9   5   4        468.72        512.36        26.87 o                         
  10   5   4       1071.65       1045.20        34.31 o                         
  11   5   4        467.48        426.54        31.67 o                         
  12   5   4          6.02         30.48         7.84 o                         
  13   5   4       1385.06       1580.22        68.05 o                         
  14   5   4        797.62        691.04        57.89 o                         
  15   5   4        313.38        251.07        39.87 o                         
  16   5   4        795.19        743.78       128.48 o                         
  17   5   4        327.21        226.04        50.39 o                         
 -19   6   4        489.29        302.09        59.96 o                         
 -18   6   4        573.40        431.03        58.77 o                         
 -17   6   4        444.40        367.58        56.32 o                         
 -16   6   4        118.04        121.15        17.23 o                         
 -15   6   4        102.57        102.27        17.51 o                         
 -14   6   4         14.95         18.63         6.85 o                         
 -13   6   4       1658.02       1637.18        63.94 o                         
 -12   6   4        999.30        899.14        37.30 o                         
 -11   6   4       2771.40       2651.26        58.85 o                         
 -10   6   4       1278.17       1257.66        31.57 o                         
  -9   6   4       3102.20       3121.08        46.21 o                         
  -8   6   4        928.20        743.99        37.59 o                         
  -7   6   4       5674.94       5475.42        66.13 o                         
  -6   6   4          8.62         29.16         6.18 o                         
  -5   6   4       4747.93       4685.44        49.29 o                         
  -4   6   4       7141.01       7026.12        67.66 o                         
  -3   6   4       5771.68       5463.87        59.80 o                         
  -2   6   4       1541.26       1474.57        22.57 o                         
  -1   6   4         20.01         25.03         7.21 o                         
   0   6   4       6967.05       6927.25        63.65 o                         
   1   6   4      19054.08      18828.35       111.06 o                         
   2   6   4        348.69        343.58        14.70 o                         
   3   6   4        636.04        631.18        28.60 o                         
   4   6   4       8018.70       8031.52        80.55 o                         
   5   6   4       8061.83       8345.50        68.75 o                         
   6   6   4        159.74        146.08         9.14 o                         
   7   6   4       2502.30       2420.49        41.23 o                         
   8   6   4       2298.02       2191.06        50.26 o                         
   9   6   4        681.61        614.86        27.68 o                         
  10   6   4        363.12        277.30        22.00 o                         
  11   6   4       3221.75       3293.01        86.44 o                         
  12   6   4       1516.87       1619.41       102.54 o                         
  13   6   4          0.78          0.55        17.62 o                         
  14   6   4       2244.67       2429.38       119.41 o                         
  15   6   4       2393.60       2850.54       133.75 o                         
  16   6   4        293.94        195.56        33.19 o                         
  17   6   4        697.94        401.80       104.17 o                         
 -19   7   4       1145.12        859.67       116.49 o                         
 -18   7   4         91.78         51.71        19.96 o                         
 -17   7   4        165.50        117.88        21.04 o                         
 -16   7   4        428.39        358.35        44.64 o                         
 -15   7   4        287.07        286.69        40.44 o                         
 -14   7   4        364.80        295.59        33.97 o                         
 -13   7   4       1377.28       1357.94        55.49 o                         
 -12   7   4       1055.44        798.44       129.98 o                         
 -11   7   4       7114.53       7224.13       160.65 o                         
 -10   7   4        216.33        184.31        18.63 o                         
  -9   7   4      12223.01      12050.15       175.05 o                         
  -8   7   4       3364.80       3378.87        41.29 o                         
  -7   7   4        705.54        706.64        41.95 o                         
  -6   7   4       6960.08       6828.08        53.75 o                         
  -5   7   4       6203.27       6426.68        66.86 o                         
  -4   7   4        190.15        229.72        21.15 o                         
  -3   7   4       1161.47       1048.60        21.67 o                         
  -2   7   4        237.60        199.04        10.58 o                         
  -1   7   4       2396.04       2427.62        28.60 o                         
   0   7   4       3097.00       3141.24        38.58 o                         
   1   7   4        185.11        219.82        11.64 o                         
   2   7   4       6510.85       6544.77        77.53 o                         
   3   7   4       4723.26       4590.23        53.07 o                         
   4   7   4          0.60         14.40         4.97 o                         
   5   7   4       3811.88       3824.42        39.14 o                         
   6   7   4        946.67        869.22        51.68 o                         
   7   7   4       2157.16       2068.40        40.06 o                         
   8   7   4          0.05         19.46         6.99 o                         
   9   7   4       5184.01       5415.12        68.04 o                         
  10   7   4       4554.02       4776.89        99.31 o                         
  11   7   4        641.95        605.02        52.79 o                         
  12   7   4       1342.91       1153.97       149.46 o                         
  13   7   4       2558.70       2650.36        98.15 o                         
  14   7   4        941.94        778.15       125.49 o                         
  15   7   4        116.49         74.23        21.92 o                         
  16   7   4        300.43        202.56        45.69 o                         
 -18   8   4        258.08        202.83        27.91 o                         
 -17   8   4        125.84        127.44        27.23 o                         
 -16   8   4         59.81         66.57        22.20 o                         
 -15   8   4        178.13        153.43        21.73 o                         
 -14   8   4         71.66         72.20        16.17 o                         
 -13   8   4        593.84        490.10        50.44 o                         
 -12   8   4         35.04         29.69         7.06 o                         
 -11   8   4         24.60         17.21        10.20 o                         
 -10   8   4       8935.35       9352.69        82.58 o                         
  -9   8   4        968.78        861.93        40.04 o                         
  -8   8   4       4342.79       4163.41        92.69 o                         
  -7   8   4      13250.61      14174.14       143.31 o                         
  -6   8   4       1006.67       1050.31        40.04 o                         
  -5   8   4         94.86        105.92         7.35 o                         
  -4   8   4         11.86         17.53         4.41 o                         
  -3   8   4       3091.59       3025.95        33.03 o                         
  -2   8   4       4353.88       4232.15        47.74 o                         
  -1   8   4        152.22        166.65        10.04 o                         
   0   8   4       5349.92       5748.03        61.80 o                         
   1   8   4       1943.52       1791.13        26.03 o                         
   2   8   4         61.84         77.80         6.51 o                         
   3   8   4         15.09         14.08         4.52 o                         
   4   8   4         67.71         41.64         7.68 o                         
   5   8   4       2373.15       2354.64        39.51 o                         
   6   8   4       1831.60       1769.21        38.97 o                         
   7   8   4       3264.33       3249.31        57.66 o                         
   8   8   4       3305.96       3586.36        56.97 o                         
   9   8   4         82.65         42.37        12.22 o                         
  10   8   4        874.30        812.71        81.92 o                         
  11   8   4       1848.61       1878.96        94.59 o                         
  12   8   4        653.53        651.53        72.62 o                         
  13   8   4         48.98         77.68        17.26 o                         
  14   8   4         19.58         28.07        16.51 o                         
  15   8   4        209.23        208.54        36.77 o                         
  16   8   4        532.40        290.44        71.57 o                         
 -18   9   4        166.92        137.86        16.33 o                         
 -17   9   4        110.26         76.72        19.21 o                         
 -16   9   4        235.21        175.54        23.34 o                         
 -15   9   4         60.60         49.14        20.81 o                         
 -14   9   4         22.97         29.97         8.10 o                         
 -13   9   4        102.94         92.62        15.05 o                         
 -12   9   4        241.09        171.44        18.34 o                         
 -11   9   4        623.39        516.67        42.21 o                         
 -10   9   4       1684.66       1644.23        51.40 o                         
  -9   9   4         79.95         77.76        10.61 o                         
  -8   9   4        266.01        253.23        17.80 o                         
  -7   9   4        307.19        383.03        22.31 o                         
  -6   9   4         13.29         23.20         7.78 o                         
  -5   9   4       4635.52       4495.17        46.26 o                         
  -4   9   4       7369.29       7537.28        82.03 o                         
  -3   9   4        620.81        579.35        23.74 o                         
  -2   9   4       3152.14       2903.94        31.38 o                         
  -1   9   4       2365.78       2276.11        39.39 o                         
   0   9   4        183.27        201.10        10.56 o                         
   1   9   4        693.35        736.82        27.71 o                         
   2   9   4        174.32        195.52        10.59 o                         
   3   9   4       1734.62       1615.50        29.17 o                         
   4   9   4         23.61         28.53         5.96 o                         
   5   9   4         42.50         65.17        11.12 o                         
   6   9   4        670.58        734.06        35.17 o                         
   7   9   4       1142.11       1135.07        69.65 o                         
   8   9   4       1205.09       1140.00       101.92 o                         
   9   9   4       5756.54       6043.98       147.36 o                         
  10   9   4       1586.37       1548.71       107.12 o                         
  11   9   4        530.47        481.66        71.21 o                         
  12   9   4         24.42          0.00        20.28 o                         
  13   9   4         10.45         24.15        29.45 o                         
  14   9   4        503.41        510.06        75.57 o                         
  15   9   4        857.16        590.00       104.55 o                         
 -17  10   4        411.27        292.38        42.87 o                         
 -16  10   4        241.43        206.40        26.88 o                         
 -15  10   4        303.38        237.91        32.60 o                         
 -14  10   4       1465.88       1403.57       107.92 o                         
 -13  10   4          3.04         13.95        13.15 o                         
 -12  10   4        207.95        174.38        18.48 o                         
 -11  10   4        546.47        463.27        43.42 o                         
 -10  10   4         46.19         38.17         8.40 o                         
  -9  10   4        367.13        330.01        26.20 o                         
  -8  10   4        822.52        776.88        55.09 o                         
  -7  10   4          0.44         21.44         6.43 o                         
  -6  10   4       2708.07       2636.61        45.47 o                         
  -5  10   4       2282.27       2067.90        38.72 o                         
  -4  10   4        171.28        168.07         9.80 o                         
  -3  10   4       2788.28       2718.32        45.29 o                         
  -2  10   4       1424.09       1327.59        38.29 o                         
  -1  10   4         21.81         32.29         6.73 o                         
   0  10   4       2506.23       2766.52        40.73 o                         
   1  10   4        117.68        121.62        10.93 o                         
   2  10   4       1290.39       1279.77        45.68 o                         
   3  10   4       1017.31       1041.70        41.45 o                         
   4  10   4          1.33         16.18         6.24 o                         
   5  10   4         19.53         29.43         6.97 o                         
   6  10   4       1302.17       1308.07        80.69 o                         
   7  10   4       1040.55        945.12        59.94 o                         
   8  10   4        931.57        986.08        57.07 o                         
   9  10   4         17.92         26.58        10.40 o                         
  10  10   4       1352.92       1269.12       142.44 o                         
  11  10   4       1203.63       1040.00       137.05 o                         
  12  10   4        355.23        260.86        40.60 o                         
  13  10   4         29.78         15.61        11.85 o                         
  14  10   4        105.73         48.09        15.49 o                         
  15  10   4        131.62         77.55        36.84 o                         
 -16  11   4        536.02        457.87        49.83 o                         
 -15  11   4        430.87        380.08        37.63 o                         
 -14  11   4         75.99         90.12        16.99 o                         
 -13  11   4        691.57        599.80        74.31 o                         
 -12  11   4          0.32         22.84         5.98 o                         
 -11  11   4        522.15        485.75        50.59 o                         
 -10  11   4         74.21         78.36        12.65 o                         
  -9  11   4         81.40         55.93        19.86 o                         
  -8  11   4         16.97         14.94         6.08 o                         
  -7  11   4         28.70         28.05        11.73 o                         
  -6  11   4        119.98        114.71        10.12 o                         
  -5  11   4          1.76          8.25         4.98 o                         
  -4  11   4       1370.16       1269.44        37.55 o                         
  -3  11   4         56.03         41.10         7.79 o                         
  -2  11   4        346.22        442.59        23.99 o                         
  -1  11   4        286.36        267.99        17.59 o                         
   0  11   4        437.55        371.09        20.43 o                         
   1  11   4         83.00         72.46         9.49 o                         
   2  11   4         55.03         82.11        11.23 o                         
   3  11   4       1373.31       1281.06        43.00 o                         
   4  11   4        625.71        671.39        29.35 o                         
   5  11   4         44.16         32.77         7.02 o                         
   6  11   4        628.50        527.04        38.28 o                         
   7  11   4        331.10        297.88        29.53 o                         
   8  11   4        805.38        851.27        75.11 o                         
   9  11   4         17.98         17.16         8.75 o                         
  10  11   4         25.64         33.39        23.73 o                         
  11  11   4        241.74        215.72        47.20 o                         
  12  11   4          1.67          7.45        11.66 o                         
  13  11   4        157.88        135.75        28.36 o                         
  14  11   4         63.31         36.02        17.85 o                         
 -15  12   4         54.74         39.51        19.99 o                         
 -14  12   4        202.69        221.17        18.45 o                         
 -13  12   4        204.51        247.57        26.48 o                         
 -12  12   4          8.46         37.87        14.65 o                         
 -11  12   4        179.04        169.04        21.43 o                         
 -10  12   4          0.33         20.33         9.35 o                         
  -9  12   4        190.27        148.99        18.25 o                         
  -8  12   4        531.35        488.61        41.75 o                         
  -7  12   4        267.06        281.39        24.99 o                         
  -6  12   4         32.18         29.94        10.26 o                         
  -5  12   4         74.83         70.28        13.41 o                         
  -4  12   4        483.62        431.20        26.47 o                         
  -3  12   4       1258.35       1034.05        87.65 o                         
  -2  12   4         27.20         31.32         5.61 o                         
  -1  12   4        895.01        864.86        46.62 o                         
   0  12   4        550.28        587.82        37.38 o                         
   1  12   4        188.89        216.23        17.88 o                         
   2  12   4       2170.48       2071.70        69.11 o                         
   3  12   4        192.46        189.29        19.04 o                         
   4  12   4       2735.26       2742.10        67.12 o                         
   5  12   4          1.29         24.33         6.09 o                         
   6  12   4        250.80        205.48        18.33 o                         
   7  12   4          0.45          9.82        17.28 o                         
   8  12   4       1130.29       1165.35       106.58 o                         
   9  12   4         94.54         48.39        23.60 o                         
  10  12   4        395.16        364.69        48.74 o                         
  11  12   4         14.94         27.71        11.85 o                         
  12  12   4        321.60        276.89        29.90 o                         
  13  12   4         16.91         20.39        18.56 o                         
 -14  13   4        502.31        397.72        38.23 o                         
 -13  13   4        331.55        272.62        28.17 o                         
 -12  13   4         15.21         41.65        13.36 o                         
 -11  13   4        128.27        109.86        18.88 o                         
 -10  13   4        442.50        426.83        40.55 o                         
  -9  13   4        336.22        262.80        26.36 o                         
  -8  13   4        257.09        183.82        18.53 o                         
  -7  13   4         44.97         29.28         7.39 o                         
  -6  13   4        269.27        248.66        27.92 o                         
  -5  13   4         70.72         88.60        13.80 o                         
  -4  13   4       1963.23       1948.84        59.12 o                         
  -3  13   4       2781.67       2848.09        86.51 o                         
  -2  13   4          6.53          9.61         5.38 o                         
  -1  13   4       1368.02       1311.85        58.60 o                         
   0  13   4        434.26        445.31        42.43 o                         
   1  13   4        885.84        842.59        63.93 o                         
   2  13   4        769.85        718.82        51.47 o                         
   3  13   4          3.47         13.59         7.77 o                         
   4  13   4        271.94        213.19        21.36 o                         
   5  13   4        415.56        366.21        41.32 o                         
   6  13   4         59.74         66.90        10.62 o                         
   7  13   4        146.10        123.99        15.25 o                         
   8  13   4        451.02        385.81        35.92 o                         
   9  13   4        889.20        824.71        73.80 o                         
  10  13   4        129.74        108.91        16.76 o                         
  11  13   4         61.77         93.47        19.31 o                         
  12  13   4         60.49         37.60        14.60 o                         
 -13  14   4          7.33         31.77         9.38 o                         
 -12  14   4        737.02        566.15        64.38 o                         
 -11  14   4        965.32        937.24       102.93 o                         
 -10  14   4          6.00         14.67        11.54 o                         
  -9  14   4         40.40         31.87         6.11 o                         
  -8  14   4         39.32         23.40         9.53 o                         
  -7  14   4         17.18         18.97         4.94 o                         
  -6  14   4        349.39        290.86        30.32 o                         
  -5  14   4       1313.49       1344.13        65.28 o                         
  -4  14   4        130.20         91.95        15.01 o                         
  -3  14   4          4.38         17.46         6.69 o                         
  -2  14   4        461.04        490.12        43.88 o                         
  -1  14   4        340.84        354.82        31.49 o                         
   0  14   4         13.14         40.68         7.64 o                         
   1  14   4        391.26        342.07        32.22 o                         
   2  14   4          6.89         17.39         5.71 o                         
   3  14   4        251.09        234.38        23.76 o                         
   4  14   4        138.21        104.33        17.13 o                         
   5  14   4         85.17         66.96        12.50 o                         
   6  14   4          5.26         20.30        11.01 o                         
   7  14   4        807.53        570.08        73.16 o                         
   8  14   4        414.07        292.52        29.51 o                         
   9  14   4         49.54         52.52        11.51 o                         
  10  14   4        157.54        117.40        20.83 o                         
 -11  15   4          0.77         18.50         8.86 o                         
 -10  15   4         11.76         26.86         9.00 o                         
  -9  15   4         54.47         39.50        14.16 o                         
  -8  15   4        272.00        268.24        34.00 o                         
  -7  15   4         29.43         26.20         9.71 o                         
  -6  15   4        155.93        139.92        16.81 o                         
  -5  15   4        256.53        222.81        19.96 o                         
  -4  15   4         20.35         16.39         9.67 o                         
  -3  15   4          2.45         17.67         5.52 o                         
  -2  15   4         45.79         48.95         9.01 o                         
  -1  15   4         44.40         62.05        20.43 o                         
   0  15   4        670.47        602.93        61.78 o                         
   1  15   4          4.86         14.80         5.59 o                         
   2  15   4        569.81        559.19        50.53 o                         
   3  15   4         85.37        102.21        12.42 o                         
   4  15   4       1014.18        838.65        93.06 o                         
   5  15   4       2344.06       2529.61       127.93 o                         
   6  15   4        391.94        317.18        39.09 o                         
   7  15   4        242.82        209.86        19.24 o                         
   8  15   4        115.26         85.74        13.01 o                         
   9  15   4         80.27         79.86        11.99 o                         
  -9  16   4        426.12        288.74        51.77 o                         
  -8  16   4         81.61         64.37        11.89 o                         
  -7  16   4        787.98        726.31        48.18 o                         
  -6  16   4        608.15        604.17        43.81 o                         
  -5  16   4         59.43         53.14        10.56 o                         
  -4  16   4        133.15        135.08        17.84 o                         
  -3  16   4        172.53        134.23        18.49 o                         
  -2  16   4          1.04         22.22         8.61 o                         
  -1  16   4         42.73         32.61         9.10 o                         
   0  16   4         16.62         15.49        11.21 o                         
   1  16   4        716.69        751.76        61.96 o                         
   2  16   4        797.49        947.84        80.56 o                         
   3  16   4        141.88        117.57        23.20 o                         
   4  16   4       1778.16       1835.51       145.54 o                         
   5  16   4        222.46        201.74        24.98 o                         
   6  16   4        351.93        286.80        33.50 o                         
   7  16   4         36.07         35.67        19.55 o                         
  -7  17   4         35.21         40.88         7.71 o                         
  -6  17   4        611.77        619.80        79.35 o                         
  -5  17   4       1248.48       1299.94        99.81 o                         
  -4  17   4         15.40         14.27        13.69 o                         
  -3  17   4        616.01        500.57        52.68 o                         
  -2  17   4        434.66        386.14        37.63 o                         
  -1  17   4         43.73         27.11         7.15 o                         
   0  17   4        114.02        120.21        15.22 o                         
   1  17   4         53.73         58.31        10.68 o                         
   2  17   4        495.27        464.82        38.88 o                         
   3  17   4       1156.65       1139.77        92.55 o                         
   4  17   4        180.69        165.24        20.39 o                         
 -21   1   5        321.90        182.34        53.36 o                         
 -20   1   5         13.88         25.03         9.94 o                         
 -19   1   5        199.99        180.81        26.77 o                         
 -18   1   5         34.62         32.86        32.82 o                         
 -17   1   5        151.23        155.30        24.83 o                         
 -16   1   5         82.61         59.29        21.94 o                         
 -15   1   5         10.59         33.11        22.10 o                         
 -14   1   5        111.07        100.72        17.55 o                         
 -13   1   5       1720.49       1777.15        66.01 o                         
 -12   1   5        919.96        885.38        73.35 o                         
 -11   1   5         74.74         54.76        10.03 o                         
 -10   1   5        261.43        226.38        39.07 o                         
  -9   1   5       1118.68       1101.80        32.95 o                         
  -8   1   5        670.23        632.86        37.72 o                         
  -7   1   5          3.63         13.55         6.55 o                         
  -6   1   5       6491.48       6146.65        72.59 o                         
  -5   1   5       3018.01       2673.06        57.94 o                         
  -4   1   5       7690.24       7265.68        80.25 o                         
  -3   1   5      50090.72      49684.66       453.43 o                         
  -2   1   5        607.58        534.91        21.07 o                         
  -1   1   5         99.79         83.09         8.55 o                         
   0   1   5       6942.17       6403.01        45.74 o                         
   1   1   5       8787.46       8781.67        53.05 o                         
   2   1   5       1434.19       1536.47        35.57 o                         
   3   1   5       2459.61       2301.95        29.02 o                         
   4   1   5        245.21        163.19        15.25 o                         
   5   1   5       1124.06       1052.73        31.00 o                         
   6   1   5         24.34         29.55         5.43 o                         
   7   1   5       2237.21       2089.29        28.72 o                         
   8   1   5          1.15         15.06         6.59 o                         
   9   1   5        499.58        501.60        29.59 o                         
  10   1   5       5537.07       5531.42        59.42 o                         
  11   1   5        924.74        974.42        42.20 o                         
  12   1   5        464.23        387.35        48.74 o                         
  13   1   5          4.11         12.97         9.46 o                         
  14   1   5         21.11         35.58        10.47 o                         
  15   1   5        286.86        198.21        40.59 o                         
  16   1   5        280.73        312.49        51.63 o                         
  17   1   5         23.82         41.82        17.58 o                         
 -20   2   5          1.85         26.56        10.73 o                         
 -19   2   5        772.45        695.01        78.41 o                         
 -18   2   5          0.06          9.55         8.74 o                         
 -17   2   5        122.90        145.36        24.65 o                         
 -16   2   5       2481.07       2721.19       156.51 o                         
 -15   2   5       1947.53       2095.42        88.45 o                         
 -14   2   5        356.47        323.75        32.11 o                         
 -13   2   5        883.83        808.13        47.21 o                         
 -12   2   5        849.01        869.70        37.16 o                         
 -11   2   5        213.76        179.60        12.87 o                         
 -10   2   5       1119.92       1216.44        57.20 o                         
  -9   2   5        666.20        795.06        29.76 o                         
  -8   2   5        193.01        240.83        23.34 o                         
  -7   2   5       8608.10       8847.43       109.10 o                         
  -6   2   5         15.25         36.62        12.02 o                         
  -5   2   5       9559.34       8806.20       110.85 o                         
  -4   2   5       1857.44       1698.16        29.96 o                         
  -2   2   5       1143.23       1383.65        34.43 o                         
  -1   2   5       1392.60       1380.95        20.83 o                         
   0   2   5        155.86        169.42        10.50 o                         
   1   2   5        274.70        352.95        18.71 o                         
   2   2   5      10870.48      10119.28        60.95 o                         
   3   2   5       1240.74       1101.79        31.87 o                         
   4   2   5      14677.26      15613.13       105.57 o                         
   5   2   5       5665.53       5678.71        60.72 o                         
   6   2   5        341.65        284.03        20.54 o                         
   7   2   5         18.45         25.68         8.38 o                         
   8   2   5        284.06        190.55        14.40 o                         
   9   2   5       1154.46       1147.18        35.60 o                         
  10   2   5        657.08        622.41        38.54 o                         
  11   2   5       2046.94       2203.56        74.56 o                         
  12   2   5       4195.87       4566.00       115.57 o                         
  13   2   5        407.20        298.69        35.07 o                         
  14   2   5       1252.49       1269.08        67.65 o                         
  15   2   5        410.69        298.10        63.42 o                         
  16   2   5         91.90         90.16        26.65 o                         
  17   2   5         24.63         18.06        30.51 o                         
 -20   3   5          9.40         45.55        14.15 o                         
 -19   3   5        207.22        180.74        35.42 o                         
 -18   3   5         74.05         44.85        22.42 o                         
 -17   3   5        542.53        455.49        89.53 o                         
 -16   3   5         14.80         33.14        16.95 o                         
 -15   3   5       1279.35       1280.06        59.43 o                         
 -14   3   5       2083.10       1981.74        65.11 o                         
 -13   3   5         16.42         36.00        10.14 o                         
 -12   3   5          2.39          1.21         7.19 o                         
 -11   3   5         24.00         26.95        16.15 o                         
 -10   3   5         82.28         81.47        13.21 o                         
  -9   3   5        263.18        288.07        23.68 o                         
  -8   3   5       1498.51       1410.98        48.14 o                         
  -7   3   5        430.28        426.48        49.02 o                         
  -6   3   5       8793.99       8925.02        82.18 o                         
  -5   3   5       3061.60       2762.84        45.83 o                         
  -4   3   5        218.47        182.86         9.87 o                         
  -3   3   5      11245.59      10946.89        95.37 o                         
  -2   3   5       1143.85       1038.78        23.52 o                         
  -1   3   5       3174.31       3098.45        39.18 o                         
   0   3   5      18559.05      18057.95        97.61 o                         
   1   3   5      29063.86      29274.90       160.23 o                         
   2   3   5       7306.62       6912.41        59.70 o                         
   3   3   5       4953.05       4706.94        49.27 o                         
   4   3   5        119.38        229.99        16.59 o                         
   5   3   5         36.13         14.01         5.57 o                         
   6   3   5        350.10        374.83        18.88 o                         
   7   3   5        789.67        798.28        27.49 o                         
   8   3   5       1038.19       1001.87        33.95 o                         
   9   3   5        131.08        101.10        11.28 o                         
  10   3   5        335.41        254.69        17.35 o                         
  11   3   5        220.90        154.55        35.90 o                         
  12   3   5       3088.27       3226.86        85.03 o                         
  13   3   5       2200.44       2026.55        68.82 o                         
  14   3   5        380.65        277.27        43.25 o                         
  15   3   5        177.72        105.28        17.65 o                         
  16   3   5        374.97        262.71        50.70 o                         
  17   3   5        141.43        120.22        19.79 o                         
 -20   4   5        240.14        201.76        31.54 o                         
 -19   4   5         61.71         47.77        14.17 o                         
 -18   4   5        693.03        662.37        85.21 o                         
 -17   4   5       2982.86       3428.69       117.11 o                         
 -16   4   5        384.47        383.65        57.31 o                         
 -15   4   5       1944.05       1850.22       112.99 o                         
 -14   4   5        779.60        677.03        91.82 o                         
 -13   4   5        329.12        336.02        28.89 o                         
 -12   4   5         85.28         63.43         7.90 o                         
 -11   4   5       1254.90       1262.62        32.51 o                         
 -10   4   5        726.21        638.22        50.45 o                         
  -9   4   5         30.66         19.17         5.59 o                         
  -8   4   5        121.28        133.44        11.15 o                         
  -7   4   5        180.64        212.38        18.38 o                         
  -6   4   5        776.02        731.96        27.64 o                         
  -5   4   5         30.20         14.28         4.34 o                         
  -4   4   5      23441.08      25437.41       255.86 o                         
  -3   4   5      12782.62      12484.95        89.23 o                         
  -2   4   5      12590.96      11987.06       107.85 o                         
  -1   4   5          4.94         11.08         3.29 o                         
   0   4   5      18085.25      18183.85       102.24 o                         
   1   4   5        801.53        689.04        33.30 o                         
   2   4   5        443.84        473.95        17.79 o                         
   3   4   5        448.42        487.65        21.23 o                         
   4   4   5         30.81          8.18         7.27 o                         
   5   4   5       3517.49       3555.38        40.52 o                         
   6   4   5        188.40        238.24        16.51 o                         
   7   4   5        215.57        183.89        13.83 o                         
   8   4   5       1798.35       1567.04        37.12 o                         
   9   4   5         49.47         29.67         9.06 o                         
  10   4   5          3.56         33.75         8.09 o                         
  11   4   5        121.41        157.50        16.31 o                         
  12   4   5       1663.01       1546.89        87.45 o                         
  13   4   5          2.32         14.10         8.29 o                         
  14   4   5        603.82        394.58        64.09 o                         
  15   4   5        549.06        563.87        68.44 o                         
  16   4   5         31.62         44.41        18.13 o                         
  17   4   5         83.55        101.27        21.69 o                         
 -20   5   5        395.19        272.78        46.08 o                         
 -19   5   5        483.31        369.65        51.81 o                         
 -18   5   5        531.79        421.21        64.06 o                         
 -17   5   5        337.32        284.18        46.95 o                         
 -16   5   5       3611.12       3721.84       104.59 o                         
 -15   5   5       2515.47       2598.05        74.56 o                         
 -14   5   5          1.71         23.91        10.59 o                         
 -13   5   5        362.14        371.85        43.19 o                         
 -12   5   5         71.07         55.13         8.55 o                         
 -11   5   5        880.13        935.90        30.91 o                         
 -10   5   5          4.94         22.27         7.19 o                         
  -9   5   5       1200.02       1216.99        34.95 o                         
  -8   5   5       3318.28       3494.62        77.44 o                         
  -7   5   5        518.89        405.84        30.27 o                         
  -6   5   5      15731.40      17102.82       115.34 o                         
  -5   5   5         65.23        101.65        11.74 o                         
  -4   5   5      17477.08      16453.78       120.42 o                         
  -3   5   5       5038.42       4759.22        47.18 o                         
  -2   5   5      25061.38      25756.05       180.38 o                         
  -1   5   5      12889.79      12433.18       113.03 o                         
   0   5   5       1214.49       1246.04        36.21 o                         
   1   5   5       7723.85       8145.52        94.70 o                         
   2   5   5       8900.04       8980.33        79.72 o                         
   3   5   5       2256.75       2118.30        27.23 o                         
   4   5   5          0.92          9.66         5.76 o                         
   5   5   5        132.18        156.91        18.42 o                         
   6   5   5        939.58        872.14        29.02 o                         
   7   5   5       5766.88       5917.61        83.40 o                         
   8   5   5        144.11        116.31        11.66 o                         
   9   5   5       2883.60       2994.19        58.75 o                         
  10   5   5       1957.88       1991.16        65.54 o                         
  11   5   5          5.82         24.86        18.05 o                         
  12   5   5        166.07        117.60        19.04 o                         
  13   5   5        592.68        473.37        82.93 o                         
  14   5   5        925.22       1022.15        99.51 o                         
  15   5   5        703.25        715.17        98.50 o                         
  16   5   5        161.94         83.52        66.59 o                         
  17   5   5       1103.65       1003.73       257.27 o                         
 -19   6   5          4.16         22.83         9.40 o                         
 -18   6   5       1209.75       1274.27        63.86 o                         
 -17   6   5        482.76        431.19        65.31 o                         
 -16   6   5          0.44         19.83         7.44 o                         
 -15   6   5        316.88        282.13        27.77 o                         
 -14   6   5       3748.49       4026.75        80.34 o                         
 -13   6   5       2865.41       2918.23        97.78 o                         
 -12   6   5        243.42        212.87        18.70 o                         
 -11   6   5        805.78        896.13        39.03 o                         
 -10   6   5       2478.35       2544.52        48.68 o                         
  -9   6   5       1509.78       1412.42        37.28 o                         
  -8   6   5        560.08        585.39        35.17 o                         
  -7   6   5         53.08         60.53        10.00 o                         
  -6   6   5       2573.01       2525.57        29.98 o                         
  -5   6   5          2.29         28.23         5.94 o                         
  -4   6   5        419.20        411.45        18.91 o                         
  -3   6   5       8351.34       7724.99        80.41 o                         
  -2   6   5      13990.65      13900.52       137.34 o                         
  -1   6   5        600.87        570.38        25.03 o                         
   0   6   5      10517.07      10361.52        84.67 o                         
   1   6   5       9043.45       9222.59        74.60 o                         
   2   6   5       4233.84       4103.28        44.32 o                         
   3   6   5       2055.76       1997.44        25.48 o                         
   4   6   5       1437.89       1244.75        29.46 o                         
   5   6   5        132.24         96.15        11.45 o                         
   6   6   5       1601.71       1564.22        38.04 o                         
   7   6   5       2258.21       2231.02        45.58 o                         
   8   6   5       9352.97       9854.25       113.49 o                         
   9   6   5       3733.78       3769.41        83.55 o                         
  10   6   5        650.39        563.87        43.84 o                         
  11   6   5       3281.13       3194.11       125.11 o                         
  12   6   5        277.06        262.59        46.64 o                         
  13   6   5        608.63        545.53        77.38 o                         
  14   6   5         87.88         30.77        18.41 o                         
  15   6   5        573.30        478.57       101.15 o                         
  16   6   5       2692.53       3401.13       133.20 o                         
 -19   7   5       1702.64       1864.87        88.16 o                         
 -18   7   5        436.04        414.29        54.05 o                         
 -17   7   5        539.22        497.63        60.60 o                         
 -16   7   5       1372.95       1473.41       108.03 o                         
 -15   7   5        234.84        145.26        40.61 o                         
 -14   7   5          2.76         20.77        12.18 o                         
 -13   7   5        377.21        341.64        28.05 o                         
 -12   7   5       8762.24       9621.26       138.82 o                         
 -11   7   5      21222.43      23377.55       198.29 o                         
 -10   7   5          1.25         21.06         7.34 o                         
  -9   7   5       9352.78       9397.40       117.36 o                         
  -8   7   5       2764.86       2528.73        56.36 o                         
  -7   7   5         69.49         81.85         8.82 o                         
  -6   7   5       2414.54       2355.77        33.83 o                         
  -5   7   5       4878.96       5418.78        63.68 o                         
  -4   7   5       5392.91       5428.74        60.98 o                         
  -3   7   5       1066.24        854.74        21.83 o                         
  -2   7   5        699.37        732.01        24.50 o                         
  -1   7   5       3112.21       2765.52        37.56 o                         
   0   7   5        237.34        274.67        14.10 o                         
   1   7   5       6061.09       6246.32        66.53 o                         
   2   7   5       9842.06      10347.60        90.75 o                         
   3   7   5       1865.32       1855.48        27.53 o                         
   4   7   5        458.70        561.05        27.16 o                         
   5   7   5        719.24        618.63        30.73 o                         
   6   7   5       6336.57       6449.17        63.91 o                         
   7   7   5       7057.72       7390.35        87.01 o                         
   8   7   5        230.59        210.67        17.41 o                         
   9   7   5       4943.00       5112.20        96.87 o                         
  10   7   5       2467.14       2678.91       115.86 o                         
  11   7   5       1082.24       1059.12       119.90 o                         
  12   7   5        210.59        216.27        34.55 o                         
  13   7   5        404.35        422.03        64.08 o                         
  14   7   5       2381.97       2553.68       131.21 o                         
  15   7   5        383.24        341.58        40.58 o                         
  16   7   5        559.30        447.89        80.80 o                         
 -18   8   5        427.31        331.52        46.76 o                         
 -17   8   5        456.25        355.78        47.94 o                         
 -16   8   5         56.85         64.63        13.12 o                         
 -15   8   5         86.24         77.58        13.52 o                         
 -14   8   5       1371.00       1381.79        61.79 o                         
 -13   8   5       2427.15       2548.74        80.08 o                         
 -12   8   5       1184.04       1183.21        59.25 o                         
 -11   8   5        567.96        568.74        54.45 o                         
 -10   8   5       6226.43       6619.07        65.92 o                         
  -9   8   5       8631.25       8977.05       103.86 o                         
  -8   8   5       2237.69       2079.93        35.63 o                         
  -7   8   5      16489.16      17279.33       171.47 o                         
  -6   8   5       5152.10       5287.95        66.35 o                         
  -5   8   5        232.36        244.64        25.42 o                         
  -4   8   5          6.59         16.13         4.96 o                         
  -3   8   5        287.97        256.83        12.62 o                         
  -2   8   5         40.75         25.90         6.11 o                         
  -1   8   5        140.71        164.19        12.64 o                         
   0   8   5       1346.55       1351.76        25.77 o                         
   1   8   5      12476.77      13043.17        85.46 o                         
   2   8   5       5565.85       5859.82        52.72 o                         
   3   8   5         23.78         25.78         5.72 o                         
   4   8   5       8920.71       8987.41        98.06 o                         
   5   8   5       3489.48       3582.61        47.79 o                         
   6   8   5         70.48         62.92         8.23 o                         
   7   8   5       4939.66       5017.80        55.17 o                         
   8   8   5       2361.29       2460.11        76.23 o                         
   9   8   5        406.49        480.55        39.24 o                         
  10   8   5         35.01         56.22        20.55 o                         
  11   8   5       1603.01       1737.26        97.82 o                         
  12   8   5       4065.69       4824.62       163.44 o                         
  13   8   5        307.35        286.91        51.35 o                         
  14   8   5        254.93        183.34        38.32 o                         
  15   8   5        784.09        777.01        82.59 o                         
 -18   9   5        122.93        102.60        13.80 o                         
 -17   9   5          2.62         19.23        15.72 o                         
 -16   9   5        499.39        519.83        54.09 o                         
 -15   9   5       1867.94       2158.46        73.02 o                         
 -14   9   5        403.77        281.57        49.17 o                         
 -13   9   5       1019.94        885.58        85.95 o                         
 -12   9   5       5888.97       6405.62       115.08 o                         
 -11   9   5       4993.92       5459.55        94.06 o                         
 -10   9   5       2092.62       2024.94        51.34 o                         
  -9   9   5       3975.94       4050.23        65.32 o                         
  -8   9   5       4275.11       4426.50        65.06 o                         
  -7   9   5       2300.51       2284.87        42.72 o                         
  -6   9   5       4593.32       4722.91       103.17 o                         
  -5   9   5       8585.98       9051.36        96.60 o                         
  -4   9   5       1656.09       1584.87        27.40 o                         
  -3   9   5         79.21         48.94         7.08 o                         
  -2   9   5       1107.09       1108.68        31.45 o                         
  -1   9   5       1450.33       1382.52        38.10 o                         
   0   9   5       2556.52       2567.97        39.20 o                         
   1   9   5        583.32        583.86        23.87 o                         
   2   9   5       3454.77       3248.78        40.55 o                         
   3   9   5      18987.66      20264.37       245.38 o                         
   4   9   5        322.16        283.56        16.44 o                         
   5   9   5       8648.60       8793.87        98.51 o                         
   6   9   5       5541.97       5888.95       100.71 o                         
   7   9   5        642.74        698.08        56.84 o                         
   8   9   5         25.41         17.10         8.08 o                         
   9   9   5       2918.93       3060.33       162.06 o                         
  10   9   5       7358.49       7847.68       187.57 o                         
  11   9   5       1791.80       1925.24       125.69 o                         
  12   9   5        257.40        289.19        44.35 o                         
  13   9   5       2219.42       2368.54       127.50 o                         
  14   9   5       1192.28       1229.48       123.75 o                         
  15   9   5         20.47         31.22        17.46 o                         
 -17  10   5       1456.49       1485.83       164.75 o                         
 -16  10   5        610.92        532.72        74.59 o                         
 -15  10   5        262.07        274.95        29.28 o                         
 -14  10   5       2649.93       3065.07       103.13 o                         
 -13  10   5       3935.77       4007.29       133.56 o                         
 -12  10   5        262.60        207.43        20.06 o                         
 -11  10   5       2894.01       3105.40        87.80 o                         
 -10  10   5       2430.25       2457.25        87.75 o                         
  -9  10   5        147.04        175.53        15.56 o                         
  -8  10   5         13.28         13.70         5.39 o                         
  -7  10   5       5650.43       5915.38        61.28 o                         
  -6  10   5      11637.96      12384.38       164.61 o                         
  -5  10   5        138.71        153.86        11.54 o                         
  -4  10   5       4639.35       4783.56        67.04 o                         
  -3  10   5       7429.52       7541.88        65.90 o                         
  -2  10   5        905.95        895.25        28.66 o                         
  -1  10   5        214.68        212.63        13.95 o                         
   0  10   5       1938.39       1980.08        34.29 o                         
   1  10   5       7963.27       8491.73        80.65 o                         
   2  10   5       5241.97       5501.82        85.50 o                         
   3  10   5        654.98        675.15        31.08 o                         
   4  10   5       1050.20       1134.92        42.90 o                         
   5  10   5       7671.74       8117.59       120.70 o                         
   6  10   5        540.95        483.49        40.73 o                         
   7  10   5       1830.08       1762.02        89.85 o                         
   8  10   5       2724.34       2933.10       120.31 o                         
   9  10   5       1193.70       1228.68        94.34 o                         
  10  10   5          1.60          9.26        13.78 o                         
  11  10   5       1486.68       1416.82        95.35 o                         
  12  10   5       1209.32       1146.88        94.38 o                         
  13  10   5          3.05         49.17        22.98 o                         
  14  10   5       1316.09       1074.10       132.86 o                         
 -16  11   5       1659.66       1765.03        82.08 o                         
 -15  11   5       4015.27       4456.48       105.13 o                         
 -14  11   5         46.52         31.17        11.41 o                         
 -13  11   5       2138.82       2144.29        84.82 o                         
 -12  11   5        846.42        826.26        64.00 o                         
 -11  11   5         14.85         12.96         5.45 o                         
 -10  11   5       1069.12       1056.78        62.31 o                         
  -9  11   5        282.86        203.15        24.71 o                         
  -8  11   5       1830.17       1846.60        77.09 o                         
  -7  11   5       2443.51       2428.66        67.81 o                         
  -6  11   5          3.60         23.52         5.70 o                         
  -5  11   5      10604.75      11280.22        84.09 o                         
  -4  11   5      10089.05      10468.02        87.56 o                         
  -3  11   5         86.48        104.67        10.35 o                         
  -2  11   5       7626.61       7539.10       154.11 o                         
  -1  11   5      10881.63      11370.20       119.66 o                         
   0  11   5       2614.58       2550.01        52.52 o                         
   1  11   5          8.64         24.57         9.78 o                         
   2  11   5       1353.02       1419.64        58.44 o                         
   3  11   5       6287.63       6276.54        97.44 o                         
   4  11   5       3718.72       3747.80        71.39 o                         
   5  11   5        106.18        100.64        11.50 o                         
   6  11   5       1890.76       1959.38        70.02 o                         
   7  11   5       1171.42       1145.63        59.24 o                         
   8  11   5          1.91         13.48        11.02 o                         
   9  11   5        967.07        969.23        96.69 o                         
  10  11   5       1407.66       1372.39        74.53 o                         
  11  11   5        181.91        194.88        19.98 o                         
  12  11   5        663.33        665.19        97.77 o                         
  13  11   5       2664.73       3099.37       190.71 o                         
 -15  12   5        118.01         65.83        10.83 o                         
 -14  12   5       1897.11       2254.16        62.94 o                         
 -13  12   5        637.91        558.52        41.63 o                         
 -12  12   5        379.90        306.20        37.09 o                         
 -11  12   5        950.46        974.80        73.91 o                         
 -10  12   5        650.61        538.98        39.93 o                         
  -9  12   5        597.95        508.45        47.94 o                         
  -8  12   5        104.30         96.68        12.41 o                         
  -7  12   5       1302.38       1454.05        66.34 o                         
  -6  12   5       3636.13       3730.46        77.59 o                         
  -5  12   5       3914.79       4053.06        70.02 o                         
  -4  12   5       1911.51       1815.84        59.13 o                         
  -3  12   5      18699.74      20738.63       298.59 o                         
  -2  12   5       6328.39       6682.90        95.34 o                         
  -1  12   5        662.16        678.77        40.81 o                         
   0  12   5       6283.00       6545.09        96.51 o                         
   1  12   5       5169.43       5419.97        88.83 o                         
   2  12   5        579.40        596.78        46.24 o                         
   3  12   5        281.96        241.13        22.30 o                         
   4  12   5       6873.69       7317.22       135.75 o                         
   5  12   5       1306.44       1325.82        58.64 o                         
   6  12   5         36.22         29.78        10.09 o                         
   7  12   5        513.36        416.27        53.20 o                         
   8  12   5       1917.18       1932.04       117.73 o                         
   9  12   5       1577.03       1522.30        97.69 o                         
  10  12   5          3.46         36.35        12.78 o                         
  11  12   5       1155.30        826.59       103.22 o                         
  12  12   5        723.18        561.59        69.67 o                         
 -14  13   5        117.23        104.08        13.46 o                         
 -13  13   5         62.11         38.82        13.99 o                         
 -12  13   5       1032.45        992.49        69.64 o                         
 -11  13   5        920.63        782.65       109.56 o                         
 -10  13   5        148.05        131.05        15.83 o                         
  -9  13   5       1462.83       1492.26        99.66 o                         
  -8  13   5       3687.06       3924.80        84.36 o                         
  -7  13   5       1195.94       1149.34        67.47 o                         
  -6  13   5       1825.58       1890.10        55.07 o                         
  -5  13   5       3278.69       3314.23        82.41 o                         
  -4  13   5       3262.55       3393.09        91.63 o                         
  -3  13   5        326.07        321.99        29.36 o                         
  -2  13   5       1380.27       1386.83        73.61 o                         
  -1  13   5      12443.10      13408.75       278.34 o                         
   0  13   5       6078.64       6356.53       110.60 o                         
   1  13   5       1652.13       1633.22        62.24 o                         
   2  13   5       4230.20       4679.64        97.88 o                         
   3  13   5        960.63        942.39        64.99 o                         
   4  13   5        102.62         86.04        11.50 o                         
   5  13   5        111.98         92.51        12.20 o                         
   6  13   5        891.40        924.79        66.19 o                         
   7  13   5       1039.54       1070.46        77.73 o                         
   8  13   5         24.62         38.35        15.16 o                         
   9  13   5        285.87        295.07        49.07 o                         
  10  13   5        289.52        170.86        28.01 o                         
  11  13   5        260.06        259.97        31.00 o                         
 -13  14   5        240.11        222.92        29.53 o                         
 -12  14   5        947.79        784.52        94.94 o                         
 -11  14   5       1198.55       1059.30        98.77 o                         
 -10  14   5       7000.60       8028.16       218.54 o                         
  -9  14   5       1465.67       1344.86        57.19 o                         
  -8  14   5       1894.12       1912.87        63.71 o                         
  -7  14   5       4156.38       4323.69        89.04 o                         
  -6  14   5       1159.36       1088.74        65.24 o                         
  -5  14   5         97.95         83.99        10.58 o                         
  -4  14   5        307.69        282.62        27.13 o                         
  -3  14   5       1524.55       1639.49        60.41 o                         
  -2  14   5       3308.42       3362.75        80.22 o                         
  -1  14   5        352.80        364.17        33.59 o                         
   0  14   5       1347.41       1367.19        80.12 o                         
   1  14   5       3794.53       4037.35        89.34 o                         
   2  14   5        419.74        347.34        32.42 o                         
   3  14   5       1593.27       1587.28        71.03 o                         
   4  14   5       4151.81       4442.43       111.47 o                         
   5  14   5       3308.88       3622.48        95.67 o                         
   6  14   5        939.98        791.00       102.35 o                         
   7  14   5        276.83        251.08        21.55 o                         
   8  14   5       1811.16       1935.98       180.81 o                         
   9  14   5        413.56        377.41        35.49 o                         
  10  14   5        315.89        248.88        26.97 o                         
 -11  15   5       2280.51       2254.63        91.90 o                         
 -10  15   5         34.01         40.85         9.90 o                         
  -9  15   5       3285.30       3474.76        94.88 o                         
  -8  15   5       4538.40       5135.59        80.58 o                         
  -7  15   5          5.93         12.04         5.20 o                         
  -6  15   5       1025.47       1068.32        69.73 o                         
  -5  15   5        268.71        207.34        18.23 o                         
  -4  15   5        162.28        178.37        15.59 o                         
  -3  15   5        222.89        222.11        20.63 o                         
  -2  15   5        341.47        267.12        26.05 o                         
  -1  15   5       1344.46       1459.75        83.32 o                         
   0  15   5        740.13        787.08        62.34 o                         
   1  15   5         35.95         27.79        17.55 o                         
   2  15   5        540.26        521.46        51.31 o                         
   3  15   5       1314.01       1463.83        95.89 o                         
   4  15   5        194.76        176.01        22.29 o                         
   5  15   5       1180.32       1111.58        72.83 o                         
   6  15   5       5340.80       5730.02       104.49 o                         
   7  15   5       2149.83       2314.14        54.46 o                         
   8  15   5          4.61         20.42         8.33 o                         
  -9  16   5        784.11        611.90        48.29 o                         
  -8  16   5         76.47         48.32        10.18 o                         
  -7  16   5       1253.00       1150.76        90.30 o                         
  -6  16   5       1728.69       1783.03       116.16 o                         
  -5  16   5        195.40        195.95        17.87 o                         
  -4  16   5         57.28         62.40        11.36 o                         
  -3  16   5        214.77        228.25        36.99 o                         
  -2  16   5        189.90        194.52        19.26 o                         
  -1  16   5          3.40          6.26         4.78 o                         
   0  16   5       1137.04       1112.18        55.31 o                         
   1  16   5        403.24        371.00        32.39 o                         
   2  16   5        179.48        216.47        20.20 o                         
   3  16   5        225.98        241.57        28.12 o                         
   4  16   5       1481.57       1598.32       147.86 o                         
   5  16   5       1163.95       1159.20       113.76 o                         
   6  16   5          9.56         43.91        12.12 o                         
  -6  17   5         88.75         92.43        10.59 o                         
  -5  17   5       1074.75       1017.95        76.52 o                         
  -4  17   5       1933.21       1969.38        72.85 o                         
  -3  17   5         21.38         39.00         9.92 o                         
  -2  17   5        388.75        327.93        29.77 o                         
  -1  17   5        577.37        450.42        28.93 o                         
   0  17   5        175.96        167.84        14.45 o                         
   1  17   5        227.94        186.67        18.17 o                         
   2  17   5       1277.96       1097.62        92.23 o                         
   3  17   5        517.32        445.96        47.51 o                         
 -21   0   6        836.04        575.46        98.25 o                         
 -20   0   6        262.90        256.11        53.94 o                         
 -19   0   6         43.73         22.26        16.02 o                         
 -18   0   6        630.24        495.84       158.36 o                         
 -17   0   6       2602.01       3079.61       545.27 o                         
 -16   0   6        167.86        124.39        33.91 o                         
 -15   0   6        165.47        150.99        24.28 o                         
 -14   0   6       4174.44       4519.65       180.13 o                         
 -13   0   6       5630.00       6152.32       128.28 o                         
 -12   0   6      11452.31      13480.35       254.21 o                         
 -11   0   6       7033.58       7291.08       116.97 o                         
 -10   0   6      38057.95      41452.80       707.71 o                         
  -9   0   6      11836.81      11532.71       153.17 o                         
  -8   0   6       6017.10       6152.56       119.05 o                         
  -7   0   6       6071.00       5387.53       281.08 o                         
  -6   0   6       1950.94       1965.69        59.96 o                         
  -5   0   6        489.40        341.60        46.93 o                         
  -4   0   6       2672.81       2412.84        68.07 o                         
  -3   0   6       1531.60       1264.93        96.80 o                         
  -2   0   6       3282.38       2828.44        62.90 o                         
  -1   0   6        131.34        143.58        16.46 o                         
   0   0   6       9368.90       8903.69        80.55 o                         
   1   0   6      10022.73       9270.15        95.86 o                         
   2   0   6       3360.95       3118.58        37.92 o                         
   3   0   6       1098.12       1307.37        33.41 o                         
   4   0   6      39574.75      40741.04       372.85 o                         
   5   0   6      30401.47      32802.57       284.81 o                         
   6   0   6       4779.57       5194.57        76.07 o                         
   7   0   6      10686.81      11488.56       112.32 o                         
   8   0   6      23441.09      24987.85       318.89 o                         
   9   0   6      10672.19      11398.23       133.45 o                         
  10   0   6       1513.14       1510.27        58.11 o                         
  11   0   6        825.32        729.55       196.70 o                         
  12   0   6       2545.55       2544.87       123.96 o                         
  13   0   6        708.20        575.24       103.77 o                         
  14   0   6        541.42        327.58        75.10 o                         
  15   0   6        852.36        749.66       198.97 o                         
  16   0   6       1130.86       1055.16       126.64 o                         
  17   0   6          1.35         13.39        18.53 o                         
 -21   1   6        242.35        262.71        86.33 o                         
 -20   1   6        346.14        182.58        35.83 o                         
 -19   1   6       3022.48       3738.67       125.20 o                         
 -18   1   6       1634.93       1741.65       151.97 o                         
 -17   1   6        740.33        647.62        94.15 o                         
 -16   1   6       2255.74       2481.68       118.60 o                         
 -15   1   6       1216.47       1202.63        84.53 o                         
 -14   1   6       2003.81       2002.48        71.10 o                         
 -13   1   6        296.44        228.87        20.69 o                         
 -12   1   6      12266.74      13109.14       148.23 o                         
 -11   1   6      13882.52      14828.51       308.45 o                         
 -10   1   6         41.17         37.95         9.97 o                         
  -9   1   6      14885.11      15984.31       158.78 o                         
  -8   1   6      24630.44      25307.93       217.63 o                         
  -7   1   6       2507.07       2354.13        40.53 o                         
  -6   1   6       1635.10       1368.48        26.18 o                         
  -5   1   6       4801.06       4852.92        90.38 o                         
  -4   1   6       8167.54       7408.29        81.27 o                         
  -3   1   6       6899.24       6465.00        64.66 o                         
  -2   1   6         25.69         23.90         5.03 o                         
  -1   1   6       8044.24       7499.81        59.47 o                         
   0   1   6       9375.19       8650.38        52.90 o                         
   1   1   6        790.51        730.01        20.56 o                         
   2   1   6      15196.46      14937.54        95.97 o                         
   3   1   6      10542.79      10133.54        72.55 o                         
   4   1   6       8119.98       7807.84        68.35 o                         
   5   1   6       1674.66       1634.32        32.38 o                         
   6   1   6      30339.67      32221.21       198.98 o                         
   7   1   6      17753.52      18251.86       316.15 o                         
   8   1   6         27.59         51.91         6.76 o                         
   9   1   6       4212.20       4365.65        54.31 o                         
  10   1   6       6298.91       6539.34        59.09 o                         
  11   1   6       4100.81       4372.94        85.54 o                         
  12   1   6        224.19        154.62        18.92 o                         
  13   1   6          7.60         15.88         6.13 o                         
  14   1   6       1152.28       1234.71        69.98 o                         
  15   1   6        509.34        410.67        65.38 o                         
  16   1   6        379.47        347.19        82.25 o                         
  17   1   6       1955.37       2468.83       101.43 o                         
 -21   2   6        866.08        706.81       114.07 o                         
 -20   2   6       1128.28       1070.44       182.20 o                         
 -19   2   6         10.65         17.48        10.07 o                         
 -18   2   6       1135.11       1163.12       123.15 o                         
 -17   2   6       2440.30       2677.42        97.72 o                         
 -16   2   6       1308.92       1437.89        89.40 o                         
 -15   2   6        995.86        998.64        69.17 o                         
 -14   2   6       4126.76       4462.22        90.24 o                         
 -13   2   6       2095.81       2071.19        65.85 o                         
 -12   2   6        211.53        159.42        25.33 o                         
 -11   2   6       1195.83       1130.33        49.55 o                         
 -10   2   6       8957.35       9568.88        96.70 o                         
  -9   2   6       7693.27       7737.67       106.03 o                         
  -8   2   6        362.36        351.29        29.37 o                         
  -7   2   6       8579.32       8684.04       183.65 o                         
  -6   2   6      22342.20      22264.58       210.50 o                         
  -5   2   6       1970.67       1675.25        33.29 o                         
  -4   2   6       3102.13       3017.63        47.16 o                         
  -3   2   6      20118.31      19119.53       116.31 o                         
  -2   2   6      18881.43      18713.86       101.87 o                         
  -1   2   6        790.72       1213.70        28.34 o                         
   0   2   6      26371.62      26537.59       134.50 o                         
   1   2   6      20111.38      19773.09        91.20 o                         
   2   2   6       3691.43       3514.90        32.84 o                         
   3   2   6       8729.85       9313.78        73.17 o                         
   4   2   6      19142.17      19501.36       122.46 o                         
   5   2   6       7792.52       7716.89        76.86 o                         
   6   2   6        692.04        594.01        22.12 o                         
   7   2   6        875.23        907.10        24.97 o                         
   8   2   6       8570.21       9137.18        76.85 o                         
   9   2   6       2323.00       2407.03        45.47 o                         
  10   2   6        202.41        181.18        14.02 o                         
  11   2   6       4716.50       5000.41        98.62 o                         
  12   2   6       2934.00       3390.86       102.28 o                         
  13   2   6       2516.67       2745.48        77.99 o                         
  14   2   6        105.92         58.95        12.54 o                         
  15   2   6        802.12        890.56        91.93 o                         
  16   2   6        419.29        260.47        60.73 o                         
  17   2   6         11.44         18.08        15.39 o                         
 -20   3   6        304.04        224.91        75.45 o                         
 -19   3   6        365.28        321.10        53.56 o                         
 -18   3   6       1076.30       1087.24       109.26 o                         
 -17   3   6        276.65        260.53        43.95 o                         
 -16   3   6       1318.79       1519.79       101.40 o                         
 -15   3   6       3215.63       3494.61       108.86 o                         
 -14   3   6        455.24        392.93        38.29 o                         
 -13   3   6        763.05        760.73        49.97 o                         
 -12   3   6       3500.14       3725.78        62.03 o                         
 -11   3   6        248.14        289.95        32.80 o                         
 -10   3   6        103.52        108.72        15.01 o                         
  -9   3   6        106.35         90.04         9.22 o                         
  -8   3   6       4877.06       4913.82       110.73 o                         
  -7   3   6      15905.80      16718.13       148.37 o                         
  -6   3   6         43.36         31.67         7.70 o                         
  -5   3   6      44126.55      45762.03       471.05 o                         
  -4   3   6      58145.20      60221.11       703.69 o                         
  -3   3   6       1063.96        922.76        80.97 o                         
  -2   3   6       5888.27       5548.87        69.30 o                         
  -1   3   6      35317.95      35009.32       276.81 o                         
   0   3   6       9541.43       9613.55        65.75 o                         
   1   3   6       6215.83       6200.76        58.09 o                         
   2   3   6       4391.67       4686.89        61.10 o                         
   3   3   6       7278.02       7025.18        67.46 o                         
   4   3   6        211.61        244.20        13.78 o                         
   5   3   6       1027.71       1133.09        30.34 o                         
   6   3   6       5174.59       5619.15        65.37 o                         
   7   3   6       2935.50       3160.91        39.84 o                         
   8   3   6        607.37        615.39        25.24 o                         
   9   3   6         18.65         16.62        14.03 o                         
  10   3   6       6564.28       7032.57       126.56 o                         
  11   3   6       2036.02       2165.41        99.43 o                         
  12   3   6       1120.86        942.76        79.04 o                         
  13   3   6       6316.27       7004.23       225.94 o                         
  14   3   6       1431.09       1606.93       109.49 o                         
  15   3   6         29.85         77.27        28.35 o                         
  16   3   6        270.08        216.75        47.11 o                         
  17   3   6        262.19        149.76        22.59 o                         
 -20   4   6        965.73        809.58       100.86 o                         
 -19   4   6         84.83         65.21        20.01 o                         
 -18   4   6         55.85         82.93        19.29 o                         
 -17   4   6       1759.53       1838.80       104.89 o                         
 -16   4   6       3009.54       3581.65       119.72 o                         
 -15   4   6          2.55         24.88         8.75 o                         
 -14   4   6       1225.85       1425.97        79.96 o                         
 -13   4   6       1503.56       1487.73        75.80 o                         
 -12   4   6        632.61        573.08        51.28 o                         
 -11   4   6       3226.07       3170.60        43.26 o                         
 -10   4   6       3232.61       3530.17        42.44 o                         
  -9   4   6        600.20        605.44        20.12 o                         
  -8   4   6        966.47        902.25        26.89 o                         
  -7   4   6       6075.13       6118.51        70.91 o                         
  -6   4   6       9797.13       9473.94        81.89 o                         
  -5   4   6      23838.85      24162.14       209.74 o                         
  -4   4   6       9306.32       8955.90       122.10 o                         
  -3   4   6      70695.49      74847.88       720.11 o                         
  -2   4   6      11692.46      11824.44       133.22 o                         
  -1   4   6        189.38        238.39        14.56 o                         
   0   4   6       3134.51       3054.59        35.32 o                         
   1   4   6       8133.11       7696.49        94.19 o                         
   2   4   6       5829.65       5920.79        60.46 o                         
   3   4   6       2648.61       2903.15        31.35 o                         
   4   4   6        601.70        543.67        24.12 o                         
   5   4   6        156.03        139.16        15.52 o                         
   6   4   6         22.17         23.29         8.62 o                         
   7   4   6          7.47         29.32        12.75 o                         
   8   4   6        598.46        617.85        26.35 o                         
   9   4   6       4146.20       4165.66        67.26 o                         
  10   4   6        103.54        100.60        12.79 o                         
  11   4   6       3895.65       4241.12        97.63 o                         
  12   4   6       5268.97       5606.88       143.52 o                         
  13   4   6         62.98         33.56        17.58 o                         
  14   4   6       1821.14       1980.15       139.08 o                         
  15   4   6       2296.34       2852.45       101.37 o                         
  16   4   6       1465.07       1450.27       178.32 o                         
 -20   5   6        152.73        113.43        19.92 o                         
 -19   5   6       1142.40       1186.72       102.47 o                         
 -18   5   6        378.36        348.81        46.84 o                         
 -17   5   6        396.60        356.38        49.71 o                         
 -16   5   6        787.88        771.46        93.70 o                         
 -15   5   6       4516.76       5108.41       138.29 o                         
 -14   5   6        579.37        530.03        40.98 o                         
 -13   5   6       2227.90       2216.68        68.00 o                         
 -12   5   6        605.85        666.98        46.00 o                         
 -11   5   6         22.91         12.65         5.54 o                         
 -10   5   6        435.18        386.39        19.22 o                         
  -9   5   6       1453.58       1246.93        42.49 o                         
  -8   5   6       5053.09       5128.26        80.74 o                         
  -7   5   6       6514.40       6405.21        81.56 o                         
  -6   5   6      10652.88      10729.54        90.59 o                         
  -5   5   6      16176.21      15579.48       188.45 o                         
  -4   5   6       4498.53       3950.37        56.01 o                         
  -3   5   6          8.69         10.52         6.26 o                         
  -2   5   6       5381.58       5517.93        71.06 o                         
  -1   5   6      12303.04      12331.99       102.10 o                         
   0   5   6      13437.31      13728.71       107.81 o                         
   1   5   6        947.19        873.78        26.86 o                         
   2   5   6       3967.29       3972.24        42.10 o                         
   3   5   6       7925.92       7420.28        69.06 o                         
   4   5   6       3762.88       3769.17        39.14 o                         
   5   5   6       2316.62       2326.50        57.53 o                         
   6   5   6       1274.17       1222.39        34.06 o                         
   7   5   6        636.94        711.24        34.15 o                         
   8   5   6         29.98         30.90         6.47 o                         
   9   5   6       1805.29       1783.89        70.11 o                         
  10   5   6       1230.17       1312.90        61.63 o                         
  11   5   6        515.53        554.36        60.66 o                         
  12   5   6        451.05        429.36        59.16 o                         
  13   5   6       5430.99       6061.93       208.10 o                         
  14   5   6       2713.31       2808.39       100.51 o                         
  15   5   6         43.16         33.99        14.92 o                         
  16   5   6        570.29        400.70        66.18 o                         
 -19   6   6        440.01        316.05        33.35 o                         
 -18   6   6        392.20        352.29        41.13 o                         
 -17   6   6        784.99        755.53        85.46 o                         
 -16   6   6         14.81          9.78        12.29 o                         
 -15   6   6          1.34         22.94         6.68 o                         
 -14   6   6       1827.50       1914.52        68.85 o                         
 -13   6   6       3615.48       3607.80       144.06 o                         
 -12   6   6       2830.94       2785.02        72.06 o                         
 -11   6   6        185.45        179.39        14.44 o                         
 -10   6   6       1333.11       1366.90        42.04 o                         
  -9   6   6        797.51        759.75        38.22 o                         
  -8   6   6       3052.36       3028.06        59.01 o                         
  -7   6   6      12883.00      12919.71       102.02 o                         
  -6   6   6      15699.82      17133.11       143.43 o                         
  -5   6   6       1211.57       1216.64        30.05 o                         
  -4   6   6        432.93        547.34        22.65 o                         
  -3   6   6       2236.32       2018.78        25.20 o                         
  -2   6   6       1341.88       1143.49        30.54 o                         
  -1   6   6       6536.64       6242.61        80.12 o                         
   0   6   6          3.29         25.34         5.52 o                         
   1   6   6      11508.41      11988.31        82.51 o                         
   2   6   6      16111.84      16651.92       109.61 o                         
   3   6   6        358.99        280.38        12.79 o                         
   4   6   6       3911.19       3762.19        40.74 o                         
   5   6   6       7238.25       7598.10        82.01 o                         
   6   6   6         28.57         42.41         7.20 o                         
   7   6   6       5655.73       6009.01        78.46 o                         
   8   6   6       1276.11       1275.45        48.58 o                         
   9   6   6          5.75         10.55         9.72 o                         
  10   6   6        251.69        207.99        24.61 o                         
  11   6   6        640.59        588.28        74.14 o                         
  12   6   6       1014.22        975.29       123.60 o                         
  13   6   6          0.78         20.78         8.76 o                         
  14   6   6        452.22        571.97       142.82 o                         
  15   6   6       2150.16       2550.49       111.21 o                         
  16   6   6       1056.68        859.94       100.92 o                         
 -19   7   6        969.61        930.00       109.01 o                         
 -18   7   6        413.85        302.61        58.18 o                         
 -17   7   6         70.80         44.31        14.43 o                         
 -16   7   6        250.28        234.39        28.95 o                         
 -15   7   6        655.88        546.49        49.32 o                         
 -14   7   6        136.07        115.28        13.49 o                         
 -13   7   6        137.75        110.54        15.39 o                         
 -12   7   6       2927.54       2764.18       111.27 o                         
 -11   7   6       9787.37      10452.94       179.57 o                         
 -10   7   6         97.76        110.99         9.66 o                         
  -9   7   6       8043.40       8746.20       135.52 o                         
  -8   7   6       5779.86       6055.65        78.87 o                         
  -7   7   6        183.83        218.45        11.81 o                         
  -6   7   6        531.64        492.01        30.11 o                         
  -5   7   6        299.18        365.53        19.42 o                         
  -4   7   6        428.49        387.21        16.93 o                         
  -3   7   6        882.81        982.70        18.25 o                         
  -2   7   6        146.25        159.04         8.70 o                         
  -1   7   6       2755.76       2596.71        34.01 o                         
   0   7   6       4083.83       3939.13        39.08 o                         
   1   7   6       2799.79       2848.55        32.53 o                         
   2   7   6        316.30        312.59        14.70 o                         
   3   7   6      10663.39      11024.17       106.20 o                         
   4   7   6       1094.85        960.71        26.08 o                         
   5   7   6       1718.39       1751.48        35.87 o                         
   6   7   6       2438.31       2488.35        59.57 o                         
   7   7   6       1456.17       1223.79        48.76 o                         
   8   7   6         18.69         11.62        10.94 o                         
   9   7   6       3837.08       3810.57        87.36 o                         
  10   7   6       1029.70       1031.63       102.79 o                         
  11   7   6          2.97         10.32        21.08 o                         
  12   7   6         47.20         48.87        39.76 o                         
  13   7   6        234.95        173.70        29.51 o                         
  14   7   6        564.76        385.42        76.42 o                         
  15   7   6        184.04        169.91        25.26 o                         
 -19   8   6          1.44         24.85         9.58 o                         
 -18   8   6        679.37        505.71        89.40 o                         
 -17   8   6        687.28        551.28        68.14 o                         
 -16   8   6        176.47        148.03        18.60 o                         
 -15   8   6        114.75         93.93        10.98 o                         
 -14   8   6        457.02        393.65        39.24 o                         
 -13   8   6       2437.67       2454.07        76.36 o                         
 -12   8   6       1769.54       1720.29       117.78 o                         
 -11   8   6        186.61        191.60        18.82 o                         
 -10   8   6       3713.00       3750.89        76.40 o                         
  -9   8   6       5680.88       5749.25        71.04 o                         
  -8   8   6        438.97        348.52        40.21 o                         
  -7   8   6       3583.39       3678.94        59.81 o                         
  -6   8   6        263.19        268.69        14.69 o                         
  -5   8   6         12.99         21.25         4.51 o                         
  -4   8   6        227.14        203.75        11.33 o                         
  -3   8   6        202.01        162.01         8.63 o                         
  -2   8   6       1187.15       1007.86        34.43 o                         
  -1   8   6          9.51          5.84         3.66 o                         
   0   8   6       2505.42       2435.94        47.89 o                         
   1   8   6       2229.36       2179.85        39.01 o                         
   2   8   6        513.71        489.42        20.06 o                         
   3   8   6        612.02        683.51        21.65 o                         
   4   8   6       1352.73       1460.28        42.31 o                         
   5   8   6       3670.43       3778.04        60.43 o                         
   6   8   6       1956.65       1984.13        64.02 o                         
   7   8   6       1576.82       1600.21        59.47 o                         
   8   8   6       4094.41       4486.10        85.65 o                         
   9   8   6        848.76        731.26        71.93 o                         
  10   8   6          2.65         22.61        14.98 o                         
  11   8   6        107.46        119.05        25.08 o                         
  12   8   6         19.54         17.22        12.50 o                         
  13   8   6         14.75         35.51        14.90 o                         
  14   8   6          0.78         40.24        12.59 o                         
  15   8   6        296.18        211.78        63.68 o                         
 -18   9   6         20.96         41.69        16.72 o                         
 -17   9   6        263.01        223.32        24.46 o                         
 -16   9   6        515.06        444.70        49.66 o                         
 -15   9   6        554.48        471.91        57.99 o                         
 -14   9   6         95.35         67.46        11.19 o                         
 -13   9   6         60.56         64.40        11.21 o                         
 -12   9   6       1882.72       1838.06        79.16 o                         
 -11   9   6       3360.50       3570.36        91.93 o                         
 -10   9   6       2042.97       1974.31        57.82 o                         
  -9   9   6        210.90        199.43        16.91 o                         
  -8   9   6        367.55        314.67        21.51 o                         
  -7   9   6       1023.42        960.82        77.92 o                         
  -6   9   6       2298.94       2269.56        42.74 o                         
  -5   9   6         90.60         83.07         8.50 o                         
  -4   9   6       2333.15       2402.51        61.19 o                         
  -3   9   6       3330.95       3260.19        53.88 o                         
  -2   9   6        868.50        911.85        28.15 o                         
  -1   9   6       4947.31       4917.60        47.67 o                         
   0   9   6         99.54        129.98         9.62 o                         
   1   9   6       7650.40       7864.90        71.10 o                         
   2   9   6       2761.60       2700.24        50.14 o                         
   3   9   6        578.47        560.76        34.64 o                         
   4   9   6         95.81         91.90        12.16 o                         
   5   9   6        163.43        191.23        15.61 o                         
   6   9   6        589.29        552.05        42.63 o                         
   7   9   6       3070.47       3137.83        90.67 o                         
   8   9   6         80.93         93.16        17.36 o                         
   9   9   6       1160.98       1080.27        96.09 o                         
  10   9   6        846.21        840.61        88.12 o                         
  11   9   6         55.88         65.81        27.62 o                         
  12   9   6          0.54         38.41        25.10 o                         
  13   9   6         27.32         38.05         9.69 o                         
  14   9   6        215.74        218.36        75.61 o                         
 -17  10   6        344.48        229.94        30.88 o                         
 -16  10   6         39.27         24.55        10.30 o                         
 -15  10   6          0.93         14.82         8.39 o                         
 -14  10   6        661.23        502.76        92.76 o                         
 -13  10   6        317.10        230.72        27.38 o                         
 -12  10   6        145.19        120.23        14.07 o                         
 -11  10   6        167.50        122.95        13.58 o                         
 -10  10   6         27.72         32.77         6.77 o                         
  -9  10   6         18.05         22.09        10.09 o                         
  -8  10   6       3459.39       3452.06        76.21 o                         
  -7  10   6       3213.52       3148.98        58.12 o                         
  -6  10   6        133.02        127.34        11.53 o                         
  -5  10   6       3304.09       3347.78        46.23 o                         
  -4  10   6        243.61        303.32        17.54 o                         
  -3  10   6       1261.32       1283.38        39.16 o                         
  -2  10   6        749.26        725.00        28.58 o                         
  -1  10   6       1827.34       1735.42        43.30 o                         
   0  10   6       5629.46       5618.49        66.31 o                         
   1  10   6          3.61         23.99         7.66 o                         
   2  10   6       1128.44       1123.37        41.02 o                         
   3  10   6       3780.06       3748.50        79.13 o                         
   4  10   6         64.94         63.42        14.32 o                         
   5  10   6         61.19         53.95         7.56 o                         
   6  10   6        433.60        416.23        37.74 o                         
   7  10   6         59.69         54.34        15.75 o                         
   8  10   6       1207.01       1173.33       102.68 o                         
   9  10   6       1023.09        947.25        97.31 o                         
  10  10   6        121.66        164.74        24.77 o                         
  11  10   6        325.88        303.03        59.01 o                         
  12  10   6        143.12        100.06        33.84 o                         
  13  10   6         71.38         64.23        17.88 o                         
 -16  11   6        392.99        231.91        39.11 o                         
 -15  11   6        371.42        266.92        28.86 o                         
 -14  11   6          3.02         14.82         5.88 o                         
 -13  11   6        409.41        325.83        32.75 o                         
 -12  11   6         12.51         16.80         8.81 o                         
 -11  11   6         71.61         58.51         9.72 o                         
 -10  11   6        471.31        371.83        37.78 o                         
  -9  11   6        146.07        107.29        20.39 o                         
  -8  11   6         34.78         40.64        13.08 o                         
  -7  11   6         16.74          8.40         8.15 o                         
  -6  11   6        166.46        140.74        11.74 o                         
  -5  11   6        203.48        169.77        13.60 o                         
  -4  11   6       2425.68       2429.61        53.03 o                         
  -3  11   6         20.34         19.91         9.05 o                         
  -2  11   6       2081.77       2069.00        59.50 o                         
  -1  11   6        115.90        134.63        10.68 o                         
   0  11   6        609.99        572.25        28.82 o                         
   1  11   6         55.03         54.16         7.33 o                         
   2  11   6         71.50         61.28         8.24 o                         
   3  11   6          0.67          6.54         6.78 o                         
   4  11   6        426.34        437.49        28.96 o                         
   5  11   6          8.07         16.38         6.58 o                         
   6  11   6         76.69         66.86        11.94 o                         
   7  11   6          0.78         11.14         7.30 o                         
   8  11   6        288.02        207.73        30.45 o                         
   9  11   6         61.05         60.25        12.79 o                         
  10  11   6        247.38        194.78        29.69 o                         
  11  11   6        432.03        302.04        36.24 o                         
  12  11   6          0.01          1.66        11.64 o                         
 -15  12   6         30.17         38.40        11.48 o                         
 -14  12   6         10.20         31.35        12.37 o                         
 -13  12   6          1.99         17.72         7.06 o                         
 -12  12   6          1.32         26.69         9.43 o                         
 -11  12   6         11.27         12.37         9.32 o                         
 -10  12   6        249.91        184.99        31.61 o                         
  -9  12   6          1.99         25.41         8.00 o                         
  -8  12   6        458.64        419.67        41.16 o                         
  -7  12   6        539.00        456.11        35.21 o                         
  -6  12   6       1216.57       1137.42        42.02 o                         
  -5  12   6       1963.63       1876.67        67.67 o                         
  -4  12   6       2090.45       1918.16        69.80 o                         
  -3  12   6        504.09        494.72        34.85 o                         
  -2  12   6        357.75        333.35        23.36 o                         
  -1  12   6        637.77        596.13        35.21 o                         
   0  12   6        697.04        682.65        40.24 o                         
   1  12   6        765.48        734.85        46.59 o                         
   2  12   6        539.70        483.10        45.52 o                         
   3  12   6        185.24        160.97        18.41 o                         
   4  12   6        962.74       1002.56        61.00 o                         
   5  12   6         42.74         30.18         7.66 o                         
   6  12   6        414.96        376.38        37.76 o                         
   7  12   6         13.42         41.17        19.68 o                         
   8  12   6        391.05        330.39        45.58 o                         
   9  12   6         23.75         34.61        11.91 o                         
  10  12   6          2.39         31.47         8.69 o                         
  11  12   6          0.25          6.64         6.87 o                         
  12  12   6        721.99        458.23       106.14 o                         
 -14  13   6         30.52         29.41         8.28 o                         
 -13  13   6          0.62         23.58         8.07 o                         
 -12  13   6        303.41        232.58        27.75 o                         
 -11  13   6        255.17        229.20        38.27 o                         
 -10  13   6         42.14         29.18        24.97 o                         
  -9  13   6          6.61         19.26         9.88 o                         
  -8  13   6         92.08        100.71        11.54 o                         
  -7  13   6        207.99        142.72        20.29 o                         
  -6  13   6        504.93        394.54        50.20 o                         
  -5  13   6        448.28        443.64        35.81 o                         
  -4  13   6        352.92        374.27        33.87 o                         
  -3  13   6       1456.83       1470.62        75.17 o                         
  -2  13   6        486.46        478.08        37.95 o                         
  -1  13   6       1598.34       1661.82        57.25 o                         
   0  13   6        600.49        594.09        45.91 o                         
   1  13   6       6013.12       6335.40       105.98 o                         
   2  13   6          1.39         23.53         5.27 o                         
   3  13   6       2224.27       2267.65        73.16 o                         
   4  13   6          0.16         11.40         7.51 o                         
   5  13   6        132.98         91.53        10.84 o                         
   6  13   6         60.03         28.16        10.46 o                         
   7  13   6       1779.76       1826.34        57.22 o                         
   8  13   6        544.10        461.56        46.36 o                         
   9  13   6        210.53        211.79        22.62 o                         
  10  13   6         29.23         47.06        12.57 o                         
 -13  14   6        105.98         90.02        11.27 o                         
 -12  14   6          2.23         11.40         5.22 o                         
 -11  14   6          0.36         25.20         9.37 o                         
 -10  14   6          7.67         43.30        13.55 o                         
  -9  14   6        132.47         99.68        14.67 o                         
  -8  14   6        806.41        839.53        67.64 o                         
  -7  14   6         43.75         54.77        13.76 o                         
  -6  14   6        297.15        277.05        23.39 o                         
  -5  14   6        314.37        335.33        28.30 o                         
  -4  14   6          0.57         37.83         8.29 o                         
  -3  14   6         38.80         16.12         9.02 o                         
  -2  14   6        215.94        144.79        13.38 o                         
  -1  14   6        666.54        630.32        45.64 o                         
   0  14   6        271.88        258.61        33.00 o                         
   1  14   6        511.11        380.93        41.97 o                         
   2  14   6        535.01        426.40        43.60 o                         
   3  14   6        690.64        593.61        54.55 o                         
   4  14   6        150.59        146.95        16.46 o                         
   5  14   6          1.32         34.56        10.04 o                         
   6  14   6         17.79         54.26        13.93 o                         
   7  14   6          1.19         19.65         6.08 o                         
   8  14   6        375.76        306.63        35.00 o                         
   9  14   6       1611.56       1593.69       191.76 o                         
 -11  15   6        271.12        241.62        27.13 o                         
 -10  15   6        180.09        110.27        17.91 o                         
  -9  15   6          2.98         11.45         6.13 o                         
  -8  15   6        291.14        276.08        26.17 o                         
  -7  15   6        288.76        264.55        22.39 o                         
  -6  15   6          3.65         14.59         5.57 o                         
  -5  15   6         98.19        103.90        14.25 o                         
  -4  15   6         11.18         11.86        10.84 o                         
  -3  15   6         27.01         18.28        13.06 o                         
  -2  15   6        149.54        128.81        12.93 o                         
  -1  15   6          1.19          7.49         5.39 o                         
   0  15   6         19.97         34.35        10.39 o                         
   1  15   6        207.56        184.84        22.08 o                         
   2  15   6        594.19        590.95        66.48 o                         
   3  15   6       1035.87       1133.57       121.47 o                         
   4  15   6         52.59         37.43        11.21 o                         
   5  15   6         68.69         94.47        18.70 o                         
   6  15   6         13.46         34.78         9.73 o                         
   7  15   6          8.76         23.48        11.13 o                         
  -9  16   6        124.98         90.02        33.79 o                         
  -8  16   6         29.84         40.00         7.29 o                         
  -7  16   6        515.29        330.17        81.61 o                         
  -6  16   6        328.52        298.04        22.49 o                         
  -5  16   6         40.62         38.08        10.50 o                         
  -4  16   6        476.44        405.43        34.71 o                         
  -3  16   6         69.44         67.72        11.65 o                         
  -2  16   6         12.49         19.79         6.18 o                         
  -1  16   6         98.61         84.65        11.86 o                         
   0  16   6         15.59         36.66        10.25 o                         
   1  16   6        232.15        260.68        19.86 o                         
   2  16   6       1103.67       1087.02        85.00 o                         
   3  16   6         30.97         34.41        16.78 o                         
   4  16   6       2357.05       2512.00       124.23 o                         
   5  16   6       1022.36        987.91        76.37 o                         
  -5  17   6        895.60        841.01        75.44 o                         
  -4  17   6        146.99        177.29        57.08 o                         
  -3  17   6        292.75        260.77        24.58 o                         
  -2  17   6        214.75        171.32        15.18 o                         
  -1  17   6         51.11         70.08        10.43 o                         
   0  17   6       1390.34       1276.44        87.63 o                         
   1  17   6       1160.85        959.95        75.01 o                         
   2  17   6         65.90         83.02        15.14 o                         
 -21   1   7         61.99         34.28        21.70 o                         
 -20   1   7          5.13         -2.92        10.32 o                         
 -19   1   7         26.95         42.79        22.23 o                         
 -18   1   7        291.66        201.02        41.38 o                         
 -17   1   7         26.21         20.01         9.70 o                         
 -16   1   7         75.27         52.55        40.75 o                         
 -15   1   7         35.97         37.44        13.31 o                         
 -14   1   7         55.74         51.98        10.81 o                         
 -13   1   7        992.21        835.41        57.86 o                         
 -12   1   7         86.75         64.80         9.69 o                         
 -11   1   7          5.78         18.65         8.37 o                         
 -10   1   7          0.01         17.02        13.64 o                         
  -9   1   7         81.69        102.88        14.99 o                         
  -8   1   7         44.87         27.88         8.79 o                         
  -7   1   7       1422.47       1339.06        57.78 o                         
  -6   1   7       2561.72       2686.83        55.11 o                         
  -5   1   7          1.98          6.12         6.54 o                         
  -4   1   7         52.58         70.67        10.43 o                         
  -3   1   7       1022.29       1001.65        21.35 o                         
  -2   1   7       2597.70       2507.34        38.59 o                         
  -1   1   7         53.35         52.24        10.51 o                         
   0   1   7       3554.81       3361.19        33.80 o                         
   1   1   7      27483.69      27670.88       148.25 o                         
   2   1   7         21.12         15.33         3.64 o                         
   3   1   7       4629.00       4606.01        44.90 o                         
   4   1   7        948.35        912.34        24.23 o                         
   5   1   7       7037.98       6989.45        52.77 o                         
   6   1   7       6991.11       7200.25        58.68 o                         
   7   1   7       1305.43       1273.07        45.23 o                         
   8   1   7        775.69        718.43        26.80 o                         
   9   1   7        723.38        559.06        28.36 o                         
  10   1   7        444.95        382.96        37.83 o                         
  11   1   7        666.52        549.77        52.37 o                         
  12   1   7         51.15         48.77         7.89 o                         
  13   1   7        156.61        104.52        24.82 o                         
  14   1   7        192.00        175.99        62.19 o                         
  15   1   7        543.44        511.21       110.55 o                         
  16   1   7        131.10        139.23        44.86 o                         
 -21   2   7          3.73         29.98        11.57 o                         
 -20   2   7          0.24         31.72        15.42 o                         
 -19   2   7          4.14         28.20         9.11 o                         
 -18   2   7         63.94         49.10        22.37 o                         
 -17   2   7         84.82         48.50        13.49 o                         
 -16   2   7        952.83        921.78        95.94 o                         
 -15   2   7         75.26         44.86        11.85 o                         
 -14   2   7        162.67        160.03        35.71 o                         
 -13   2   7          6.97          9.93         5.53 o                         
 -12   2   7        497.26        516.26        42.74 o                         
 -11   2   7       1410.33       1463.70        59.96 o                         
 -10   2   7       1183.41       1202.27        45.02 o                         
  -9   2   7        548.75        689.04        41.55 o                         
  -8   2   7          2.86         15.94         4.00 o                         
  -7   2   7         10.94         17.07         5.33 o                         
  -6   2   7       6892.32       6499.56        78.82 o                         
  -5   2   7        901.90        968.05        38.45 o                         
  -4   2   7       2469.44       2396.75        38.43 o                         
  -3   2   7        992.73        949.79        28.35 o                         
  -2   2   7         61.20         57.21        12.83 o                         
  -1   2   7       2965.04       2870.44        29.06 o                         
   0   2   7       5441.92       5554.41        55.43 o                         
   1   2   7       2008.52       1947.01        23.63 o                         
   2   2   7      10694.66      10911.45        77.78 o                         
   3   2   7       1373.42       1384.49        20.69 o                         
   4   2   7       6477.40       6510.33        80.37 o                         
   5   2   7        761.59        735.00        34.61 o                         
   6   2   7       1333.73       1229.50        33.75 o                         
   7   2   7       1915.70       1822.69        36.92 o                         
   8   2   7       1023.34        963.74        41.31 o                         
   9   2   7       4396.79       4671.84        72.63 o                         
  10   2   7       2554.35       2523.22        86.99 o                         
  11   2   7        410.93        326.29        39.39 o                         
  12   2   7        360.92        321.57        46.25 o                         
  13   2   7        334.39        279.75        40.48 o                         
  14   2   7        169.04        105.73        26.70 o                         
  15   2   7        156.57        126.93        20.74 o                         
  16   2   7          2.58         33.83        14.21 o                         
 -20   3   7         19.79         33.66        25.23 o                         
 -19   3   7          3.32         52.96        15.85 o                         
 -18   3   7          1.85         31.90        25.82 o                         
 -17   3   7         33.89         43.64        20.32 o                         
 -16   3   7        370.21        295.58        76.15 o                         
 -15   3   7       2353.78       2467.80       196.40 o                         
 -14   3   7       1567.25       1534.73        51.17 o                         
 -13   3   7       1482.68       1525.68        61.50 o                         
 -12   3   7       1632.13       1626.64        43.03 o                         
 -11   3   7          0.72         15.85        12.58 o                         
 -10   3   7         13.99         40.03        12.91 o                         
  -9   3   7        163.09        135.67        10.09 o                         
  -8   3   7      13364.08      14231.02       159.86 o                         
  -7   3   7       2468.65       2448.41        42.18 o                         
  -6   3   7        215.59        204.39        20.71 o                         
  -5   3   7       5633.80       5845.53       128.96 o                         
  -4   3   7       3629.87       3244.49        67.72 o                         
  -3   3   7          4.97          6.90         5.48 o                         
  -2   3   7        696.61        619.11        30.04 o                         
  -1   3   7        717.10        742.22        23.69 o                         
   0   3   7       8421.23       8524.98        69.51 o                         
   1   3   7       6634.80       6891.60        63.31 o                         
   2   3   7        852.99        926.52        27.31 o                         
   3   3   7       3609.31       3816.25        35.96 o                         
   4   3   7        186.29        169.16        11.49 o                         
   5   3   7       1020.39        897.46        23.43 o                         
   6   3   7        149.85         91.99        12.67 o                         
   7   3   7        629.98        588.71        26.09 o                         
   8   3   7        283.31        238.75        16.49 o                         
   9   3   7         77.55         90.14        11.92 o                         
  10   3   7        333.68        299.67        33.07 o                         
  11   3   7       1200.78       1232.25        87.75 o                         
  12   3   7        309.00        245.86        35.80 o                         
  13   3   7       1333.09       1393.31        86.90 o                         
  14   3   7        702.04        593.13        80.01 o                         
  15   3   7         75.09         44.95        18.40 o                         
  16   3   7        292.70        358.93        54.73 o                         
 -20   4   7        627.36        455.06        97.48 o                         
 -19   4   7        243.64        178.35        29.04 o                         
 -18   4   7        110.30         89.33        26.88 o                         
 -17   4   7        528.46        466.52        71.57 o                         
 -16   4   7          4.09         14.33         6.94 o                         
 -15   4   7         10.51         -3.20         8.05 o                         
 -14   4   7        585.30        547.47        58.91 o                         
 -13   4   7        380.77        391.83        31.52 o                         
 -12   4   7        477.66        452.84        34.34 o                         
 -11   4   7        743.92        773.97        32.99 o                         
 -10   4   7       3116.42       3034.33        38.25 o                         
  -9   4   7          7.99         15.70         6.65 o                         
  -8   4   7       3895.77       3934.41        51.87 o                         
  -7   4   7       1019.02        891.60        33.30 o                         
  -6   4   7        733.29        497.80        31.29 o                         
  -5   4   7        326.42        239.72        20.54 o                         
  -4   4   7        162.78        161.41        25.42 o                         
  -3   4   7        937.18        800.00        36.33 o                         
  -2   4   7      10635.77      10453.02       121.36 o                         
  -1   4   7        776.67        841.91        43.39 o                         
   0   4   7       5918.76       6058.71        80.88 o                         
   1   4   7        650.29        644.30        26.89 o                         
   2   4   7        152.96        116.57        11.96 o                         
   3   4   7         21.61         28.94         4.58 o                         
   4   4   7        355.43        411.08        19.62 o                         
   5   4   7       1324.52       1218.92        27.30 o                         
   6   4   7       1409.98       1477.74        29.34 o                         
   7   4   7       1703.81       1610.74        34.30 o                         
   8   4   7        414.24        423.78        29.98 o                         
   9   4   7       2679.03       2853.76        66.97 o                         
  10   4   7         15.28         22.36        15.14 o                         
  11   4   7       2777.32       2904.51       114.93 o                         
  12   4   7       1522.19       1543.89        88.29 o                         
  13   4   7         99.66         70.28        14.01 o                         
  14   4   7        655.95        461.99        82.40 o                         
  15   4   7        650.15        586.00        55.38 o                         
  16   4   7        415.66        351.17        68.72 o                         
 -20   5   7        130.57         77.92        15.97 o                         
 -19   5   7        647.46        612.33        48.02 o                         
 -18   5   7        255.44        197.20        20.99 o                         
 -17   5   7        193.94        183.20        25.76 o                         
 -16   5   7        668.12        591.38        62.14 o                         
 -15   5   7       2516.97       2570.31       119.40 o                         
 -14   5   7         55.49         74.94        11.26 o                         
 -13   5   7         57.95         56.66         8.94 o                         
 -12   5   7       2416.57       2529.04        55.36 o                         
 -11   5   7       3772.22       4050.50        57.78 o                         
 -10   5   7       2993.66       2984.92        52.96 o                         
  -9   5   7       1577.22       1625.39        53.89 o                         
  -8   5   7       2439.40       2517.03        34.91 o                         
  -7   5   7        737.38        693.90        23.21 o                         
  -6   5   7         25.41         31.87         4.13 o                         
  -5   5   7        608.24        744.52        73.53 o                         
  -4   5   7      22071.48      23697.60       220.11 o                         
  -3   5   7       7737.61       7852.94        97.17 o                         
  -2   5   7       5414.70       5432.29        80.54 o                         
  -1   5   7      15459.17      15499.17       106.90 o                         
   0   5   7         76.04         54.59         6.21 o                         
   1   5   7       3156.29       2721.44        31.88 o                         
   2   5   7       4631.98       4532.00        52.66 o                         
   3   5   7         25.77         44.94         7.47 o                         
   4   5   7        673.79        690.15        36.26 o                         
   5   5   7       1641.48       1662.13        45.19 o                         
   6   5   7         43.09         41.19         8.62 o                         
   7   5   7       3299.47       3313.04        52.66 o                         
   8   5   7       2135.95       2214.69        72.59 o                         
   9   5   7        755.86        663.47        47.53 o                         
  10   5   7       3554.35       4173.42       122.59 o                         
  11   5   7        507.04        628.15        75.30 o                         
  12   5   7        298.06        249.32        31.72 o                         
  13   5   7        290.96        226.07        39.17 o                         
  14   5   7        344.41        219.47        47.77 o                         
  15   5   7          0.52         26.65        16.08 o                         
 -19   6   7        185.87        106.71        21.44 o                         
 -18   6   7       1516.82       1562.96        89.82 o                         
 -17   6   7        510.65        494.06        57.55 o                         
 -16   6   7         34.81         51.28         9.91 o                         
 -15   6   7        308.73        248.77        31.28 o                         
 -14   6   7        805.60        716.05        57.32 o                         
 -13   6   7       6811.85       7459.21       116.10 o                         
 -12   6   7       1229.91       1265.60        53.70 o                         
 -11   6   7       1865.20       1935.43        50.68 o                         
 -10   6   7       3886.78       3898.15        52.81 o                         
  -9   6   7       3703.54       3792.05        79.14 o                         
  -8   6   7       1480.78       1383.46        27.29 o                         
  -7   6   7          2.33         10.51         5.36 o                         
  -6   6   7       7508.88       7581.53        70.54 o                         
  -5   6   7       7774.91       7836.70        88.88 o                         
  -4   6   7        683.37        774.32        41.40 o                         
  -3   6   7       5827.36       5989.81        72.04 o                         
  -2   6   7       3445.20       3186.15        43.82 o                         
  -1   6   7        686.71        681.88        36.10 o                         
   0   6   7      12239.72      12049.97        89.23 o                         
   1   6   7       5267.59       5258.46        48.08 o                         
   2   6   7         63.26        106.72         9.19 o                         
   3   6   7        262.05        240.18        14.97 o                         
   4   6   7         75.42         87.80         8.03 o                         
   5   6   7       2827.55       2810.46        45.98 o                         
   6   6   7       6092.21       6236.56        73.34 o                         
   7   6   7        327.86        239.15        19.04 o                         
   8   6   7       7370.13       7933.15       135.27 o                         
   9   6   7       1782.35       1709.56        80.55 o                         
  10   6   7         10.80         20.57        14.62 o                         
  11   6   7        298.55        268.85        34.57 o                         
  12   6   7        207.13        148.38        28.49 o                         
  13   6   7        156.22        135.36        59.52 o                         
  14   6   7         27.35         26.51        15.65 o                         
  15   6   7        667.16        811.09       213.16 o                         
 -19   7   7       1182.52       1148.39        84.17 o                         
 -18   7   7        440.65        362.07        46.29 o                         
 -17   7   7        141.79        183.77        36.93 o                         
 -16   7   7       1753.76       1811.10        79.10 o                         
 -15   7   7        196.41        154.04        16.02 o                         
 -14   7   7       1538.62       1521.34        67.21 o                         
 -13   7   7         12.38         15.13         5.98 o                         
 -12   7   7        406.44        418.15        40.88 o                         
 -11   7   7       5214.14       5335.03        82.44 o                         
 -10   7   7       3064.62       3042.69        50.40 o                         
  -9   7   7        690.07        728.78        35.12 o                         
  -8   7   7       5135.52       5265.68        88.03 o                         
  -7   7   7         46.39         50.66         7.85 o                         
  -6   7   7        109.72         81.07         7.65 o                         
  -5   7   7        366.79        358.69        28.18 o                         
  -4   7   7         39.10         35.97         5.40 o                         
  -3   7   7       1057.09       1067.75        24.42 o                         
  -2   7   7       1261.14       1224.97        51.95 o                         
  -1   7   7      18387.78      19172.87       134.68 o                         
   0   7   7        534.33        540.51        17.23 o                         
   1   7   7       1982.32       1926.46        35.32 o                         
   2   7   7       1714.49       1555.93        31.95 o                         
   3   7   7       6676.52       6548.01        67.77 o                         
   4   7   7       4359.08       4344.04        71.48 o                         
   5   7   7          8.43         21.93         7.90 o                         
   6   7   7       6933.57       7260.68        71.15 o                         
   7   7   7       7386.97       7796.30       113.15 o                         
   8   7   7        718.27        623.03        47.01 o                         
   9   7   7        684.38        657.65        48.26 o                         
  10   7   7       1378.28       1349.68       102.11 o                         
  11   7   7        158.80        123.59        35.75 o                         
  12   7   7        256.10        221.49        39.68 o                         
  13   7   7         87.33         97.45        18.06 o                         
  14   7   7        605.31        409.51        93.70 o                         
  15   7   7        384.34        397.18        85.16 o                         
 -19   8   7        153.22        137.31        25.20 o                         
 -18   8   7        919.48        999.93        86.25 o                         
 -17   8   7       2914.44       3507.61        80.93 o                         
 -16   8   7        475.27        482.80        58.68 o                         
 -15   8   7        173.61        182.38        24.15 o                         
 -14   8   7       1828.47       1788.81        99.80 o                         
 -13   8   7       2824.14       2996.26        95.33 o                         
 -12   8   7       1995.13       1966.04        74.36 o                         
 -11   8   7          8.69         16.75         7.38 o                         
 -10   8   7       5509.66       5858.29        84.79 o                         
  -9   8   7       9120.50       9870.25       103.84 o                         
  -8   8   7         26.18         50.47         7.43 o                         
  -7   8   7       3902.36       3806.50        58.24 o                         
  -6   8   7       3356.96       3505.57        52.14 o                         
  -5   8   7         52.28         55.70        10.26 o                         
  -4   8   7         72.04         75.11         6.00 o                         
  -3   8   7       1437.66       1686.27        41.32 o                         
  -2   8   7       1253.67       1167.47        39.00 o                         
  -1   8   7       1370.49       1358.87        29.95 o                         
   0   8   7        983.62       1006.81        29.23 o                         
   1   8   7      16163.17      17057.79       176.75 o                         
   2   8   7      12133.59      12657.64       101.87 o                         
   3   8   7        927.22        906.69        27.25 o                         
   4   8   7      12603.04      13212.82       159.33 o                         
   5   8   7       9446.17      10178.90       151.19 o                         
   6   8   7        640.18        717.86        47.97 o                         
   7   8   7       4567.34       4606.16        80.58 o                         
   8   8   7       1455.12       1558.46       104.61 o                         
   9   8   7       1184.66       1205.98        82.24 o                         
  10   8   7         10.07         43.78        19.43 o                         
  11   8   7         79.60        109.19        45.11 o                         
  12   8   7        570.26        584.95        94.55 o                         
  13   8   7        462.90        428.35        63.85 o                         
  14   8   7          8.94         36.50        10.97 o                         
 -18   9   7        750.60        631.93        79.36 o                         
 -17   9   7         58.76         42.04        12.95 o                         
 -16   9   7        672.51        610.99        64.51 o                         
 -15   9   7       2995.34       2644.27       132.76 o                         
 -14   9   7         85.67         56.05         9.61 o                         
 -13   9   7        346.68        321.48        33.22 o                         
 -12   9   7       4372.40       4733.00       146.81 o                         
 -11   9   7       2565.89       2503.02        91.30 o                         
 -10   9   7          8.97         15.09         6.74 o                         
  -9   9   7       1179.17       1037.08        69.26 o                         
  -8   9   7       1354.56       1352.85        53.85 o                         
  -7   9   7       1146.44       1196.80        75.85 o                         
  -6   9   7        160.48        139.14        16.33 o                         
  -5   9   7       6484.91       7000.76        69.07 o                         
  -4   9   7       2631.90       2699.43        61.65 o                         
  -3   9   7          1.16         17.00         4.43 o                         
  -2   9   7        229.12        230.04        13.75 o                         
  -1   9   7        761.40        741.38        28.73 o                         
   0   9   7       8309.28       8594.12        75.33 o                         
   1   9   7       4695.69       4784.18        59.09 o                         
   2   9   7       3553.48       3657.00        67.84 o                         
   3   9   7      21006.35      21126.29       389.02 o                         
   4   9   7       2599.46       2548.61        75.06 o                         
   5   9   7       5368.16       5727.61        65.35 o                         
   6   9   7       3581.82       3675.97        95.42 o                         
   7   9   7       1543.44       1670.43        88.89 o                         
   8   9   7         18.45         36.83        10.38 o                         
   9   9   7        218.97        198.76        26.84 o                         
  10   9   7        702.23        664.52        80.43 o                         
  11   9   7        408.75        350.54        64.38 o                         
  12   9   7          5.18         27.17        37.48 o                         
  13   9   7        807.48        528.96       115.47 o                         
 -17  10   7        946.59        697.44        68.13 o                         
 -16  10   7       1752.47       2115.78       203.15 o                         
 -15  10   7         95.43         90.43        28.02 o                         
 -14  10   7       3430.35       3864.04        81.33 o                         
 -13  10   7       3528.32       3852.28       110.74 o                         
 -12  10   7         46.84         35.53         6.81 o                         
 -11  10   7       1126.10       1125.68       102.09 o                         
 -10  10   7        132.88        141.84        17.43 o                         
  -9  10   7        708.46        728.82        53.29 o                         
  -8  10   7          0.11          7.96        10.12 o                         
  -7  10   7       6531.02       6785.37       115.75 o                         
  -6  10   7       5845.35       5937.37        62.77 o                         
  -5  10   7       1646.81       1671.77        46.88 o                         
  -4  10   7        923.45        951.18        36.05 o                         
  -3  10   7       2337.20       2311.63        54.96 o                         
  -2  10   7       3512.29       3646.19        46.27 o                         
  -1  10   7        925.30        853.41        39.44 o                         
   0  10   7       1992.44       1971.39        73.62 o                         
   1  10   7       6162.79       6448.62        65.97 o                         
   2  10   7       2991.73       3090.85        54.65 o                         
   3  10   7        644.03        608.36        45.11 o                         
   4  10   7       1731.85       1784.73        84.65 o                         
   5  10   7       3394.69       3592.18        95.22 o                         
   6  10   7        315.09        266.68        30.10 o                         
   7  10   7       1856.68       1934.95       127.81 o                         
   8  10   7       2360.07       2341.23       165.98 o                         
   9  10   7       1365.69       1410.63        96.57 o                         
  10  10   7        712.63        673.73        77.63 o                         
  11  10   7       1438.22       1572.95        86.33 o                         
  12  10   7       3496.81       3804.25       112.59 o                         
  13  10   7        704.44        776.18       234.00 o                         
 -16  11   7         64.13         50.57        10.56 o                         
 -15  11   7       2468.11       2920.22       139.37 o                         
 -14  11   7        934.04        730.53        64.20 o                         
 -13  11   7        575.91        507.32        42.50 o                         
 -12  11   7       1752.91       1636.31        85.27 o                         
 -11  11   7        941.12        842.71        65.74 o                         
 -10  11   7         74.95         97.80        12.53 o                         
  -9  11   7       1290.94       1258.36        83.55 o                         
  -8  11   7       3794.66       4024.36       101.55 o                         
  -7  11   7       4595.57       4707.44       110.53 o                         
  -6  11   7        171.04        174.86        15.86 o                         
  -5  11   7       8636.05       9271.75       122.89 o                         
  -4  11   7      11294.07      12484.83       174.49 o                         
  -3  11   7        630.03        611.79        39.70 o                         
  -2  11   7       3224.90       3018.99        55.23 o                         
  -1  11   7       5436.81       5869.04        78.01 o                         
   0  11   7       1549.08       1583.49        52.14 o                         
   1  11   7         41.84         33.59         6.81 o                         
   2  11   7       1103.83       1246.89        56.36 o                         
   3  11   7       4286.20       4407.34        67.49 o                         
   4  11   7        114.12        120.67        12.80 o                         
   5  11   7          0.55         19.02         9.38 o                         
   6  11   7        496.36        473.73        48.42 o                         
   7  11   7        786.51        794.03        82.38 o                         
   8  11   7        657.30        606.73        73.58 o                         
   9  11   7        987.65       1052.50        90.49 o                         
  10  11   7       4865.64       5536.50       165.56 o                         
  11  11   7       2715.57       3121.59       128.36 o                         
  12  11   7        173.12        168.08        52.93 o                         
 -15  12   7         35.80         58.95         9.79 o                         
 -14  12   7        453.35        383.76        35.19 o                         
 -13  12   7        676.88        623.32        53.93 o                         
 -12  12   7        172.52        173.65        18.03 o                         
 -11  12   7        644.64        560.26        64.72 o                         
 -10  12   7       2116.45       2051.58       104.13 o                         
  -9  12   7        926.70        857.13        75.18 o                         
  -8  12   7         26.86         15.97         8.49 o                         
  -7  12   7        973.62       1022.31        54.40 o                         
  -6  12   7       6208.34       6500.84       102.74 o                         
  -5  12   7       4943.39       5492.01        93.89 o                         
  -4  12   7        727.18        751.06        52.55 o                         
  -3  12   7      13082.96      14107.36       267.21 o                         
  -2  12   7       8386.08       9318.61       118.87 o                         
  -1  12   7        132.74        142.89        12.93 o                         
   0  12   7        356.19        297.66        24.53 o                         
   1  12   7       2031.46       1981.55        66.70 o                         
   2  12   7        403.17        346.41        33.01 o                         
   3  12   7        501.21        505.72        45.48 o                         
   4  12   7        195.85        182.78        16.25 o                         
   5  12   7        712.30        594.52        46.12 o                         
   6  12   7        162.23        162.43        24.18 o                         
   7  12   7         43.00         35.17        10.31 o                         
   8  12   7       1842.73       1835.09       117.54 o                         
   9  12   7       2569.96       2962.48        90.25 o                         
  10  12   7          0.17          7.45        18.40 o                         
  11  12   7       1867.25       2015.02        80.67 o                         
 -14  13   7         24.54         40.54         8.55 o                         
 -13  13   7         83.17         52.46        10.78 o                         
 -12  13   7       1083.33       1024.62        86.67 o                         
 -11  13   7        957.66       1033.38        38.47 o                         
 -10  13   7         71.21         82.05        20.19 o                         
  -9  13   7       1150.36       1110.73        85.70 o                         
  -8  13   7       5399.20       6019.91       160.05 o                         
  -7  13   7       4590.99       4579.42        99.80 o                         
  -6  13   7         16.97         14.95         7.38 o                         
  -5  13   7       2276.61       2327.71        61.26 o                         
  -4  13   7       3604.61       3931.26        84.39 o                         
  -3  13   7       1527.15       1498.04        66.51 o                         
  -2  13   7         58.02         57.30         7.92 o                         
  -1  13   7       7207.41       7931.02       120.90 o                         
   0  13   7       2591.30       2667.32        70.85 o                         
   1  13   7         21.49         26.89         6.33 o                         
   2  13   7       1731.64       1664.05        73.04 o                         
   3  13   7        168.46        122.29        14.48 o                         
   4  13   7       1197.08       1117.50        71.01 o                         
   5  13   7         50.25         44.65        14.67 o                         
   6  13   7       2914.99       3249.84        64.71 o                         
   7  13   7       2425.37       2569.10        93.71 o                         
   8  13   7          0.49         25.41        11.77 o                         
   9  13   7       1000.09        723.19        97.31 o                         
  10  13   7       1461.94       1491.91       137.15 o                         
 -13  14   7        241.26        256.82        31.51 o                         
 -12  14   7        579.80        581.23        45.57 o                         
 -11  14   7         10.78          5.64         6.79 o                         
 -10  14   7       3595.09       4095.85       160.20 o                         
  -9  14   7       3158.36       3479.42        67.61 o                         
  -8  14   7        115.57         92.36        20.70 o                         
  -7  14   7       2728.38       2827.23        65.32 o                         
  -6  14   7       1163.17       1297.92        72.63 o                         
  -5  14   7        221.81        176.11        17.95 o                         
  -4  14   7        110.99         93.59        11.64 o                         
  -3  14   7       1337.36       1354.33        69.22 o                         
  -2  14   7       2523.70       2565.97        94.36 o                         
  -1  14   7        432.76        364.59        27.93 o                         
   0  14   7       1497.15       1462.33        65.04 o                         
   1  14   7       1309.00       1276.67        97.54 o                         
   2  14   7       1339.64       1455.11        67.24 o                         
   3  14   7        206.68        171.19        17.56 o                         
   4  14   7       2382.38       2351.47        85.33 o                         
   5  14   7       2348.88       2599.51       109.22 o                         
   6  14   7        262.14        236.27        27.30 o                         
   7  14   7        700.62        695.29        98.20 o                         
   8  14   7       2715.31       2972.23        84.11 o                         
 -11  15   7       3451.52       3847.54       150.48 o                         
 -10  15   7        173.47        118.50        18.09 o                         
  -9  15   7       1515.72       1337.39       221.39 o                         
  -8  15   7       2682.00       2719.00        83.96 o                         
  -7  15   7         92.29         86.54        13.08 o                         
  -6  15   7         15.21         15.47        15.83 o                         
  -5  15   7        400.46        369.45        28.47 o                         
  -4  15   7        785.27        819.03        68.95 o                         
  -3  15   7        218.27        216.54        18.21 o                         
  -2  15   7         28.01         12.28         6.00 o                         
  -1  15   7        640.89        604.80        49.97 o                         
   0  15   7       2565.37       2727.59        77.49 o                         
   1  15   7         67.38         68.45        38.60 o                         
   2  15   7       1483.05       1544.44       106.02 o                         
   3  15   7       2363.69       2639.33       168.66 o                         
   4  15   7        597.35        530.54        54.61 o                         
   5  15   7         92.12         35.56        11.33 o                         
   6  15   7       2995.07       3314.41       133.01 o                         
  -8  16   7          9.15         26.93         8.45 o                         
  -7  16   7        272.81        232.26        21.29 o                         
  -6  16   7        439.51        414.09        42.62 o                         
  -5  16   7        188.95        187.40        15.58 o                         
  -4  16   7          0.18         12.45         6.90 o                         
  -3  16   7        311.79        319.09        21.62 o                         
  -2  16   7       1545.61       1533.39        97.72 o                         
  -1  16   7        157.13        126.65        15.11 o                         
   0  16   7        251.91        231.97        20.28 o                         
   1  16   7       1361.17       1336.28       114.82 o                         
   2  16   7        818.29        838.32        71.70 o                         
   3  16   7         27.94         52.61        17.50 o                         
   4  16   7       2596.74       2711.02       130.92 o                         
  -4  17   7        990.58        998.34        78.79 o                         
  -3  17   7        114.60         93.57        20.41 o                         
  -2  17   7        317.02        295.32        32.98 o                         
  -1  17   7       1199.30       1042.74       140.07 o                         
   0  17   7        466.41        408.11        58.67 o                         
 -21   0   8        400.06        298.44        90.38 o                         
 -20   0   8       4364.53       5074.59       187.58 o                         
 -19   0   8        498.01        367.53        85.65 o                         
 -18   0   8       1036.67       1043.21       126.15 o                         
 -17   0   8       6385.87       8075.61       352.33 o                         
 -16   0   8       3123.23       3967.83       281.02 o                         
 -15   0   8         83.85         74.82        18.17 o                         
 -14   0   8       2777.51       2905.89        90.59 o                         
 -13   0   8       4879.98       5538.92       114.09 o                         
 -12   0   8       3136.99       3250.86        75.29 o                         
 -11   0   8         42.66         58.73        13.09 o                         
 -10   0   8       6916.74       6841.94       201.16 o                         
  -9   0   8       3268.90       3476.08        70.62 o                         
  -8   0   8        357.66        409.21        46.59 o                         
  -7   0   8      16207.46      18030.32       255.78 o                         
  -6   0   8      14869.64      15224.63       154.32 o                         
  -5   0   8       5202.73       4991.09       109.32 o                         
  -4   0   8        606.60        670.73        42.47 o                         
  -3   0   8      12819.48      12792.77       159.30 o                         
  -2   0   8      44309.11      45622.13       524.37 o                         
  -1   0   8       2858.37       2934.32        43.70 o                         
   0   0   8       4244.17       3979.51        52.95 o                         
   1   0   8         22.54         77.73        10.90 o                         
   2   0   8      11059.45      10258.75        90.27 o                         
   3   0   8       1291.56       1117.43        24.88 o                         
   4   0   8      14445.34      15490.28       162.78 o                         
   5   0   8      28453.63      29633.74       414.74 o                         
   6   0   8       5025.86       5102.31        66.87 o                         
   7   0   8        564.78        493.75        54.03 o                         
   8   0   8         16.23         27.09         7.76 o                         
   9   0   8         12.14         29.14        12.83 o                         
  10   0   8         69.25         48.18        11.51 o                         
  11   0   8        132.37         99.05        37.37 o                         
  12   0   8        239.00        185.89        50.41 o                         
  13   0   8       1565.74       1830.67       129.35 o                         
  14   0   8        357.29        303.58        63.65 o                         
  15   0   8       1065.98        712.43       211.45 o                         
  16   0   8       2549.49       2964.45       206.74 o                         
 -21   1   8        686.20        613.25        63.16 o                         
 -20   1   8        207.03        145.80        26.36 o                         
 -19   1   8       4194.68       4815.48       183.82 o                         
 -18   1   8       4616.24       5695.21       189.85 o                         
 -17   1   8        208.30        205.04        30.77 o                         
 -16   1   8       1837.99       2224.70       134.97 o                         
 -15   1   8       1223.65       1373.05        88.10 o                         
 -14   1   8       1466.37       1544.95        85.57 o                         
 -13   1   8          9.24         21.63         9.56 o                         
 -12   1   8       3234.64       3242.48        55.41 o                         
 -11   1   8      10195.07      11099.85       149.81 o                         
 -10   1   8       1243.91       1300.45        35.04 o                         
  -9   1   8        456.05        422.84        32.14 o                         
  -8   1   8       5642.15       5950.52        84.55 o                         
  -7   1   8       1501.23       1718.66        36.92 o                         
  -6   1   8         89.39         44.23         6.31 o                         
  -5   1   8       8188.95       8302.40        94.04 o                         
  -4   1   8      17269.96      18263.03       140.67 o                         
  -3   1   8         64.23         66.19         7.57 o                         
  -2   1   8        596.19        582.89        22.59 o                         
  -1   1   8      11692.13      11651.04        96.22 o                         
   0   1   8      17876.27      17806.17       134.77 o                         
   1   1   8       3055.59       3015.99        41.81 o                         
   2   1   8      18577.34      19430.62       109.21 o                         
   3   1   8      11853.90      11934.36        71.92 o                         
   4   1   8       5640.60       5413.79        47.11 o                         
   5   1   8        223.03        234.62        15.40 o                         
   6   1   8       4921.56       5171.66        44.60 o                         
   7   1   8      12951.22      14116.13       111.35 o                         
   8   1   8        276.22        230.55        15.55 o                         
   9   1   8       6030.97       6409.08        97.73 o                         
  10   1   8       4263.25       4826.61        85.91 o                         
  11   1   8        979.21        911.46        64.50 o                         
  12   1   8        666.14        530.41        46.95 o                         
  13   1   8          1.83         30.71        11.07 o                         
  14   1   8       1942.61       2169.62       120.41 o                         
  15   1   8       1282.41       1266.96       155.57 o                         
  16   1   8        603.01        597.22       200.66 o                         
 -21   2   8       1330.51       1496.92       145.34 o                         
 -20   2   8       1145.16       1196.74       119.69 o                         
 -19   2   8         57.45         61.04        15.09 o                         
 -18   2   8        149.05        105.00        20.41 o                         
 -17   2   8       1831.60       2012.90       125.41 o                         
 -16   2   8       4653.27       4975.03       287.30 o                         
 -15   2   8        473.64        386.73        50.12 o                         
 -14   2   8        354.30        335.03        35.66 o                         
 -13   2   8       1121.13       1174.09        89.31 o                         
 -12   2   8        654.60        665.43        31.61 o                         
 -11   2   8        122.32         93.86        12.37 o                         
 -10   2   8       5036.42       5206.40        74.15 o                         
  -9   2   8       8769.66       9949.02       135.18 o                         
  -8   2   8         94.12        102.96        13.72 o                         
  -7   2   8       3831.82       3940.39        47.09 o                         
  -6   2   8        484.56        346.36        28.53 o                         
  -5   2   8       4212.76       3847.81        59.63 o                         
  -4   2   8         48.91         35.42         9.09 o                         
  -3   2   8       3249.42       2954.64        36.78 o                         
  -2   2   8      23791.76      23591.35       152.71 o                         
  -1   2   8       3471.97       3439.46        41.26 o                         
   0   2   8       5344.86       5023.91        51.11 o                         
   1   2   8      20584.95      21485.07       117.24 o                         
   2   2   8       5119.03       4586.27        45.29 o                         
   3   2   8          8.09         20.87         6.33 o                         
   4   2   8       5476.82       5955.88        53.01 o                         
   5   2   8       5515.00       5866.33        81.68 o                         
   6   2   8       3071.75       3235.86        37.77 o                         
   7   2   8          0.53         15.41         7.33 o                         
   8   2   8      12445.13      13522.96       100.94 o                         
   9   2   8       5397.88       5840.70        92.10 o                         
  10   2   8        181.96        189.80        36.28 o                         
  11   2   8        892.36        886.39        82.13 o                         
  12   2   8       3155.69       3360.28        98.39 o                         
  13   2   8        715.24        798.10        86.90 o                         
  14   2   8        373.30        254.96        55.03 o                         
  15   2   8        671.21        454.65        95.14 o                         
 -20   3   8         93.60         59.63        17.30 o                         
 -19   3   8        142.01         88.50        45.96 o                         
 -18   3   8        208.35        195.54        35.67 o                         
 -17   3   8          0.69         28.21        10.47 o                         
 -16   3   8        524.61        460.24        67.10 o                         
 -15   3   8       5105.22       5660.22       116.13 o                         
 -14   3   8       4856.14       5398.54       100.50 o                         
 -13   3   8         19.68         17.53         6.82 o                         
 -12   3   8       6094.98       6836.61       104.67 o                         
 -11   3   8       3506.54       3619.35        62.90 o                         
 -10   3   8        706.78        710.04        28.74 o                         
  -9   3   8       4203.06       4117.54        59.88 o                         
  -8   3   8       5446.97       5376.53        81.27 o                         
  -7   3   8      31247.51      32653.87       323.84 o                         
  -6   3   8        178.14        203.32        15.48 o                         
  -5   3   8      14830.36      14959.11       221.64 o                         
  -4   3   8      25425.60      26316.81       205.18 o                         
  -3   3   8       6804.43       6744.02       111.20 o                         
  -2   3   8       2031.16       1968.90        31.13 o                         
  -1   3   8       7037.70       6767.92        62.63 o                         
   0   3   8       6057.22       6071.67        59.80 o                         
   1   3   8          2.85          9.64         4.01 o                         
   2   3   8        900.75        803.85        23.42 o                         
   3   3   8       3905.72       3727.44        37.21 o                         
   4   3   8        312.30        244.15        10.71 o                         
   5   3   8         73.09         67.65        10.28 o                         
   6   3   8       3621.44       3675.42        49.56 o                         
   7   3   8        516.07        490.61        26.64 o                         
   8   3   8       3613.83       3813.58        75.52 o                         
   9   3   8         22.49         28.41         7.60 o                         
  10   3   8       6165.46       7116.78       162.07 o                         
  11   3   8       5666.81       6219.69       152.14 o                         
  12   3   8        553.70        477.66        55.19 o                         
  13   3   8       5281.57       6378.52       306.85 o                         
  14   3   8       1355.27       1508.41       154.09 o                         
  15   3   8          0.61         25.53        11.08 o                         
 -20   4   8         77.80         27.57         9.50 o                         
 -19   4   8         23.72         50.64        38.71 o                         
 -18   4   8          7.55         15.78        10.21 o                         
 -17   4   8        218.37        218.59        32.65 o                         
 -16   4   8        502.85        526.41        59.21 o                         
 -15   4   8        157.32        114.84        15.00 o                         
 -14   4   8       3329.23       3584.27        92.08 o                         
 -13   4   8       4359.90       4786.90        55.42 o                         
 -12   4   8        676.36        591.52        35.59 o                         
 -11   4   8        821.29        762.03        31.66 o                         
 -10   4   8       5971.40       6519.70       125.11 o                         
  -9   4   8       8737.59       8943.57       101.01 o                         
  -8   4   8       1234.38       1256.46        24.01 o                         
  -7   4   8        526.75        418.37        20.00 o                         
  -6   4   8      34955.91      36804.29       372.69 o                         
  -5   4   8      10715.64      10942.75       171.00 o                         
  -4   4   8         52.51         23.73         6.05 o                         
  -3   4   8      19654.63      20823.43       189.17 o                         
  -2   4   8       1668.13       1569.52        40.82 o                         
  -1   4   8        185.87        244.82        16.66 o                         
   0   4   8         75.08         93.38        10.41 o                         
   1   4   8       3495.59       3610.23        36.79 o                         
   2   4   8       5656.34       5993.76        54.99 o                         
   3   4   8        690.92        704.93        19.50 o                         
   4   4   8       2106.05       1946.00        34.12 o                         
   5   4   8        895.71        944.04        24.17 o                         
   6   4   8         48.19         24.92         5.73 o                         
   7   4   8       1075.20       1071.31        40.17 o                         
   8   4   8       3400.69       3675.62        66.92 o                         
   9   4   8      10899.84      11839.37       387.80 o                         
  10   4   8       1453.02       1440.69       106.24 o                         
  11   4   8       3765.04       4109.92       158.55 o                         
  12   4   8       7277.76       8729.12       390.39 o                         
  13   4   8       1068.73        936.01       126.03 o                         
  14   4   8        318.05        223.46        39.73 o                         
  15   4   8       1059.57       1238.68        97.00 o                         
 -20   5   8         37.04         37.49        19.74 o                         
 -19   5   8         18.01         33.37        21.69 o                         
 -18   5   8        296.65        308.38        40.14 o                         
 -17   5   8        906.82        972.18        84.69 o                         
 -16   5   8        143.58        122.82        14.99 o                         
 -15   5   8       3578.22       4060.69        97.14 o                         
 -14   5   8        188.30        189.73        19.28 o                         
 -13   5   8        158.51        130.99        13.82 o                         
 -12   5   8       1185.95       1270.93        49.16 o                         
 -11   5   8        643.98        700.87        58.70 o                         
 -10   5   8        615.84        563.58        56.19 o                         
  -9   5   8        797.73        725.66        39.92 o                         
  -8   5   8       9238.89       9737.30       101.36 o                         
  -7   5   8       8547.31       9036.00       123.03 o                         
  -6   5   8       2432.69       2397.30       449.52 o                         
  -5   5   8       5245.37       4767.51       127.72 o                         
  -4   5   8       2234.87       2124.68        46.06 o                         
  -3   5   8        769.23        734.06        34.45 o                         
  -2   5   8         50.34         38.27         8.75 o                         
  -1   5   8       3372.96       3294.15        30.91 o                         
   0   5   8       3683.03       3560.54        33.95 o                         
   1   5   8       2577.99       2548.81        38.91 o                         
   2   5   8         96.83        132.23         9.00 o                         
   3   5   8       4983.10       4953.65        45.27 o                         
   4   5   8        751.71        738.45        26.15 o                         
   5   5   8        579.35        516.89        30.80 o                         
   6   5   8       4501.21       4641.34        64.77 o                         
   7   5   8       6308.78       6661.51        71.12 o                         
   8   5   8        669.83        665.29        53.79 o                         
   9   5   8       1102.92        965.38        83.04 o                         
  10   5   8       1664.74       1757.04        70.97 o                         
  11   5   8       2088.61       2201.07       104.58 o                         
  12   5   8        190.97        142.30        20.52 o                         
  13   5   8       1591.94       1584.64       114.31 o                         
  14   5   8       2589.55       3010.86       152.44 o                         
  15   5   8        332.94        248.20        56.05 o                         
 -19   6   8        492.98        302.72        68.05 o                         
 -18   6   8        796.88        752.82        80.25 o                         
 -17   6   8       1721.28       1963.24        56.84 o                         
 -16   6   8        350.63        247.57        27.35 o                         
 -15   6   8       1819.68       1798.25        61.74 o                         
 -14   6   8       2917.75       3075.51        87.68 o                         
 -13   6   8       7413.76       8081.55       127.20 o                         
 -12   6   8        151.24        158.67        23.57 o                         
 -11   6   8        988.93        980.10        40.56 o                         
 -10   6   8       2256.13       2140.10        58.17 o                         
  -9   6   8       3541.09       3574.06        45.71 o                         
  -8   6   8        238.86        233.69        12.46 o                         
  -7   6   8       6782.06       7381.21       113.85 o                         
  -6   6   8       8364.68       8988.19        91.10 o                         
  -5   6   8       2001.04       1954.33       110.84 o                         
  -4   6   8          1.83         25.81        13.45 o                         
  -3   6   8        497.63        475.57        30.78 o                         
  -2   6   8       1377.93       1287.44        50.69 o                         
  -1   6   8       4402.47       4347.35        37.98 o                         
   0   6   8        129.62        145.08         8.93 o                         
   1   6   8       2701.92       2614.39        34.86 o                         
   2   6   8       3794.89       3907.97        37.93 o                         
   3   6   8        256.69        213.91        13.33 o                         
   4   6   8       2452.69       2518.76        42.44 o                         
   5   6   8       8909.43       9409.93        98.58 o                         
   6   6   8         41.65         55.87         8.91 o                         
   7   6   8       5374.19       5622.34        93.13 o                         
   8   6   8       1083.59       1036.20        54.98 o                         
   9   6   8        256.11        212.95        45.67 o                         
  10   6   8          2.03         42.53        14.74 o                         
  11   6   8        463.42        404.27        75.78 o                         
  12   6   8        756.28        633.02        87.49 o                         
  13   6   8        693.49        545.73        82.75 o                         
  14   6   8        169.09        103.41        26.12 o                         
 -19   7   8       1598.58       1903.24       106.18 o                         
 -18   7   8       1139.50        878.79       101.20 o                         
 -17   7   8         66.29         29.75        22.88 o                         
 -16   7   8       1349.89       1331.69        90.87 o                         
 -15   7   8        379.85        337.16        45.52 o                         
 -14   7   8         65.76         34.63         5.35 o                         
 -13   7   8        302.18        284.90        29.61 o                         
 -12   7   8        843.21        724.03        48.98 o                         
 -11   7   8       4590.76       5044.17        80.52 o                         
 -10   7   8         93.04         89.11         9.16 o                         
  -9   7   8       2226.74       2133.22        57.58 o                         
  -8   7   8       3918.15       4038.45        67.33 o                         
  -7   7   8       3077.40       3074.62        80.32 o                         
  -6   7   8        228.60        179.09        26.05 o                         
  -5   7   8        611.46        571.46        57.18 o                         
  -4   7   8        868.60        874.97        41.89 o                         
  -3   7   8       3251.65       3139.03       106.49 o                         
  -2   7   8         60.85         61.83         8.63 o                         
  -1   7   8       4272.68       4341.76        86.75 o                         
   0   7   8       4789.71       4804.07        51.46 o                         
   1   7   8       3912.92       3914.93        47.06 o                         
   2   7   8        487.43        421.77        22.86 o                         
   3   7   8       8460.11       9119.35        84.23 o                         
   4   7   8       3779.66       3895.90        60.06 o                         
   5   7   8       1368.25       1417.61        67.48 o                         
   6   7   8       2442.80       2641.89        92.37 o                         
   7   7   8        640.19        616.21        40.20 o                         
   8   7   8          1.29         17.66         7.93 o                         
   9   7   8         20.79         30.63        13.93 o                         
  10   7   8        233.69        212.94        36.89 o                         
  11   7   8         57.37         69.73        25.35 o                         
  12   7   8        151.19         94.17        19.91 o                         
  13   7   8         22.11         14.29        14.22 o                         
  14   7   8        334.02        266.83        76.63 o                         
 -18   8   8         79.71         66.72        15.57 o                         
 -17   8   8        780.34        787.34        67.31 o                         
 -16   8   8          2.96         15.40         5.39 o                         
 -15   8   8         11.41         16.67         8.59 o                         
 -14   8   8        313.63        251.60        26.43 o                         
 -13   8   8        276.27        286.41        32.96 o                         
 -12   8   8       2976.86       3067.25       116.93 o                         
 -11   8   8        259.10        242.36        27.38 o                         
 -10   8   8        698.81        664.61        44.77 o                         
  -9   8   8        534.62        511.89        36.84 o                         
  -8   8   8        645.33        596.17        35.99 o                         
  -7   8   8         38.30         36.79         7.11 o                         
  -6   8   8         20.56         18.99         4.22 o                         
  -5   8   8        819.81        811.93        32.58 o                         
  -4   8   8         17.12         16.79         6.29 o                         
  -3   8   8        893.91        894.52        44.40 o                         
  -2   8   8       5633.42       5965.53        97.83 o                         
  -1   8   8        123.60        133.36         9.26 o                         
   0   8   8       1242.74       1173.10        35.71 o                         
   1   8   8      12953.32      13655.44       109.36 o                         
   2   8   8        979.39        912.77        34.39 o                         
   3   8   8        430.98        445.17        25.16 o                         
   4   8   8         71.43         34.36        10.01 o                         
   5   8   8       1205.26       1067.84        68.46 o                         
   6   8   8       2631.25       2727.29       102.07 o                         
   7   8   8         49.83         48.32        11.15 o                         
   8   8   8       1951.74       1969.13        90.50 o                         
   9   8   8         98.53        102.88        21.67 o                         
  10   8   8         46.85         65.16        19.49 o                         
  11   8   8          1.78         23.16        12.53 o                         
  12   8   8          1.89         19.03         9.47 o                         
  13   8   8        250.86        152.66        33.66 o                         
 -18   9   8         47.70         49.90        12.62 o                         
 -17   9   8          0.72         13.71        22.08 o                         
 -16   9   8         65.46         71.05        14.97 o                         
 -15   9   8        471.23        346.71        48.40 o                         
 -14   9   8       1057.58       1006.40        69.46 o                         
 -13   9   8        458.73        345.27        44.58 o                         
 -12   9   8       1092.12       1142.54        58.67 o                         
 -11   9   8        955.47       1014.77        53.29 o                         
 -10   9   8         27.51         20.46         6.76 o                         
  -9   9   8        367.67        366.11        37.17 o                         
  -8   9   8       1038.82        958.39        58.32 o                         
  -7   9   8          1.70          7.67         2.98 o                         
  -6   9   8        180.18        141.66        14.82 o                         
  -5   9   8        231.86        258.53        15.77 o                         
  -4   9   8        163.27        183.01        12.91 o                         
  -3   9   8       3404.64       3462.26        46.72 o                         
  -2   9   8        430.35        423.24        22.36 o                         
  -1   9   8      13990.59      15219.14       155.19 o                         
   0   9   8       1185.36       1181.94        44.45 o                         
   1   9   8       5946.63       6015.14        63.95 o                         
   2   9   8       1320.26       1426.66        46.39 o                         
   3   9   8         13.07         16.49         4.72 o                         
   4   9   8       2031.25       1930.40        56.04 o                         
   5   9   8        904.04        878.63        61.78 o                         
   6   9   8        121.02        103.34        14.91 o                         
   7   9   8       1558.38       1602.16        83.49 o                         
   8   9   8       1606.55       1661.19       101.62 o                         
   9   9   8         54.84         63.54        20.71 o                         
  10   9   8         12.94         34.55        14.59 o                         
  11   9   8          1.77         17.15        15.25 o                         
  12   9   8        337.77        339.20        78.00 o                         
  13   9   8         15.94         30.79        39.30 o                         
 -17  10   8         13.92         38.99        15.71 o                         
 -16  10   8        274.87        233.03        23.84 o                         
 -15  10   8        407.01        408.47        34.39 o                         
 -14  10   8         39.56         24.96        11.03 o                         
 -13  10   8       1066.43        987.86        62.28 o                         
 -12  10   8        160.78        149.06        15.18 o                         
 -11  10   8        783.49        705.08        56.87 o                         
 -10  10   8        749.84        675.20        44.17 o                         
  -9  10   8         57.87         30.03         7.01 o                         
  -8  10   8        768.01        736.90        43.68 o                         
  -7  10   8        717.80        634.04        42.50 o                         
  -6  10   8         88.02        111.34        24.65 o                         
  -5  10   8        502.87        467.34        28.92 o                         
  -4  10   8        997.55        884.39        39.40 o                         
  -3  10   8       3782.17       3845.24        69.71 o                         
  -2  10   8       1258.25       1244.65        43.09 o                         
  -1  10   8          0.00         10.08         8.91 o                         
   0  10   8        843.65        725.73        46.34 o                         
   1  10   8       1175.74       1142.12        57.60 o                         
   2  10   8        982.50        922.86        46.64 o                         
   3  10   8       1220.37       1241.59        59.19 o                         
   4  10   8        201.40        203.21        21.42 o                         
   5  10   8         40.36         51.02        10.03 o                         
   6  10   8        925.96        837.70        79.08 o                         
   7  10   8       1107.80       1047.26       102.76 o                         
   8  10   8          6.02         14.93        11.28 o                         
   9  10   8        875.78        884.52        81.93 o                         
  10  10   8        201.09        136.83        28.03 o                         
  11  10   8        128.10        116.18        29.77 o                         
  12  10   8          3.04         39.99        18.85 o                         
 -16  11   8         36.17         34.94         8.40 o                         
 -15  11   8        102.37         79.68        23.49 o                         
 -14  11   8          0.45         14.32         7.42 o                         
 -13  11   8          0.46         36.61        10.76 o                         
 -12  11   8          0.39          9.50         6.46 o                         
 -11  11   8         39.56         29.29        10.12 o                         
 -10  11   8       1092.26       1130.31        62.52 o                         
  -9  11   8        321.12        214.51        42.69 o                         
  -8  11   8         93.02         63.15         8.89 o                         
  -7  11   8         95.60         58.71         9.20 o                         
  -6  11   8        155.73        170.40        14.57 o                         
  -5  11   8       1714.88       1682.78        60.80 o                         
  -4  11   8        835.93        852.68        42.85 o                         
  -3  11   8        266.77        233.32        18.15 o                         
  -2  11   8        362.71        330.65        21.61 o                         
  -1  11   8        157.07        157.19        14.31 o                         
   0  11   8       1535.00       1571.46        55.36 o                         
   1  11   8        133.46        130.79        11.58 o                         
   2  11   8       1058.26        979.78        48.84 o                         
   3  11   8       1183.34       1124.99        55.22 o                         
   4  11   8        345.24        327.27        36.59 o                         
   5  11   8        420.72        358.37        33.49 o                         
   6  11   8         18.17         23.13         8.82 o                         
   7  11   8        314.73        291.93        37.14 o                         
   8  11   8        243.69        217.52        32.88 o                         
   9  11   8         37.53         36.09        11.82 o                         
  10  11   8        459.35        375.47        38.63 o                         
  11  11   8        361.02        310.24        56.57 o                         
 -15  12   8         25.27         27.15         9.47 o                         
 -14  12   8         13.73         11.54         7.00 o                         
 -13  12   8         64.33         50.55        12.00 o                         
 -12  12   8          3.02          9.32        11.72 o                         
 -11  12   8         25.04         30.85        12.93 o                         
 -10  12   8        151.36        128.72        17.10 o                         
  -9  12   8        345.12        222.88        40.00 o                         
  -8  12   8        284.44        230.16        35.39 o                         
  -7  12   8         68.82         69.46        11.45 o                         
  -6  12   8       1282.40       1250.93        51.90 o                         
  -5  12   8        681.17        662.27        39.08 o                         
  -4  12   8       1632.84       1619.70        55.94 o                         
  -3  12   8        183.93        160.88        15.36 o                         
  -2  12   8        537.95        529.42        34.02 o                         
  -1  12   8         99.31         83.71        13.03 o                         
   0  12   8         75.33         91.53        10.80 o                         
   1  12   8        797.04        763.64        54.96 o                         
   2  12   8         77.09         92.60        16.30 o                         
   3  12   8         93.79         99.37        18.93 o                         
   4  12   8        428.24        373.52        33.07 o                         
   5  12   8        208.61        161.52        17.85 o                         
   6  12   8         11.84         33.24         9.30 o                         
   7  12   8         53.70         32.97        13.92 o                         
   8  12   8        211.41        166.26        25.69 o                         
   9  12   8         52.00         43.33        15.11 o                         
  10  12   8         41.52         57.88        10.75 o                         
 -14  13   8        151.39        181.93        34.64 o                         
 -13  13   8        944.01        831.93       110.91 o                         
 -12  13   8        133.31        110.29        15.86 o                         
 -11  13   8        302.27        275.63        30.50 o                         
 -10  13   8          5.68         21.53         7.89 o                         
  -9  13   8        388.86        378.90        49.16 o                         
  -8  13   8        138.18        129.97        16.26 o                         
  -7  13   8        719.45        709.79        56.49 o                         
  -6  13   8         18.38         26.13         5.92 o                         
  -5  13   8         11.77         26.61         5.34 o                         
  -4  13   8         66.83         56.61         8.27 o                         
  -3  13   8        225.28        212.43        16.62 o                         
  -2  13   8        312.61        302.19        23.91 o                         
  -1  13   8       1912.92       1851.75        52.60 o                         
   0  13   8        170.57        171.84        15.37 o                         
   1  13   8       1768.12       1646.18        49.42 o                         
   2  13   8        400.52        335.37        34.55 o                         
   3  13   8        446.18        335.82        35.92 o                         
   4  13   8         32.03         59.39        11.05 o                         
   5  13   8       1214.94       1075.62        88.00 o                         
   6  13   8        377.88        297.61        30.25 o                         
   7  13   8       1411.82       1300.98       117.44 o                         
   8  13   8        960.82        667.62        86.89 o                         
   9  13   8          5.49         41.81        13.65 o                         
 -12  14   8        256.53        290.24        33.92 o                         
 -11  14   8          0.95         32.02        16.27 o                         
 -10  14   8          6.45         31.61        12.63 o                         
  -9  14   8        382.53        300.58        34.76 o                         
  -8  14   8          3.90         27.57         6.42 o                         
  -7  14   8         67.80         93.00        12.29 o                         
  -6  14   8        163.38        135.24        17.37 o                         
  -5  14   8        195.71        166.02        16.08 o                         
  -4  14   8        564.17        579.73        59.26 o                         
  -3  14   8        795.97        704.70        59.88 o                         
  -2  14   8        149.77        148.34        14.90 o                         
  -1  14   8          8.46         14.64         4.71 o                         
   0  14   8        998.41        887.30        81.46 o                         
   1  14   8         45.28         34.63         7.88 o                         
   2  14   8         28.90         22.05         7.98 o                         
   3  14   8        237.36        198.96        25.66 o                         
   4  14   8        686.16        518.37        43.45 o                         
   5  14   8          0.30         10.52         8.48 o                         
   6  14   8        519.36        493.99        75.88 o                         
   7  14   8        503.90        331.62        32.14 o                         
 -10  15   8        307.13        257.35        37.78 o                         
  -9  15   8          7.06         21.19         9.56 o                         
  -8  15   8        581.51        545.33        61.77 o                         
  -7  15   8        231.57        206.27        28.25 o                         
  -6  15   8        233.90        223.23        29.81 o                         
  -5  15   8        684.68        669.82        37.78 o                         
  -4  15   8        210.38        155.93        17.20 o                         
  -3  15   8         30.20         34.90         6.85 o                         
  -2  15   8         65.86         40.80        10.13 o                         
  -1  15   8          0.41         10.47         6.17 o                         
   0  15   8        212.96        205.59        24.24 o                         
   1  15   8        133.95        148.95        25.09 o                         
   2  15   8         22.91         39.35        12.48 o                         
   3  15   8       1505.11       1366.05       109.57 o                         
   4  15   8       1000.43        926.81        77.25 o                         
   5  15   8         29.06         32.22        10.64 o                         
  -8  16   8         99.72         99.72        17.25 o                         
  -7  16   8         89.91         86.02        20.38 o                         
  -6  16   8        806.98        881.96        84.76 o                         
  -5  16   8         17.22         14.80        18.42 o                         
  -4  16   8       1178.26       1147.09       103.43 o                         
  -3  16   8        423.64        393.41        43.78 o                         
  -2  16   8         13.06         20.42         8.83 o                         
  -1  16   8        163.24        145.18        30.65 o                         
   0  16   8        670.71        604.55        74.58 o                         
   1  16   8        391.40        357.05        37.55 o                         
   2  16   8       1909.51       1821.87       199.92 o                         
   3  16   8         21.04         43.98        24.16 o                         
 -21   1   9          0.48         16.22         9.65 o                         
 -20   1   9        216.15        165.98        34.78 o                         
 -19   1   9         45.27         36.68        12.49 o                         
 -18   1   9         13.86         36.84        29.55 o                         
 -17   1   9         41.61         38.79        17.30 o                         
 -16   1   9        893.58        803.13        85.78 o                         
 -15   1   9        181.68        145.01        16.48 o                         
 -14   1   9         37.81         40.22         8.85 o                         
 -13   1   9       1090.97       1080.96        58.27 o                         
 -12   1   9         92.26         78.75        19.28 o                         
 -11   1   9       2007.63       2006.27        48.06 o                         
 -10   1   9        906.82        900.74        68.57 o                         
  -9   1   9       1003.87        973.64        36.47 o                         
  -8   1   9        447.88        416.30        33.16 o                         
  -7   1   9       3524.44       3509.30        42.22 o                         
  -6   1   9       4169.59       4740.60        75.34 o                         
  -5   1   9        239.50        195.06        13.34 o                         
  -4   1   9         96.61         62.40         8.13 o                         
  -3   1   9       1585.83       1425.80        57.19 o                         
  -2   1   9        310.38        328.47        15.46 o                         
  -1   1   9       2498.22       2386.78        24.26 o                         
   0   1   9         63.31         46.80         5.22 o                         
   1   1   9         30.18         47.81         5.78 o                         
   2   1   9       1098.80        978.89        17.28 o                         
   3   1   9       5322.83       5768.12        45.97 o                         
   4   1   9       2256.73       2389.05        35.14 o                         
   5   1   9       5935.76       5963.26        69.95 o                         
   6   1   9       1852.99       1796.15        38.56 o                         
   7   1   9        309.74        245.94        18.00 o                         
   8   1   9       2506.56       2533.67        58.61 o                         
   9   1   9         35.46         32.38        10.57 o                         
  10   1   9        901.22        721.48        48.89 o                         
  11   1   9        197.66        144.48        18.94 o                         
  12   1   9        227.18        194.29        43.96 o                         
  13   1   9        282.39        327.96        54.15 o                         
  14   1   9         58.14         66.36        17.74 o                         
  15   1   9        543.17        623.38       172.08 o                         
 -20   2   9         82.90         87.29        45.33 o                         
 -19   2   9        246.42        159.98        33.74 o                         
 -18   2   9         11.41         34.90        11.17 o                         
 -17   2   9        376.02        383.96        68.52 o                         
 -16   2   9        273.07        221.66        29.45 o                         
 -15   2   9       3259.19       3498.69       120.92 o                         
 -14   2   9       5245.11       5686.81       115.32 o                         
 -13   2   9         65.30         53.28         9.57 o                         
 -12   2   9       1161.00       1183.08        52.26 o                         
 -11   2   9          7.96         19.03         6.38 o                         
 -10   2   9        137.14        149.50        12.04 o                         
  -9   2   9       1149.02       1106.89        30.25 o                         
  -8   2   9       7093.76       6930.75        64.88 o                         
  -7   2   9          8.42         23.77         3.98 o                         
  -6   2   9       8652.69       8409.18       102.63 o                         
  -5   2   9       9070.87       9992.66       115.31 o                         
  -4   2   9        278.52        239.24        17.77 o                         
  -3   2   9        925.39        912.72        26.81 o                         
  -2   2   9          7.26         -4.29         3.83 o                         
  -1   2   9       1291.30       1276.58        23.27 o                         
   0   2   9       1725.12       1640.85        35.01 o                         
   1   2   9          2.60          5.54         5.25 o                         
   2   2   9       3544.87       3489.68        32.43 o                         
   3   2   9        477.26        486.90        17.75 o                         
   4   2   9       3523.54       3458.17        33.23 o                         
   5   2   9       1761.57       1736.22        39.45 o                         
   6   2   9        596.80        575.93        29.02 o                         
   7   2   9       1310.79       1272.03        46.68 o                         
   8   2   9       1134.13       1146.56        75.29 o                         
   9   2   9          5.72         20.76         7.07 o                         
  10   2   9       1244.58       1133.55        77.46 o                         
  11   2   9       1229.30       1116.94       116.08 o                         
  12   2   9         41.35         35.44        10.98 o                         
  13   2   9       1176.44       1268.13        50.89 o                         
  14   2   9        135.28         59.35        44.05 o                         
  15   2   9          4.36         30.02        11.90 o                         
 -20   3   9         12.41         29.52        15.70 o                         
 -19   3   9          5.93         21.57        19.38 o                         
 -18   3   9         83.21         72.21        15.46 o                         
 -17   3   9         12.86         15.29         8.07 o                         
 -16   3   9        133.01         97.09        13.33 o                         
 -15   3   9        685.61        675.09        59.77 o                         
 -14   3   9          2.22          1.86         8.72 o                         
 -13   3   9       2664.90       2731.07        63.36 o                         
 -12   3   9       1945.17       1966.09        63.37 o                         
 -11   3   9        661.06        659.19        41.45 o                         
 -10   3   9       2041.13       2031.88        51.94 o                         
  -9   3   9       1017.42        995.03        33.46 o                         
  -8   3   9       2330.71       2154.15        45.82 o                         
  -7   3   9       6708.26       6487.18        65.27 o                         
  -6   3   9       1194.59       1058.05        32.21 o                         
  -5   3   9        249.26        223.02        21.63 o                         
  -4   3   9        634.40        497.06        58.39 o                         
  -3   3   9        183.20        220.71        21.78 o                         
  -2   3   9         11.32         10.08         9.25 o                         
  -1   3   9          3.82         12.41         5.93 o                         
   0   3   9          9.17         11.82         3.17 o                         
   1   3   9        139.03        119.19         9.88 o                         
   2   3   9       2968.01       3061.98        28.53 o                         
   3   3   9       2534.09       2649.34        28.61 o                         
   4   3   9         86.81         69.08         7.27 o                         
   5   3   9       1990.45       1847.36        32.19 o                         
   6   3   9       5207.00       5391.43        94.74 o                         
   7   3   9        258.91        191.32        14.62 o                         
   8   3   9         39.62         16.24         5.53 o                         
   9   3   9        895.61        881.29       101.20 o                         
  10   3   9        626.50        500.72        65.30 o                         
  11   3   9       3292.62       3588.07       104.03 o                         
  12   3   9        252.27        190.95        27.99 o                         
  13   3   9        141.53        103.97        20.41 o                         
  14   3   9        341.94        240.11        33.31 o                         
  15   3   9         27.50         24.62        19.54 o                         
 -20   4   9         18.06         25.48        35.98 o                         
 -19   4   9          6.24         19.42        10.83 o                         
 -18   4   9        115.69         91.59        21.29 o                         
 -17   4   9        401.54        418.91        89.38 o                         
 -16   4   9        163.47        147.69        25.38 o                         
 -15   4   9        349.75        301.21        34.09 o                         
 -14   4   9          1.63         16.54         5.45 o                         
 -13   4   9       1490.94       1367.91        59.55 o                         
 -12   4   9       1986.32       2057.65        78.88 o                         
 -11   4   9       1229.19       1231.44        39.03 o                         
 -10   4   9       7070.53       7578.52        94.31 o                         
  -9   4   9        904.24        913.01        34.77 o                         
  -8   4   9         53.49         55.52         8.66 o                         
  -7   4   9          2.82          7.33         3.70 o                         
  -6   4   9       7231.79       7164.72       145.44 o                         
  -5   4   9        469.76        485.24        42.33 o                         
  -4   4   9         58.90         49.04         9.15 o                         
  -3   4   9        132.16        123.93        14.65 o                         
  -2   4   9       1731.70       1761.67        32.92 o                         
  -1   4   9        439.36        328.24        23.35 o                         
   0   4   9        772.32        755.93        26.29 o                         
   1   4   9       4768.48       4910.62        63.27 o                         
   2   4   9         77.96         63.23         5.87 o                         
   3   4   9        899.80        888.74        22.30 o                         
   4   4   9       2051.82       2077.99        33.37 o                         
   5   4   9        791.17        785.91        32.64 o                         
   6   4   9       2738.78       2848.81        46.87 o                         
   7   4   9        470.69        447.19        38.61 o                         
   8   4   9       1630.28       1524.20        63.98 o                         
   9   4   9       6130.96       6611.69       144.46 o                         
  10   4   9        367.90        290.00        34.56 o                         
  11   4   9        382.98        270.74        36.92 o                         
  12   4   9        965.32        877.58       162.40 o                         
  13   4   9        475.44        269.06        77.49 o                         
  14   4   9         40.51         54.69        16.18 o                         
 -20   5   9         49.82         54.45        15.51 o                         
 -19   5   9         76.93         58.27        22.74 o                         
 -18   5   9        110.84        128.54        29.82 o                         
 -17   5   9         35.43         11.51        11.39 o                         
 -16   5   9         22.66         15.04         9.94 o                         
 -15   5   9        210.54        149.39        23.21 o                         
 -14   5   9       3312.02       3564.80        96.85 o                         
 -13   5   9          0.43          0.66         5.72 o                         
 -12   5   9       3834.10       3940.94        69.00 o                         
 -11   5   9       7996.20       8537.61       117.79 o                         
 -10   5   9       1356.23       1283.27        49.11 o                         
  -9   5   9       4989.64       5424.87        63.87 o                         
  -8   5   9       2936.77       2819.64        53.54 o                         
  -7   5   9        348.03        285.30        53.21 o                         
  -6   5   9       1312.65       1407.93        54.98 o                         
  -5   5   9         10.43         28.67        18.11 o                         
  -4   5   9       1605.81       1504.89        39.03 o                         
  -3   5   9        974.59        961.32        48.61 o                         
  -2   5   9         92.58         97.11        15.75 o                         
  -1   5   9       8558.12       8625.17        93.29 o                         
   0   5   9       1427.67       1435.63        38.62 o                         
   1   5   9        151.01        125.95         7.62 o                         
   2   5   9        587.35        527.39        21.45 o                         
   3   5   9        227.69        281.99        17.54 o                         
   4   5   9       3481.24       3536.38        42.63 o                         
   5   5   9       5574.55       5657.18        71.74 o                         
   6   5   9        259.51        228.89        18.45 o                         
   7   5   9       3579.62       3800.26        69.57 o                         
   8   5   9       2238.17       2175.90        81.83 o                         
   9   5   9        127.89        122.01        27.69 o                         
  10   5   9       1961.40       2197.94       131.15 o                         
  11   5   9        911.44        791.94       104.47 o                         
  12   5   9        110.43         99.94        23.23 o                         
  13   5   9        675.79        580.17       110.47 o                         
  14   5   9        278.91        305.79        80.28 o                         
 -19   6   9         16.84         22.85         8.67 o                         
 -18   6   9        325.92        239.30        30.30 o                         
 -17   6   9        657.58        608.48        79.00 o                         
 -16   6   9        518.40        361.96        41.51 o                         
 -15   6   9        786.82        716.55        51.72 o                         
 -14   6   9          7.33          9.52        11.20 o                         
 -13   6   9       1193.66       1122.74        94.88 o                         
 -12   6   9       4885.93       5213.62        95.11 o                         
 -11   6   9        128.37        114.80        10.61 o                         
 -10   6   9       5033.02       5398.91        77.81 o                         
  -9   6   9       1796.48       1774.01        50.10 o                         
  -8   6   9          0.07          7.99         2.34 o                         
  -7   6   9       1533.51       1637.86        93.00 o                         
  -6   6   9       1918.66       1872.68        77.98 o                         
  -5   6   9       2285.76       2342.28        70.23 o                         
  -4   6   9        189.99        201.16        15.12 o                         
  -3   6   9       6537.63       6902.77        75.00 o                         
  -2   6   9       6291.65       6698.56        75.79 o                         
  -1   6   9       1092.96        990.80        46.19 o                         
   0   6   9       2146.00       2084.06        33.91 o                         
   1   6   9       2972.39       2909.09        38.28 o                         
   2   6   9       3378.41       3389.00        56.80 o                         
   3   6   9        639.36        612.60        30.16 o                         
   4   6   9         29.52         28.10         6.00 o                         
   5   6   9       3336.40       3307.99        53.41 o                         
   6   6   9       6001.07       6199.38        99.95 o                         
   7   6   9        468.78        373.62        28.47 o                         
   8   6   9       1029.42       1005.42        57.27 o                         
   9   6   9       1218.12       1281.05        83.07 o                         
  10   6   9         50.44         38.74        25.83 o                         
  11   6   9         97.08         90.74        22.41 o                         
  12   6   9        262.96        193.42        29.77 o                         
  13   6   9         18.39         35.54        15.09 o                         
  14   6   9         78.04         80.36        39.97 o                         
 -19   7   9       1065.84        886.60        83.54 o                         
 -18   7   9       1068.76       1158.63        86.56 o                         
 -17   7   9         23.19         24.40        10.62 o                         
 -16   7   9        329.78        232.66        26.20 o                         
 -15   7   9        635.01        594.04        71.03 o                         
 -14   7   9         35.78         50.13         7.27 o                         
 -13   7   9        816.95        797.87        52.06 o                         
 -12   7   9          2.08         14.46         5.78 o                         
 -11   7   9       1725.23       1670.69        55.48 o                         
 -10   7   9        971.46        920.15        53.22 o                         
  -9   7   9          8.37         22.76         7.25 o                         
  -8   7   9       4167.30       4543.26       128.87 o                         
  -7   7   9       2837.21       2856.03        97.57 o                         
  -6   7   9        498.38        561.36        42.02 o                         
  -5   7   9       2453.58       2437.00        64.07 o                         
  -4   7   9       3961.27       3718.37        55.79 o                         
  -3   7   9       5181.57       5343.85        66.47 o                         
  -2   7   9       1837.17       1835.32        57.44 o                         
  -1   7   9      13906.17      15199.97       166.16 o                         
   0   7   9      15866.65      17654.78       149.06 o                         
   1   7   9        147.86        177.55        11.71 o                         
   2   7   9        413.75        394.65        25.13 o                         
   3   7   9       3557.63       3593.06        66.58 o                         
   4   7   9       8579.08       9387.44        88.39 o                         
   5   7   9       1353.52       1438.54        70.44 o                         
   6   7   9       1596.27       1745.97        69.20 o                         
   7   7   9       3168.90       3296.53        90.01 o                         
   8   7   9        180.90        167.78        20.08 o                         
   9   7   9        632.29        565.05        95.86 o                         
  10   7   9        180.42        140.52        22.89 o                         
  11   7   9         42.07         63.09        26.34 o                         
  12   7   9          2.70         23.04        11.93 o                         
  13   7   9          4.94         39.14        15.59 o                         
 -18   8   9        491.21        367.10        51.73 o                         
 -17   8   9       1879.87       2311.33       105.10 o                         
 -16   8   9        591.74        586.53        59.78 o                         
 -15   8   9        326.55        239.92        21.65 o                         
 -14   8   9        527.00        464.99        37.63 o                         
 -13   8   9       1009.48        984.13        49.45 o                         
 -12   8   9        123.69        125.27        16.76 o                         
 -11   8   9         85.73         92.40        16.33 o                         
 -10   8   9        233.73        209.31        38.44 o                         
  -9   8   9        366.47        371.23        36.01 o                         
  -8   8   9         45.00         45.10        14.25 o                         
  -7   8   9        441.18        282.45        52.73 o                         
  -6   8   9       2284.62       2500.47       112.83 o                         
  -5   8   9       3481.20       3647.71        66.84 o                         
  -4   8   9        251.57        269.86        21.78 o                         
  -3   8   9       7242.45       7621.72        87.82 o                         
  -2   8   9       1305.66       1359.50        42.84 o                         
  -1   8   9        621.01        597.71        31.80 o                         
   0   8   9        365.18        294.92        17.08 o                         
   1   8   9       7358.09       7926.30        80.54 o                         
   2   8   9       8152.20       8582.43        65.56 o                         
   3   8   9        394.47        351.21        26.83 o                         
   4   8   9       2601.26       2614.87        75.06 o                         
   5   8   9       4706.53       5300.00       114.26 o                         
   6   8   9        931.73        840.02        65.39 o                         
   7   8   9        225.91        217.42        23.28 o                         
   8   8   9       1602.99       1778.91        78.35 o                         
   9   8   9         53.75         88.57        17.22 o                         
  10   8   9         19.53         23.13        12.90 o                         
  11   8   9         46.34         37.05        13.95 o                         
  12   8   9         78.58         69.66        38.01 o                         
  13   8   9        351.59        209.61        55.46 o                         
 -18   9   9       1498.65       1724.82       114.79 o                         
 -17   9   9        147.73        107.23        15.91 o                         
 -16   9   9       1347.56       1433.86        75.80 o                         
 -15   9   9       3001.26       3545.15        93.07 o                         
 -14   9   9       1292.79       1322.01        84.16 o                         
 -13   9   9        360.48        295.25        29.92 o                         
 -12   9   9       1301.34       1355.46        73.44 o                         
 -11   9   9        807.09        729.91        47.98 o                         
 -10   9   9        200.53        157.31        42.41 o                         
  -9   9   9        277.25        166.11        35.90 o                         
  -8   9   9       3580.09       3686.76       126.28 o                         
  -7   9   9       9019.89       9973.59       162.15 o                         
  -6   9   9       1299.66       1314.11        86.50 o                         
  -5   9   9       3117.20       3357.35        99.04 o                         
  -4   9   9       4661.39       5070.26       135.64 o                         
  -3   9   9       2119.47       2144.22        59.12 o                         
  -2   9   9        470.72        454.86        24.43 o                         
  -1   9   9       3880.29       3939.29        76.71 o                         
   0   9   9       4461.00       4571.48        68.76 o                         
   1   9   9       5087.33       5392.13        58.32 o                         
   2   9   9        672.73        743.66        44.08 o                         
   3   9   9       8200.06       9070.81       151.62 o                         
   4   9   9       2599.40       2654.98        86.65 o                         
   5   9   9        592.85        485.19        47.90 o                         
   6   9   9        887.12        813.90        67.82 o                         
   7   9   9        748.38        711.53        65.95 o                         
   8   9   9        222.43        215.47        33.19 o                         
   9   9   9         12.55         21.98         9.57 o                         
  10   9   9        530.16        373.12        67.59 o                         
  11   9   9       1069.92        978.29        84.32 o                         
  12   9   9        138.06        108.18        19.06 o                         
 -17  10   9        829.70        607.72        52.31 o                         
 -16  10   9       1972.66       1963.42       137.30 o                         
 -15  10   9         22.56         32.34         8.92 o                         
 -14  10   9       1737.41       2032.03        60.29 o                         
 -13  10   9       2384.47       2469.27       137.45 o                         
 -12  10   9         85.31         41.93        18.07 o                         
 -11  10   9        222.59        201.89        29.87 o                         
 -10  10   9       1953.17       1843.89       103.12 o                         
  -9  10   9       5981.38       6448.56       131.11 o                         
  -8  10   9       2161.22       2158.88       102.74 o                         
  -7  10   9        617.01        567.46        55.70 o                         
  -6  10   9       4332.44       4385.00        81.40 o
[truncated: 270,055 more chars]
